# Supplementary material for: Genome-wide comparative analysis of H3K4me3 profiles between diploid and allotetraploid cotton to refine genome annotation
Source: Sci Rep. 2017 Aug 22;7:9098. doi: 10.1038/s41598-017-09680-6 (PMC5567255; doi:10.1038/s41598-017-09680-6)
Supplement: Supplementary file 2 — Table S3 [file 41598_2017_9680_MOESM2_ESM.xls]

## Sheet: G. arboreum
Annotation table of all newly identified transcripts of G. arboreum
Chr	Gene_id	Start	End	Strand	Coding Potential	Annotation	Su_stem	Su_root	Su_3hroot	Su_leaf	Pub_leaf	Pub_A1_10dpa_fiber	Pub_A2_20dpa_fiber	Pub_seed_10dpa	Pub_seed_20dpa	Pub_seed_30dpa	Pub_seed_40dpa	Pub_seeds_5h	Pub_seeds_15h	Pub_seeds_30h
chr1	Cotton_A_novel_00001	910000	912849	-	Coding	having high similarity to Gorai.008G110700.5 (Evalue:5.00E-20)	2.34583	3.31975	2.96571	1.05835	3.30557	3.42709	1.66936	2.51387	2.46417	1.20991	1.81533	2.24321	5.59062	5.28497
chr1	Cotton_A_novel_00002	5334199	5336668	+	Coding	having high similarity to Gorai.001G187200.1 (Evalue:0)	21.2712	0	1.37492	0	0	0	0	0	0	0	0	0	0	0
chr1	Cotton_A_novel_00003	8172919	8178634	+	Coding	having high similarity to Gorai.009G293200.1 (Evalue:4.00E-63)	1.43988	0	0	2.31532	6.79106	1.28023	4.54711	0	0	0	0	6.3434	5.25492	4.47979
chr1	Cotton_A_novel_00005	12427233	12432840	-	Coding	having high similarity to Gh_A07G1628 (Evalue:7.00E-178)	0	0	0.895221	0	0	0.108817	0	0	0.682739	0	0	0	0	0
chr1	Cotton_A_novel_00006	12789665	12790821	+	Coding	having high similarity to CotAD_12649 (Evalue:2.00E-88)	1.18965	1.40128	2.26766	1.10554	1.03443	1.23608	1.31227	1.60829	1.2244	1.2723	1.02451	0.756509	0.636115	1.58324
chr1	Cotton_A_novel_00007	14384932	14385086	+	Coding	having high similarity to CotAD_12605 (Evalue:2.00E-70)	644.596	23.7996	1660.94	1115.5	3806.29	390.65	36.0525	13465.4	9891.54	16440.9	18019.5	15283.9	7041.54	5183.28
chr1	Cotton_A_novel_00009	14471134	14471588	+	Coding	having high similarity to CotAD_12596 (Evalue:0)	0	0.150672	2.15024	0	4.00124	6.01547	1.38183	2.04232	2.09096	1.52154	2.19033	1.22165	0.196333	0.108154
chr1	Cotton_A_novel_00010	18938484	18940852	+	Non-Coding	having high similarity to CACC01005073.1/6176-6036 Theobroma cacao, whole genome shotgun sequence, contig contig_5073 (Evalue:4.00E-32)	2.71532	3.01696	6.13075	0	0	0.741205	0.314758	2.48325	3.1457	3.14908	1.35304	6.38674	9.04972	7.85315
chr1	Cotton_A_novel_00011	19261443	19262212	+	Coding	having high similarity to Cotton_D_gene_10028512 (Evalue:2.00E-99)	1.58229	0	0	0.396472	2.48175	2.27971	3.0253	0	2.32803	1.96683	0	1.29502	0.842006	0.778668
chr1	Cotton_A_novel_00013	21872996	21875420	+	Coding	putative protein-coding transcripts (CPC score: 1.24766)	0.335547	0.238583	0	0	0.143539	1.42166	0.440425	0.293088	0.782645	0.308213	0.504208	0.162062	0.456311	0
chr1	Cotton_A_novel_00015	25369743	25374695	-	Coding	having high similarity to Gh_A11G1980 (Evalue:1.00E-51)	0.442053	0	0	0	0.278815	0	0	0	0	0	0	0	0.228572	0
chr1	Cotton_A_novel_00016	25473019	25474158	-	Coding	having high similarity to CotAD_48084 (Evalue:0)	4.52182	1.30186	1.07472	1.28622	1.16417	2.4029	10.2041	4.36529	6.9053	4.38385	3.03241	1.67722	4.88595	4.93323
chr1	Cotton_A_novel_00018	29177653	29178799	-	Coding	having high similarity to CotAD_44844 (Evalue:8.00E-92)	0	0.307745	0.711185	0	2.5861	17.2625	1.68798	1.34007	1.34442	0.461642	1.90928	1.14693	1.83073	1.55245
chr1	Cotton_A_novel_00021	40329037	40329807	+	Coding	putative protein-coding transcripts (CPC score: 1.73948)	0	0.100087	0.131026	0	0	2.46528	0.402654	0.439463	0	0.16626	0.435107	0	0	0
chr1	Cotton_A_novel_00024	47529236	47530154	-	Coding	having high similarity to Gorai.010G060400.5 (Evalue:0)	0	0	0	0	0	0	0	0	0	0	0	0	0	0
chr1	Cotton_A_novel_00025	47598435	47603866	-	Coding	putative protein-coding transcripts (having high similarity to UniprotKB protein "tr|B9GCA5|B9GCA5_ORYSJ", evalue:2.00E-132)	0	0	0	0	0	0	0	0	0	0	0	0.964707	0	0.821186
chr1	Cotton_A_novel_00029	48600658	48602004	-	Non-Coding	putative novel ncRNA transcript (CPC score: -1.15064)	3.31394	0	4.00124	4.45973	4.75189	9.59105	0	20.0461	0	0	0	0	0	0
chr1	Cotton_A_novel_00030	48908547	48909271	+	Coding	putative protein-coding transcripts (having high similarity to UniprotKB protein "tr|B9SNC2|B9SNC2_RICCO", evalue:4.00E-16)	2.02705	2.70974	5.3437	5.73552	21.5812	118.568	32.6753	19.5349	17.915	14.3277	19.46	51.3734	14.4716	15.4445
chr1	Cotton_A_novel_00031	49354105	49355276	-	Non-Coding	putative novel ncRNA transcript (CPC score: -1.09704)	20.6921	0.960202	9.6621	11.2744	0.0535968	5.30972	16.9111	28.0401	35.4751	29.5731	26.8483	0	0	0
chr1	Cotton_A_novel_00035	55742766	55743861	-	Non-Coding	putative novel ncRNA transcript (CPC score: -1.31981)	6.90261	0.697668	2.23346	4.03168	12.7902	4.17365	3.50242	15.082	15.2443	10.2221	13.3696	2.88372	4.26107	11.1872
chr1	Cotton_A_novel_00037	59202124	59202549	+	Coding	having high similarity to Gorai.001G026100.1 (Evalue:2.00E-41)	0	0	0	0	0.236776	10.332	1.56699	0.585264	0.14679	0.88568	0.434598	0	0	0
chr1	Cotton_A_novel_00038	64429643	64431658	-	Coding	putative protein-coding transcripts (having high similarity to UniprotKB protein "tr|A0A0B0MXY2|A0A0B0MXY2_GOSAR", evalue:1.00E-23)	16.1396	1.48724	4.52324	7.4657	7.74538	6.74793	7.9147	29.2316	20.4005	22.695	18.5953	1.92943	3.58741	4.85235
chr1	Cotton_A_novel_00039	65335403	65336005	-	Coding	having high similarity to Gorai.001G097500.1 (Evalue:0)	3.96474	0.97272	8.90747	0.745195	6.27607	70.3632	38.7869	23.2091	27.165	11.4685	5.4712	2.581	0.261574	0.11466
chr1	Cotton_A_novel_00042	67015900	67017416	-	Coding	having high similarity to CotAD_38958 (Evalue:8.00E-83)	0	0.143208	0.656208	0	0	0	0	0	2.17226	0	0	0.13881	0.543436	0
chr1	Cotton_A_novel_00043	68194433	68194999	-	Coding	having high similarity to Gorai.008G186700.1 (Evalue:0)	0	0	12.6369	0	0	3.27679	1.26501	7.41319	5.75886	3.20567	2.93175	0	0	0
chr1	Cotton_A_novel_00045	70688735	70689266	-	Coding	putative protein-coding transcripts (CPC score: 0.235148)	0.688029	0	0.112574	0.676702	0.318761	0.612011	1.05177	0	0.485709	0	0.862813	0.0701828	0.0640148	0.140304
chr1	Cotton_A_novel_00046	71927317	71929021	+	Non-Coding	putative novel ncRNA transcript (CPC score: -1.21253)	3.30105	1.51583	2.14829	2.33897	5.5987	2.54808	3.74702	4.64389	11.4811	8.89727	6.96984	4.87084	4.99839	9.46841
chr1	Cotton_A_novel_00047	72858344	72861050	+	Coding	having high similarity to Gorai.001G225000.1 (Evalue:3.00E-96)	0.0604811	0.0479599	0	0.0302328	0.0827148	0	0.430873	0.0121942	0.0856359	0.0123023	0.0603666	0	0.00407681	0.0625471
chr1	Cotton_A_novel_00048	72851305	72856803	+	Coding	having high similarity to CotAD_45617 (Evalue:3.00E-27)	4.25339	0.970162	5.84024	1.80679	3.77658	0	0	1.98316	0	0	0	0	1.68219	0
chr1	Cotton_A_novel_00049	73129446	73130367	-	Non-Coding	putative novel ncRNA transcript (CPC score: -0.74155)	0.631121	0.159953	1.03635	0	0.57885	3.88544	2.22113	8.32602	4.32798	4.30872	3.03258	0.881824	1.20649	1.79435
chr1	Cotton_A_novel_00050	73130576	73131687	+	Coding	having high similarity to CotAD_51127 (Evalue:6.00E-33)	0.0832306	0.191511	0.779495	0	0.342918	1.65164	0.125247	0.917059	0.545204	0.171331	0.269028	0.19861	0.509499	1.73707
chr1	Cotton_A_novel_00051	73210240	73210727	+	Coding	having high similarity to Gorai.001G252300.3 (Evalue:0)	11.3745	0	2.20494	6.74535	0	20.6512	47.1427	14.3267	19.8538	16.0174	11.4793	16.9468	0	0
chr1	Cotton_A_novel_00054	77265890	77267036	+	Coding	having high similarity to Gorai.008G043300.2 (Evalue:6.00E-85)	0	0	0	0	0	1.36283	2.12515	0	0	0	0	0	0	0
chr1	Cotton_A_novel_00055	77267459	77269966	+	Coding	having high similarity to Gh_A13G0677 (Evalue:9.00E-30)	0.03285	0	0.0243222	0.0492516	0	0.556976	0	2.72184	0	0	0.915583	1.4519	2.17861	0
chr1	Cotton_A_novel_00057	81240046	81240387	-	Coding	having high similarity to Gorai.001G153600.1 (Evalue:3.00E-163)	0	0	0	0	0.763709	13.5602	0	0	0	0	0	0	0	0
chr1	Cotton_A_novel_00058	84027477	84028479	-	Non-Coding	putative novel ncRNA transcript (CPC score: -1.07807)	30.4699	4.85831	12.4406	28.6781	0	5.78281	28.9967	83.2456	90.0612	93.9105	88.9198	7.42272	18.1981	37.1009
chr1	Cotton_A_novel_00059	84886919	84888416	-	Coding	having high similarity to CotAD_09538 (Evalue:0)	0.630384	0.86678	1.67687	2.71068	1.08816	1.69389	0.374694	3.02539	1.25722	0.926584	2.03515	0.896925	0.451934	0.482969
chr1	Cotton_A_novel_00060	84917972	84919047	-	Coding	having high similarity to Gh_A07G0837 (Evalue:0)	0.259974	0	0	2.58694	0.0595227	0.524667	0.260902	0.106174	0.304994	0.0714101	0.18094	0	0	0
chr1	Cotton_A_novel_00061	85383568	85384401	+	Coding	having high similarity to Cotton_D_gene_10013018 (Evalue:0)	0.718965	1.63051	0	1.07021	1.15533	6.13809	1.4481	4.98022	0	4.82539	3.61271	0.61145	0	1.72568
chr1	Cotton_A_novel_00065	89088007	89089919	-	Coding	putative protein-coding transcripts (CPC score: 1.76437)	0.442719	0	0	0	0	0	0.937324	0	0	0	0	0	0	0
chr1	Cotton_A_novel_00068	97365296	97367088	+	Coding	putative protein-coding transcripts (having high similarity to UniprotKB protein "tr|B9G5C7|B9G5C7_ORYSJ", evalue:1.00E-31)	27.4463	1.33356	5.4081	19.8457	8.37976	0.690407	1.63036	0	0	6.66743	4.42729	0	2.12043	2.79531
chr1	Cotton_A_novel_00069	99185601	99185926	-	Coding	having high similarity to Gorai.001G164800.1 (Evalue:4.00E-52)	11.9034	0.128004	12.6943	5.68968	29.2619	15.4575	15.6137	6.38027	3.94262	3.91807	7.64452	4.19145	2.25502	4.45145
chr1	Cotton_A_novel_00070	99825707	99827958	-	Coding	having high similarity to Cotton_D_gene_10013491 (Evalue:9.00E-32)	6.20317	0	8.20961	2.74291	0	0	0	0	0	0	0	0	0	0
chr1	Cotton_A_novel_00072	101375939	101376193	-	Coding	having high similarity to Gh_Sca032219G01 (Evalue:3.00E-60)	0	5.44376	0.658754	0	53.3795	18.5693	7.8856	3.07841	1.23535	0	4.26705	73.268	21.8922	77.0237
chr1	Cotton_A_novel_00073	101384924	101385180	-	Coding	putative protein-coding transcripts (having high similarity to UniprotKB protein "tr|B9SXV9|B9SXV9_RICCO", evalue:0.000002)	45.4277	0.666466	58.5625	31.5299	81.0737	23.5277	17.2925	23.9224	10.8	8.44706	11.2505	86.0339	21.2997	18.0182
chr1	Cotton_A_novel_00074	101386406	101387189	-	Coding	putative protein-coding transcripts (having high similarity to UniprotKB protein "tr|R4IU02|R4IU02_VICFA", evalue:2.00E-51)	2.60235	0.783729	2.97857	1.99971	12.466	7.04311	5.3128	7.35276	3.33831	2.86972	3.71965	12.5593	4.08617	3.67618
chr1	Cotton_A_novel_00075	101410081	101410457	-	Coding	having high similarity to Gh_Sca006566G05 (Evalue:3.00E-67)	0	1.16191	2.56367	0	37.0392	8.89056	5.39349	5.54594	3.45347	1.73641	3.21885	46.7525	13.5486	15.0527
chr1	Cotton_A_novel_00076	101435647	101435848	-	Coding	having high similarity to Gorai.001G165500.1 (Evalue:1.00E-34)	14.132	0	29.3873	24.2889	5.94507	56.1811	55.0563	25.0173	16.7322	11.7782	33.0257	11.6492	1.93189	6.35131
chr1	Cotton_A_novel_00077	104704834	104709529	-	Coding	having high similarity to CotAD_63362 (Evalue:0)	0	0	0	0	0	0.274295	0	0.934885	0	1.73579	0	0.845977	0	2.06132
chr1	Cotton_A_novel_00079	104961671	104964877	+	Coding	having high similarity to Gorai.008G240900.1 (Evalue:8.00E-83)	0	0.483056	0.5007	0	0.409608	0	0	0	0	0.499438	0	1.14446	1.51637	1.9406
chr1	Cotton_A_novel_00080	105422813	105423258	+	Coding	having high similarity to Gorai.001G120700.4 (Evalue:0)	15.061	0	0	6.12958	0	11.7886	15.9051	47.1735	40.5471	33.3682	0	0	0	0
chr1	Cotton_A_novel_00081	106430083	106430439	+	Coding	having high similarity to Gorai.001G123600.1 (Evalue:2.00E-21)	0	0.321267	0.236723	0	0	7.19313	0	0.21821	0	0	0	0.155676	0	0
chr1	Cotton_A_novel_00083	107743427	107747039	-	Coding	having high similarity to Gh_A04G0446 (Evalue:0)	0	0	0	0	1.50468	0	0	0	0	0	0	0.435981	0	0
chr1	Cotton_A_novel_00085	109410310	109411679	+	Coding	putative protein-coding transcripts (having high similarity to UniprotKB protein "tr|B9EWU4|B9EWU4_ORYSJ", evalue:0.00000002)	0.453947	0.0501065	0.0319818	0.775764	0.266797	14.7707	0	0.342605	0.0793191	0.292467	0.234837	0.46279	0.299	0.269842
chr1	Cotton_A_novel_00087	109862089	109863536	-	Coding	having high similarity to CotAD_09416 (Evalue:1.00E-51)	14.0829	0.744333	6.56517	5.91208	7.23985	4.81183	4.48123	15.3855	17.3532	13.7116	12.0855	1.70563	3.63099	7.48712
chr1	Cotton_A_novel_00088	110848680	110851232	-	Non-Coding	putative novel ncRNA transcript (CPC score: -1.18561)	0	0.433859	0	0	12.4228	8.78429	8.36553	18.607	19.5401	18.3861	16.4529	4.93894	0	0.891876
chr1	Cotton_A_novel_00089	111116923	111118815	+	Coding	having high similarity to Gorai.010G222000.5 (Evalue:0.00000002)	1.04605	0	0	0	0.158825	0.234687	0	0.490765	1.93039	2.10604	1.47266	0.95969	0.891312	0.474628
chr1	Cotton_A_novel_00091	115624041	115624723	+	Non-Coding	putative novel ncRNA transcript (CPC score: -1.12489)	0	0	0	0	0	19.8654	6.04844	5.85768	0	4.22433	5.305	0	0	0
chr1	Cotton_A_novel_00092	116659865	116660687	-	Non-Coding	putative novel ncRNA transcript (CPC score: -1.37179)	0.121949	0.276332	3.30261	0.60498	1.09198	2.42984	0.921296	0.702891	1.3096	2.68454	1.78952	1.06192	1.03539	2.37911
chr1	Cotton_A_novel_00093	116803318	116804063	+	Coding	having high similarity to Gh_A07G1440 (Evalue:2.00E-32)	0	0.104435	0	0.689593	0.864134	0	0	0	0	0	0	0	0	0.377141
chr1	Cotton_A_novel_00094	117396618	117398070	+	Coding	having high similarity to CotAD_30800 (Evalue:8.00E-68)	0.233154	0.796684	0.424084	0.407801	0	0	0	0	0	0	1.38609	0.21475	0.748228	4.09314
chr1	Cotton_A_novel_00097	117827638	117828912	+	Non-Coding	putative novel ncRNA transcript (CPC score: -1.03434)	0.776488	0.925076	0.904988	0.0703359	0.0968485	1.39894	0.106084	0.976626	0.89334	0.318769	0.796309	0.378186	0.69948	1.23906
chr1	Cotton_A_novel_00098	118866426	118867937	+	Coding	putative protein-coding transcripts (having high similarity to UniprotKB protein "tr|B9GDN1|B9GDN1_ORYSJ", evalue:7.00E-12)	0	0	2.7227	0	16.1941	0.607695	3.53586	13.4821	0	11.8296	10.6084	4.4301	6.35097	3.10051
chr1	Cotton_A_novel_00099	119400011	119400985	-	Non-Coding	putative novel ncRNA transcript (CPC score: -0.827585)	4.21301	0.298831	1.59309	3.89615	0.740939	2.50365	2.36265	12.5968	9.25685	7.36605	8.1425	0.556677	1.75041	6.64789
chr1	Cotton_A_novel_00100	119431137	119432536	-	Non-Coding	putative novel ncRNA transcript (CPC score: -0.962148)	9.54711	0.537723	4.17845	6.24066	5.6785	4.47157	1.65272	12.4572	16.2083	11.5291	13.7324	1.91708	7.10583	12.8501
chr1	Cotton_A_novel_00102	119701458	119704515	+	Coding	having high similarity to Cotton_D_gene_10013491 (Evalue:2.00E-24)	0.349778	0.557091	1.26979	0.188984	0	0	0	0	0	0	0	0.557713	0	1.76381
chr1	Cotton_A_novel_00103	125713817	125718296	+	Coding	having high similarity to CotAD_57579 (Evalue:6.00E-108)	0.599869	0.887193	0	0	0	0	0	0	0	0	0	0.299219	0	0
chr1	Cotton_A_novel_00104	128196467	128197849	-	Non-Coding	putative novel ncRNA transcript (CPC score: -1.31522)	0.705494	0.495693	3.16304	0.191818	3.56192	3.26617	0.577919	1.74602	1.83012	0.525821	1.72872	0.762735	2.5654	4.87935
chr1	Cotton_A_novel_00107	135017224	135017539	+	Coding	having high similarity to Gorai.003G007400.2 (Evalue:2.00E-145)	0	1.22896	0	0	0	10.7535	0	0	0	0	0	0	0	0
chr1	Cotton_A_novel_00109	135226552	135228941	-	Coding	having high similarity to CotAD_33903 (Evalue:9.00E-104)	0	0.263435	0.427265	0.346523	0	0	0	0	0	0	0.868603	0	0	0
chr1	Cotton_A_novel_00111	140656531	140657642	+	Coding	having high similarity to Gh_A02G0596 (Evalue:3.00E-26)	0.504485	0	0.369234	0	3.9387	0	0	0	0	0	0	0	0	0.0707343
chr1	Cotton_A_novel_00112	140337923	140339916	-	Coding	having high similarity to Gorai.013G052700.7 (Evalue:0)	0	0	0	0	0	0	0.8956	3.5448	2.07863	4.0469	7.14129	0	1.97928	8.74927
chr1	Cotton_A_novel_00113	140802687	140809306	+	Coding	having high similarity to CotAD_51586 (Evalue:3.00E-78)	0	0	0	0	0	0	0	0	0.63796	0	0.554703	1.69526	1.53792	4.42303
chr1	Cotton_A_novel_00114	145215074	145215933	+	Non-Coding	putative novel ncRNA transcript (CPC score: -0.921404)	0	0	0	0.460343	0	0	0	0	0	0	0	0	0	0
chr1	Cotton_A_novel_00116	1892229	1893229	+	Coding	having high similarity to Gorai.001G013200.1 (Evalue:0)	1.80101	0.289476	1.40127	0.37704	1.75906	0.807131	1.71377	5.00313	6.96483	15.7685	15.475	3.96623	13.4241	4.55915
chr1	Cotton_A_novel_00119	3130554	3131347	+	Coding	having high similarity to Gorai.005G064600.1 (Evalue:1.00E-70)	0.639603	1.8315	4.21949	1.5223	0.176308	0.728693	12.5712	9.75635	11.481	18.0364	16.2909	0.499856	1.13981	0.461201
chr1	Cotton_A_novel_00121	8000762	8000969	+	Coding	having high similarity to Gorai.008G056500.1 (Evalue:1.00E-100)	0	233.804	0	0	0	0	40.9227	4.34733	0	0	0	0	0	0
chr1	Cotton_A_novel_00123	14455334	14455656	-	Coding	having high similarity to Gorai.001G276700.1 (Evalue:3.00E-162)	0	0	5.17446	0	15.1516	4.84265	26.4403	70.7232	42.105	80.5604	102.896	22.0604	5.5587	5.33645
chr1	Cotton_A_novel_00125	20700942	20701442	+	Coding	having high similarity to Gorai.011G124400.7 (Evalue:0)	9.11008	0	0	4.47153	10.045	16.8069	32.9707	40.9519	40.2693	29.1624	30.1091	0	0	18.5806
chr1	Cotton_A_novel_00128	21850795	21853419	+	Coding	having high similarity to Gorai.009G455900.1 (Evalue:1.00E-169)	7.15943	0	0	0	0	0	0	0	0	0	0	1.96451	3.10685	7.93731
chr1	Cotton_A_novel_00130	25468010	25468533	-	Coding	having high similarity to Gorai.007G220600.1 (Evalue:0)	5.92852	0	0.466293	0	0.980471	0.338636	5.75218	1.19237	3.75817	3.3081	1.92848	0	0	0
chr1	Cotton_A_novel_00132	29410218	29415913	+	Coding	putative protein-coding transcripts (having high similarity to UniprotKB protein "tr|F4NCI7|F4NCI7_BETVU", evalue:0)	0	3.26693	0	0	0	0.223143	0	0	0	0.375832	0.645759	0	0	1.60128
chr1	Cotton_A_novel_00134	30538977	30596100	+	Coding	having high similarity to CotAD_63360 (Evalue:0)	0.252113	0	0	0	0	0	0	0	0	0	0	0	0	0
chr1	Cotton_A_novel_00135	37714611	37714952	+	Coding	having high similarity to Gorai.001G200100.2 (Evalue:5.00E-151)	0	0	0	0	23.9582	11.9605	11.8556	22.9023	13.4282	15.2624	15.1967	0	0	0
chr1	Cotton_A_novel_00136	44301892	44302545	-	Coding	having high similarity to Gh_D02G1332 (Evalue:5.00E-62)	0	0.784169	0	0	0	0	1.98742	0	0	0	0	0.0506995	0	0.101354
chr1	Cotton_A_novel_00137	48508548	48509456	+	Coding	having high similarity to Gh_A07G0208 (Evalue:1.00E-43)	0	0	0	0	0.221093	0.152218	1.93921	0	0	0	0	0	0	0
chr1	Cotton_A_novel_00139	51240684	51241374	-	Coding	putative protein-coding transcripts (CPC score: 0.43297)	12.3881	0	0.457076	37.2339	0.962481	1.10577	3.99137	2.63368	2.51333	1.87936	1.58999	0	0.0213263	0
chr1	Cotton_A_novel_00140	51772648	51776390	+	Coding	having high similarity to Cotton_D_gene_10022978 (Evalue:0)	0.413871	0.374344	0.697108	0.44948	0.0194918	0.281202	0.803385	1.60065	2.09064	2.3419	0	0	1.8988	1.11756
chr1	Cotton_A_novel_00141	55614653	55615152	-	Coding	having high similarity to CotAD_34567 (Evalue:9.00E-113)	1.01562	0	0.498148	0.996931	0.176831	3.29963	9.73065	3.77439	4.43576	1.78314	1.14986	0.936601	0.925478	1.09222
chr1	Cotton_A_novel_00142	55973170	55975040	+	Coding	putative protein-coding transcripts (CPC score: 0.550486)	3.49471	3.03961	2.65379	1.81269	3.45939	0.704852	1.42858	3.56255	5.12165	2.00086	2.52725	1.65445	5.84601	6.60814
chr1	Cotton_A_novel_00145	60202457	60203622	+	Coding	having high similarity to Gorai.006G129700.3 (Evalue:8.00E-149)	0	0	0	0.503703	0	0	0	0	0	0	0	0	0	0
chr1	Cotton_A_novel_00146	61369380	61373106	+	Coding	having high similarity to Gh_A03G1182 (Evalue:9.00E-86)	0	0	0	0	0.0890232	0.121063	2.26111	0	0.381787	0.157061	0	0	0	0
chr1	Cotton_A_novel_00147	65001627	65002539	-	Non-Coding	putative novel ncRNA transcript (CPC score: -1.0764)	9.16053	0.40473	2.67604	2.01058	1.46559	1.51352	0	5.12987	5.90781	0	1.91088	0.510392	1.69484	2.81815
chr1	Cotton_A_novel_00148	65920667	65921173	+	Coding	having high similarity to Gorai.001G042800.1 (Evalue:0)	2.48094	0.357157	0.973669	17.2986	0	0.715991	4.94083	0	0	0.318465	1.87522	0.609456	0.451664	0.761483
chr1	Cotton_A_novel_00149	66028555	66033331	+	Coding	having high similarity to Gorai.011G268300.3 (Evalue:9.00E-154)	0	0	0	0	0	0.415659	0.162812	0	0	0	0	0	1.68871	4.60339
chr1	Cotton_A_novel_00150	66565452	66565600	+	Non-Coding	putative novel ncRNA transcript (CPC score: -1.07215)	0	0	0	0	103.089	0	176.01	0	0	0	0	0	0	0
chr1	Cotton_A_novel_00151	70600772	70601172	-	Coding	having high similarity to CotAD_36150 (Evalue:1.00E-110)	1.89626	0.260437	0.741518	0.737443	0.534626	1.11216	6.49397	3.49245	3.83746	1.8456	1.81125	1.07496	0.490245	0.238775
chr1	Cotton_A_novel_00152	70662381	70666494	-	Coding	having high similarity to CotAD_12649 (Evalue:2.00E-37)	1.14476	0	0	0.747101	2.3026	0.245393	0	0.401868	0.445759	0.755623	0.832674	2.75251	2.95079	0.915675
chr1	Cotton_A_novel_00155	73161603	73162121	+	Coding	having high similarity to Gorai.001G251900.3 (Evalue:0)	0	0	0	0	0	1.37644	4.01854	0	0	0	0	0	0	0
chr1	Cotton_A_novel_00158	81685342	81686291	-	Coding	putative protein-coding transcripts (having high similarity to UniprotKB protein "tr|A0A061FX27|A0A061FX27_THECC", evalue:2.00E-22)	0.101251	0	0.149651	0	0.0696268	0.86273	0	0.130975	0	0	0	0	0.290139	0.0605627
chr1	Cotton_A_novel_00159	83592863	83597466	+	Coding	putative protein-coding transcripts (having high similarity to UniprotKB protein "tr|I1HKK6|I1HKK6_BRADI", evalue:0.0002)	0.435181	0.101363	0	0.562362	0.323223	0	0.282619	0.528963	0.867715	0.174763	0.188081	0	0	0
chr1	Cotton_A_novel_00160	86094153	86094481	-	Non-Coding	putative novel ncRNA transcript (CPC score: -1.21447)	1.18234	1.50767	0	0	3.36326	0	9.33593	0.270439	13.2945	2.72837	1.87431	0.383403	0	0
chr1	Cotton_A_novel_00166	98653168	98659921	-	Coding	having high similarity to Gh_A09G0462 (Evalue:0)	0	0	1.02838	0	0	0.211566	0.915708	0.845413	1.54718	0.47582	0.768047	0	0	0
chr1	Cotton_A_novel_00169	101411685	101411999	+	Coding	putative protein-coding transcripts (having high similarity to UniprotKB protein "tr|J3LQ98|J3LQ98_ORYBR", evalue:5.00E-20)	13.2635	2.06201	20.2681	8.20667	17.4099	8.87354	10.4673	5.20057	5.52434	2.46903	5.14903	24.8334	9.84822	14.0301
chr1	Cotton_A_novel_00171	104568737	104569568	-	Non-Coding	putative novel ncRNA transcript (CPC score: -1.17252)	0	0	0	0	0	3.76311	0	0	0	0	2.43041	0	0	0
chr1	Cotton_A_novel_00172	105425566	105426454	+	Coding	having high similarity to Gorai.001G120900.5 (Evalue:2.00E-103)	0	0	0	0	0	0	0	0	0	0	0	0	0	0
chr1	Cotton_A_novel_00175	108540981	108543725	-	Coding	having high similarity to Gh_A13G2130 (Evalue:1.00E-143)	0.419372	0	0	0	0	0.0699108	0	0	0	0	0	0	0	0
chr1	Cotton_A_novel_00176	110730854	110731012	-	Coding	having high similarity to Gorai.001G267200.2 (Evalue:2.00E-67)	0	0	0	0	0	12.11	128.565	0	0	0	0	0	0	0
chr1	Cotton_A_novel_00179	115645829	115647042	+	Coding	having high similarity to Gh_A01G1253 (Evalue:0)	0.748437	0.518375	0.258303	0.149096	0.0513597	0.105993	2.02549	0.335331	0.581085	0.861137	1.2073	0.468146	0.732004	1.4261
chr1	Cotton_A_novel_00182	121600376	121603024	-	Coding	having high similarity to Gorai.007G173000.1 (Evalue:0)	2.07991	1.48571	1.12673	0.697761	1.67773	0	0	2.36349	1.69695	1.64512	1.91038	4.37476	5.06925	5.17551
chr1	Cotton_A_novel_00183	123631792	123632248	-	Coding	having high similarity to Gorai.009G041900.1 (Evalue:0)	1.48258	0	0	0	0	0.430356	4.56885	0	0	0	0	0	0	0
chr1	Cotton_A_novel_00184	125034505	125040471	-	Coding	having high similarity to CotAD_20272 (Evalue:9.00E-23)	0	0	0	0	1.19583	0.0673064	0	0.649174	0	0	2.06046	0	2.83318	2.37537
chr1	Cotton_A_novel_00186	123052682	123054068	-	Coding	having high similarity to CotAD_36879 (Evalue:0)	0	0	0	0	0.0438252	0	322.846	0.0259708	1.92807	0.471619	0.0771402	0	0	0
chr1	Cotton_A_novel_00191	130066258	130068005	-	Coding	having high similarity to Gorai.001G089500.2 (Evalue:2.00E-57)	0.228039	0.30873	0.701043	0.0739288	0.0671073	0	0.885936	0.903956	0.318478	0.240198	0.352898	0.174356	0.240764	0.116186
chr1	Cotton_A_novel_00193	138115041	138116938	-	Coding	having high similarity to Gorai.001G170900.2 (Evalue:0)	0	0	0	0.267591	0	0.567475	0	0	0	0	0	0	0	0
chr1	Cotton_A_novel_00201	1014170	1015279	+	Coding	putative protein-coding transcripts (CPC score: 1.68488)	0.166828	0.127946	0.0822323	0	1.56565	0	0	0.953158	0.239062	0.343432	0.505559	0	0	0
chr1	Cotton_A_novel_00202	1099357	1103505	+	Coding	having high similarity to CotAD_44232 (Evalue:0)	0.153545	0.252766	0.18478	0.211264	0	0	0.0286895	0.0316431	0	0	0	0.0253135	0	0
chr1	Cotton_A_novel_00204	1655925	1657544	-	Coding	putative protein-coding transcripts (having high similarity to UniprotKB protein "tr|F4NCJ4|F4NCJ4_BETVU", evalue:2.00E-36)	0	0.68913	0.42164	0.426415	0	0.301925	0.240402	0	0	0	0	0	0.45346	0
chr1	Cotton_A_novel_00206	1815379	1816065	+	Non-Coding	putative novel ncRNA transcript (CPC score: -0.803108)	4.52771	0	0.203532	1.28727	3.281	0.33451	0.118377	0.712632	2.69204	0.980386	1.12249	0.0943166	0.150548	0.56565
chr1	Cotton_A_novel_00207	2019193	2019416	-	Non-Coding	putative novel ncRNA transcript (CPC score: -1.1603)	0	0	0	0	16.2811	0	0	1.03691	0	0	0	0	0	0
chr1	Cotton_A_novel_00208	2810340	2810978	+	Coding	having high similarity to Gorai.001G022000.1 (Evalue:0)	2.42566	0.256569	5.96334	1.19829	3.11576	0.743812	0.789663	2.30982	0.941408	0.36411	0.285866	4.09431	3.47115	1.94131
chr1	Cotton_A_novel_00209	6830972	6831145	-	Coding	putative protein-coding transcripts (having high similarity to UniprotKB protein "tr|I1TIF7|I1TIF7_DAUCA", evalue:0.00002)	2186	9.47855	3955.58	1420.62	354.053	32.1679	46.9574	149.66	33.7826	71.7187	85.2015	305.645	72.4048	58.2952
chr1	Cotton_A_novel_00210	7161685	7162072	+	Coding	having high similarity to Gorai.001G174100.2 (Evalue:0)	0	0	0	3.5412	10.5734	0	0	0	0	0	0	0	0	0
chr1	Cotton_A_novel_00212	10380128	10380214	-	Coding	having high similarity to Gorai.001G164500.1 (Evalue:2.00E-34)	0	0	45817.3	0	2710.96	0	0	0	0	0	0	0	0	0
chr1	Cotton_A_novel_00214	13068499	13068950	-	Coding	having high similarity to Gorai.001G040700.1 (Evalue:0)	0	0	0	0	4.23159	0	0	0	0	0	0	0	0	0
chr1	Cotton_A_novel_00215	13181886	13182722	-	Non-Coding	putative novel ncRNA transcript (CPC score: -1.32566)	0	0	0	0	1.94291	0	1.82017	0	0	0	0	0	0	0
chr1	Cotton_A_novel_00218	13690600	13691619	+	Coding	having high similarity to Gorai.006G081000.1 (Evalue:4.00E-32)	1.01848	0.424503	0.501899	0.552528	2.09967	0.131368	0	1.21166	0.911692	0.611202	0.374891	0.276619	0.529848	1.46543
chr1	Cotton_A_novel_00219	13613646	13614358	-	Coding	having high similarity to CotAD_31407 (Evalue:6.00E-56)	2.9119	0.553936	0.24305	2.38	30.4917	0	0	0	0	0	0	0	0	0
chr1	Cotton_A_novel_00220	14327168	14327245	-	Non-Coding	having high similarity to AF479215.1/1-3182 Daphniphyllum sp. 205-82 26S ribosomal RNA gene, complete sequence. (Evalue:2.00E-29)	0	0	66868.7	0	15873	0	0	0	0	0	0	0	0	0
chr1	Cotton_A_novel_00229	16545270	16545851	-	Coding	having high similarity to Gorai.007G000400.1 (Evalue:1.00E-118)	0	0	0	0.965721	1.88744	0	2.42811	0	0	0	0	3.49692	4.49636	6.13003
chr1	Cotton_A_novel_00230	18764130	18764383	+	Coding	having high similarity to Gorai.001G144100.1 (Evalue:5.00E-110)	0	0	0	0	10.6348	0	0	0	5.64143	1.26068	1.85582	0	0	0
chr1	Cotton_A_novel_00232	18868471	18869075	+	Coding	having high similarity to Gh_A07G1235 (Evalue:3.00E-44)	3.38151	1.10656	1.47726	1.48312	3.46078	0.269259	0.571714	1.09947	1.49698	0	0	3.82314	4.01631	8.18408
chr1	Cotton_A_novel_00233	19261083	19261260	-	Coding	having high similarity to Gorai.001G153000.1 (Evalue:6.00E-43)	0	0	0	0	58.6399	0	7.73373	0	0	0	0	0	0	0
chr1	Cotton_A_novel_00234	19799899	19800509	-	Coding	having high similarity to Gorai.005G153000.3 (Evalue:0)	0	0	0	1.64443	4.35736	0	0	0	0	0.0780185	0.0765664	0	0	0
chr1	Cotton_A_novel_00235	21578796	21579634	+	Coding	putative protein-coding transcripts (having high similarity to UniprotKB protein "tr|M5WEH8|M5WEH8_PRUPE", evalue:8.00E-13)	0.356662	0.269719	0.117089	0.117988	1.2487	0.84574	0	0.0978233	0.392562	0	0.401914	0.356796	0	0.213983
chr1	Cotton_A_novel_00240	19364838	19365444	-	Coding	having high similarity to Gorai.003G000600.3 (Evalue:1.00E-54)	0.411257	0.137687	0.45938	0.184489	3.73439	0.160742	0.284418	0	0.0313531	0.110351	0.216594	0	0	0
chr1	Cotton_A_novel_00241	19366054	19366725	+	Non-Coding	putative novel ncRNA transcript (CPC score: -1.00292)	0.367526	0	0	0.907026	1.83419	0	0	0.848409	0.785088	0.346013	0.879488	0	0	0
chr1	Cotton_A_novel_00243	19366786	19366954	+	Non-Coding	putative novel ncRNA transcript (CPC score: -1.28258)	0	0	0	0	48.4597	0	0	0	0	13.5605	0	0	0	0
chr1	Cotton_A_novel_00245	26201027	26201198	+	Non-Coding	putative novel ncRNA transcript (CPC score: -1.13512)	0	0	348.292	0	324.536	0	8.98389	12.0432	4.02742	0	7.94924	104.385	25.6338	21.7851
chr1	Cotton_A_novel_00247	26861532	26864554	-	Non-Coding	putative novel ncRNA transcript (CPC score: -0.948848)	0	0	0	0	0	0	0	0	0	0	0	0	0	0
chr1	Cotton_A_novel_00249	29169426	29169618	-	Coding	having high similarity to Gorai.001G216600.2 (Evalue:2.00E-77)	0	0	0	0	28.3247	0	5.50838	0	0	0	0	0	0	0
chr1	Cotton_A_novel_00250	30064900	30065059	+	Non-Coding	putative novel ncRNA transcript (CPC score: -1.25137)	427.397	0	474.553	885.813	71.4308	0	0	0	0	0	0	0	1.55665	3.41176
chr1	Cotton_A_novel_00253	35438797	35439324	+	Coding	having high similarity to Gorai.001G155400.2 (Evalue:3.00E-164)	0	0	0	0.456554	1.77508	0	0	0	0.196795	0.0989493	0.291323	0	0	0
chr1	Cotton_A_novel_00254	36164617	36165012	+	Coding	having high similarity to CotAD_56535 (Evalue:0)	0	0	0	0	24.9678	0.570913	2.42442	0.854825	1.37215	0.517442	2.03125	16.6404	2.13562	1.96251
chr1	Cotton_A_novel_00255	38483150	38484262	-	Coding	putative protein-coding transcripts (having high similarity to UniprotKB protein "tr|M0WVI4|M0WVI4_HORVD", evalue:0.0000005)	0.166278	0.191308	0.0819622	0.579279	1.48434	0.235687	0	0.644616	7.35203	6.74291	4.03091	4.04218	4.77265	5.45329
chr1	Cotton_A_novel_00256	38609353	38617475	+	Coding	having high similarity to Gh_D09G0005 (Evalue:9.00E-134)	0	0	0	0	0	0.14798	0.228512	0	0	0	0	0	0.0525159	0.0344371
chr1	Cotton_A_novel_00257	38746839	38751949	+	Coding	putative protein-coding transcripts (CPC score: 7.59858)	0.694445	0.74209	0.670645	0.32439	1.03294	0.195477	0.207527	0.738067	0.703125	0.362919	0.55881	1.05114	0.674451	0.559449
chr1	Cotton_A_novel_00258	38825408	38825946	-	Coding	having high similarity to Gorai.011G116400.1 (Evalue:1.00E-133)	4.49178	0.489248	1.10256	1.76781	1.87215	0	1.02941	1.61011	2.66054	0.95552	0.656415	3.43344	5.1986	7.75614
chr1	Cotton_A_novel_00261	43785901	43788021	+	Coding	having high similarity to CotAD_65306 (Evalue:0)	0.157896	2.78354	1.02275	0.0394335	0.324147	0	0	0	0	0	0.0210564	0.0584347	0.0470809	0.00584089
chr1	Cotton_A_novel_00262	43836277	43839465	+	Coding	having high similarity to CotAD_34848 (Evalue:0)	1.80064	0.245576	1.00793	0.0253649	0.56918	0.0357311	0.0189669	0.132801	0.0307457	0	0.0387711	0.111647	0.0557976	0.0411805
chr1	Cotton_A_novel_00265	48843700	48843922	-	Coding	having high similarity to Gorai.001G027700.1 (Evalue:2.00E-97)	0	0	8.94209	2.63306	16.5416	0	0	1.05722	6.36388	2.13318	0	0	0	0
chr1	Cotton_A_novel_00266	49207527	49207982	-	Non-Coding	putative novel ncRNA transcript (CPC score: -1.175)	0	0	0	0	0	0.432103	0	0	0	0	0	0	0	0
chr1	Cotton_A_novel_00267	49434793	49435013	-	Coding	having high similarity to Gorai.001G037000.2 (Evalue:9.00E-67)	0	0	0	2.8273	37.0098	0	0	0	0	0	0	42.6697	0	0
chr1	Cotton_A_novel_00268	49532477	49532922	+	Coding	putative protein-coding transcripts (CPC score: 1.53884)	0	0	0	0	2.38598	0	0	0.133451	0	0.134634	0	0	0	0
chr1	Cotton_A_novel_00269	49565780	49566115	-	Coding	having high similarity to Gorai.001G036200.1 (Evalue:7.00E-159)	6.72865	1.80658	0.818292	9.14265	15.9524	0	0.884962	1.02145	1.28095	2.061	1.01132	1.45075	1.07514	1.63137
chr1	Cotton_A_novel_00270	49667550	49673246	+	Coding	having high similarity to CotAD_22910 (Evalue:5.00E-40)	1.97146	4.35018	1.92683	0.538269	1.10156	0.174602	0.473711	0.247729	1.22805	0.849364	1.37098	1.96292	2.9803	5.77647
chr1	Cotton_A_novel_00273	49914202	49915062	-	Non-Coding	putative novel ncRNA transcript (CPC score: -1.0915)	0	0	0	0	2.05693	0	0	0.204692	0	0	0	0	0	0
chr1	Cotton_A_novel_00274	50395826	50396216	-	Coding	having high similarity to Gorai.005G141000.1 (Evalue:2.00E-164)	0	0	0	0	4.50884	0	0	0	0	0	0	0	0	0
chr1	Cotton_A_novel_00276	51606198	51606350	-	Coding	having high similarity to Gorai.001G098200.2 (Evalue:7.00E-71)	0	0	0	0	68.3557	14.5544	15.4516	0	0	0	0	0	0	0
chr1	Cotton_A_novel_00277	51613437	51614186	+	Coding	having high similarity to Gorai.001G098300.2 (Evalue:0)	3.1783	0	0	0	1.23899	0	0	0.456831	0	0	0.734992	0	0	0
chr1	Cotton_A_novel_00280	51749128	51749440	-	Coding	having high similarity to Gorai.001G100000.3 (Evalue:5.00E-76)	1.34982	0	0	0	11.0071	0	1.06489	0	0	0	0	0	0	0
chr1	Cotton_A_novel_00281	51789546	51792046	-	Coding	having high similarity to CotAD_30163 (Evalue:0)	0	3.20915	1.38769	0.314614	0	0	0	0.0186458	0.0282914	0.921743	0.506227	0.399624	0	0
chr1	Cotton_A_novel_00285	53766317	53769329	-	Coding	having high similarity to Gorai.011G188400.1 (Evalue:2.00E-33)	0	0	0	0	0	0	0	0	0	0	0	1.42461	0	0
chr1	Cotton_A_novel_00286	55633905	55634180	+	Coding	having high similarity to Gorai.001G140300.3 (Evalue:1.00E-135)	0	0	0	0	10.9423	0	6.12775	0	0	0	0	0	0	0
chr1	Cotton_A_novel_00287	58998557	58999098	-	Coding	having high similarity to Gorai.009G051400.1 (Evalue:0)	2.22611	0.4853	1.53009	0.657196	2.00996	0.640593	1.02012	1.87667	4.51861	1.79864	1.57936	1.29275	0	1.02014
chr1	Cotton_A_novel_00289	61804759	61805509	-	Coding	having high similarity to Gorai.001G161900.1 (Evalue:7.00E-73)	0.761418	0.15584	0	0	8.59345	1.38161	0.523848	0.228846	0.0286985	0.0865781	0.339867	14.0488	3.39365	2.20848
chr1	Cotton_A_novel_00291	64299919	64300071	-	Coding	having high similarity to Gorai.001G066500.1 (Evalue:3.00E-74)	0	0	0	0	62.1415	43.6632	0	0	0	0	0	0	0	0
chr1	Cotton_A_novel_00292	65390392	65390672	+	Coding	having high similarity to Gorai.001G096900.4 (Evalue:5.00E-125)	0	0	0	0	9.07496	6.83085	0	0	0	1.32233	0	0	0	0
chr1	Cotton_A_novel_00294	66005340	66005624	-	Coding	having high similarity to Gorai.001G043900.1 (Evalue:7.00E-104)	0	0	0	0	8.0836	0	0	0	0	0	0	0	0	0
chr1	Cotton_A_novel_00296	66613055	66613776	+	Coding	having high similarity to Cotton_D_gene_10009390 (Evalue:0)	0	0	0	1.15364	2.81388	0	0	0	0.241902	0.243259	0.119365	0.73555	0	0.263318
chr1	Cotton_A_novel_00297	66660051	66660245	-	Non-Coding	putative novel ncRNA transcript (CPC score: -1.31794)	31.2499	0	0	0	43.0901	0	5.28253	3.97889	7.98358	2.00708	0	0	0	0
chr1	Cotton_A_novel_00298	66707661	66707849	-	Coding	having high similarity to Gorai.001G050400.1 (Evalue:9.00E-91)	0	0	0	0	79.4215	11.3088	0	0	0	0	0	0	0	0
chr1	Cotton_A_novel_00299	67148933	67150031	+	Coding	having high similarity to Gorai.001G054200.2 (Evalue:0)	1.51986	0	0	0.756328	0.83255	0.119699	0.127077	0.137867	0	0.278178	0	0	0	0
chr1	Cotton_A_novel_00302	71202691	71202876	-	Non-Coding	putative novel ncRNA transcript (CPC score: -1.08171)	0	0	0	0	27.2938	0	12.8322	5.10623	0	0	0	0	0	0
chr1	Cotton_A_novel_00303	71642244	71642693	-	Non-Coding	putative novel ncRNA transcript (CPC score: -1.1405)	0	0	0	0	0	0	0	0	0	0	0	0	0	0
chr1	Cotton_A_novel_00304	72121217	72121938	+	Coding	having high similarity to Gorai.001G134100.1 (Evalue:0)	0	0	0	0	2.26177	0	0	0.0602802	0.120951	0.0608146	0	0	0	0
chr1	Cotton_A_novel_00305	72908496	72909594	-	Coding	having high similarity to Gh_A07G1761 (Evalue:2.00E-67)	0.337746	0	0	0.0840364	0	0	0	0	0	0	0	0.125956	0.0114886	0
chr1	Cotton_A_novel_00308	75975562	75975986	+	Coding	having high similarity to Gh_A13G0761 (Evalue:1.00E-91)	10.3941	0	0	9.58041	6.04176	0	4.30297	0	0	0	0	0	0	0
chr1	Cotton_A_novel_00309	76012523	76012754	+	Coding	having high similarity to Gorai.N004700.1 (Evalue:5.00E-84)	0	0	0	0	14.399	0	5.45459	0	0	2.70451	0	0	1.63401	1.79066
chr1	Cotton_A_novel_00310	78876924	78877729	-	Coding	having high similarity to Gorai.001G002000.1 (Evalue:0)	0	0	0	0	2.61154	0	0	0	0	0	0	0	0	0
chr1	Cotton_A_novel_00311	78896633	78896799	+	Coding	having high similarity to Gorai.001G001600.1 (Evalue:2.00E-77)	1000.57	3.34693	600.368	301.431	76.4328	0	10.2516	4.83544	4.85111	0	14.3625	10.7434	9.79923	13.4233
chr1	Cotton_A_novel_00312	79017693	79018118	-	Coding	having high similarity to Cotton_D_gene_10006178 (Evalue:6.00E-37)	1.01176	0.470128	0	0.986799	6.90597	0.492001	0.52233	0	0	0	0	0	21.604	18.5807
chr1	Cotton_A_novel_00313	81243194	81243323	+	Coding	having high similarity to Gorai.001G153600.1 (Evalue:5.00E-52)	0	0	0	0	188.47	0	0	0	0	0	0	0	0	0
chr1	Cotton_A_novel_00315	81711362	81713377	+	Coding	having high similarity to Gorai.010G170800.3 (Evalue:0)	2.12968	0.130269	0.35032	1.45977	0.688909	0.471471	0.1877	1.8064	1.96469	3.83217	1.5712	2.10258	3.10796	0.729397
chr1	Cotton_A_novel_00316	81690187	81690622	+	Coding	having high similarity to Gorai.001G185500.2 (Evalue:2.00E-76)	0	0	0	3.46852	24.249	0	0	0	0	0	0	21.3417	0	0
chr1	Cotton_A_novel_00318	79019331	79065843	+	Coding	having high similarity to Gorai.006G275200.1 (Evalue:9.00E-153)	0	0.282245	0	0	1.21198	0.338951	0.631736	0.49215	0	0.220485	0.19678	0	1.09658	0
chr1	Cotton_A_novel_00322	82751754	82752554	+	Coding	having high similarity to CotAD_28660 (Evalue:7.00E-56)	2.65495	0.857922	0.809177	3.26019	4.18146	1.26012	1.14668	3.3867	1.56816	2.20773	1.03173	0.721838	2.0445	1.40506
chr1	Cotton_A_novel_00323	83031350	83032376	-	Non-Coding	putative novel ncRNA transcript (CPC score: -1.07213)	0	0	0	0	1.77508	0.334382	0	0	0	0	0	0	0	0
chr1	Cotton_A_novel_00327	83424595	83443855	-	Coding	having high similarity to Gorai.001G087600.3 (Evalue:0)	0.0459933	0.0409284	0.0381575	0.0318084	0	0	0.0593231	0.0334632	0	0.0208989	0.0283984	0.111132	0.00744747	0.0261641
chr1	Cotton_A_novel_00328	84478841	84479945	-	Non-Coding	having high similarity to gra-MIR482c (Evalue:1.00E-42)	0.419378	0.964729	0.744179	1.00178	2.07356	0.71338	0.757355	1.16394	5.8042	6.76923	7.96511	0.625536	0.114112	0.700291
chr1	Cotton_A_novel_00329	84093992	84097253	+	Coding	having high similarity to Gh_A07G0684 (Evalue:2.00E-137)	0	0	0	0	0	0	0	0	0	0	0	0	0	0
chr1	Cotton_A_novel_00331	85394536	85395762	-	Coding	putative protein-coding transcripts (having high similarity to UniprotKB protein "tr|M5WDR3|M5WDR3_PRUPE", evalue:2.00E-50)	0	0	0	1.92433	0	0	0	0	0	0	0	0	0	1.42356
chr1	Cotton_A_novel_00332	85487358	85487674	-	Coding	having high similarity to Gorai.001G115400.1 (Evalue:1.00E-112)	0	0	0	0	6.9411	0	1.0291	0	0	0	0	0	0	0
chr1	Cotton_A_novel_00334	88387286	88387981	-	Coding	having high similarity to Gorai.001G203500.1 (Evalue:1.00E-90)	4.7317	5.84472	0	0	0	0.43776	0.232373	0	0	0	0.0629333	0.416491	0.126629	0.0462563
chr1	Cotton_A_novel_00337	88781318	88782973	-	Coding	having high similarity to Gorai.001G186900.2 (Evalue:0)	0	0	0	0	3.15998	0	2.37491	5.03344	2.58705	4.33464	5.2778	0	0	0
chr1	Cotton_A_novel_00338	88819395	88822171	-	Coding	having high similarity to CotAD_54814 (Evalue:5.00E-137)	0	0.0664141	0	0.132205	0	0.0621253	0.127146	0	0	0	0	0.0253313	0.0470354	0.0499173
chr1	Cotton_A_novel_00341	90760888	90761013	-	Non-Coding	putative novel ncRNA transcript (CPC score: -1.24642)	0	0	0	0	205.492	0	0	75.3973	75.6417	76.0658	0	0	0	0
chr1	Cotton_A_novel_00342	90829516	90829834	+	Coding	having high similarity to Gorai.001G057100.2 (Evalue:9.00E-143)	0	0	0	0	0	0	0	0	0	0	0	0	0	0
chr1	Cotton_A_novel_00343	91847671	91849046	+	Coding	having high similarity to CotAD_34553 (Evalue:4.00E-110)	4.2582	0.797714	8.08194	1.60796	11.5461	0.730173	0.0968979	8.33721	15.8605	4.62876	0.545113	2.47465	0.99735	0
chr1	Cotton_A_novel_00345	92222688	92224427	-	Coding	putative protein-coding transcripts (having high similarity to UniprotKB protein "tr|B8B800|B8B800_ORYSI", evalue:4.00E-30)	0	0.0765886	0	0	2.47763	0.27825	0.590805	1.29492	3.39552	0	2.39217	0	0	0
chr1	Cotton_A_novel_00347	94424379	94433058	-	Coding	having high similarity to Gh_D07G1819 (Evalue:1.00E-142)	0.27203	0.812254	0.0374675	0.232683	0.392292	0.0879765	0.160114	0.16309	0.514921	0	0.50661	3.13993	3.36211	6.73222
chr1	Cotton_A_novel_00349	94932544	94933130	-	Non-Coding	putative novel ncRNA transcript (CPC score: -1.22491)	0	0	0	0.387814	1.90774	0	0	0.0823712	1.40485	0	0	0	0	0
chr1	Cotton_A_novel_00350	95084545	95085782	-	Coding	having high similarity to CotAD_08993 (Evalue:9.00E-52)	0	0	0	0	0	0	0	0	0	0	0	0	0	0
chr1	Cotton_A_novel_00352	95807284	95807420	+	Coding	having high similarity to Gorai.007G024600.1 (Evalue:2.00E-60)	0	0	0	0	166.143	0	0	0	0	0	0	0	0	0
chr1	Cotton_A_novel_00354	99083517	99084049	-	Coding	having high similarity to Gh_D07G2347 (Evalue:1.00E-66)	0.457303	0	0	0	2.86002	0	1.04852	0	0	0	0.191126	0	0	0
chr1	Cotton_A_novel_00355	99543406	99543720	+	Coding	having high similarity to Gorai.001G255600.1 (Evalue:4.00E-77)	0	0	2.25201	0	21.1742	0	0	0	0	0	0	0	0.0984822	0
chr1	Cotton_A_novel_00356	99844288	99847984	+	Non-Coding	putative novel ncRNA transcript (CPC score: -1.41594)	0	0	0	0	92.6492	0	0	0	0	0	0	0	0	0
chr1	Cotton_A_novel_00361	101372328	101372525	+	Non-Coding	putative novel ncRNA transcript (CPC score: -1.42538)	0	0	36.44	0	21.385	4.67925	4.9677	0	0	0	0	12.7371	4.22463	1.15741
chr1	Cotton_A_novel_00362	101375586	101375793	+	Coding	putative protein-coding transcripts (CPC score: 0.503292)	0	16.609	37.7689	10.5635	97.6597	11.564	12.2768	4.34733	1.45381	4.38587	4.30424	151.016	19.1311	91.3152
chr1	Cotton_A_novel_00363	101377049	101377827	-	Coding	having high similarity to Gorai.005G269400.1 (Evalue:3.00E-56)	0.131245	0.197542	0.710689	0	1.7189	0.373945	0.396997	0	0.380269	0.109257	0.53612	1.81572	0.738065	0.90746
chr1	Cotton_A_novel_00364	101384603	101384751	-	Coding	having high similarity to Gh_A03G1168 (Evalue:5.00E-70)	3728.65	13.4299	4611.4	1434.45	133.055	99.474	17.601	188.913	44.5942	56.0552	33.0071	384.136	86.394	89.4167
chr1	Cotton_A_novel_00365	101388325	101388675	-	Coding	putative protein-coding transcripts (having high similarity to UniprotKB protein "tr|B9TA69|B9TA69_RICCO", evalue:0.00000001) (CPC score: N/A)	13.9109	0.674627	19.6716	5.45417	0	0	0	1.86257	0.233576	0.939542	0	0	0	0
chr1	Cotton_A_novel_00367	101408381	101408574	-	Coding	putative protein-coding transcripts (having high similarity to UniprotKB protein "tr|B9TLB6|B9TLB6_RICCO", evalue:2.00E-25)	0	0	0	34.6562	119.53	10.1612	43.1502	18.3837	12.2955	8.24296	10.1119	160.111	33.6122	34.2943
chr1	Cotton_A_novel_00368	101413191	101413522	+	Coding	having high similarity to Gorai.004G000300.1 (Evalue:1.00E-62)	1.15545	0.740148	2.80908	1.10683	23.0102	5.15523	0.91217	1.05514	0.529279	1.59674	1.30585	45.4736	10.8387	12.7195
chr1	Cotton_A_novel_00369	101422678	101423002	+	Non-Coding	putative novel ncRNA transcript (CPC score: -0.845832)	1.83031	0	0.889173	0.583034	6.0721	2.72296	0.963606	0.83939	1.96492	1.12911	1.66214	4.75471	1.44561	2.97038
chr1	Cotton_A_novel_00370	101432572	101432835	-	Coding	putative protein-coding transcripts (CPC score: 0.213172)	0	0	2.84687	0	14.8932	1.65892	3.52237	0	0	0	1.07378	14.1894	4.76825	5.97186
chr1	Cotton_A_novel_00371	101433851	101434405	+	Coding	having high similarity to Gorai.001G165500.1 (Evalue:6.00E-97)	2.78756	0.781502	2.84311	1.26691	3.72061	0.616481	0.327241	1.35311	1.1765	0.546042	1.51832	8.57286	2.41746	5.29843
chr1	Cotton_A_novel_00373	101468728	101468863	-	Coding	having high similarity to CotAD_39500 (Evalue:8.00E-43)	0	0	858.499	0	182.921	0	28.309	26.6839	0	0	0	49.89	13.6516	0
chr1	Cotton_A_novel_00376	103005814	103005942	-	Coding	having high similarity to Gorai.N003500.1 (Evalue:4.00E-58)	0	0	0	0	1036.07	0	0	0	0	0	0	0	0	0
chr1	Cotton_A_novel_00377	103046517	103050898	-	Coding	having high similarity to Gh_D07G1616 (Evalue:0)	0.338526	0.123666	0	0.111582	0	0.108437	0.0812622	0	0.148139	0	0.0989161	0	0	0
chr1	Cotton_A_novel_00379	104425458	104426126	+	Non-Coding	putative novel ncRNA transcript (CPC score: -1.11584)	0	0.120565	0.239247	0.48103	1.79269	0.231745	0.246031	1.88647	0.946292	0.679712	0.86718	0.343183	0.335381	0.833076
chr1	Cotton_A_novel_00380	105274931	105275566	-	Coding	putative protein-coding transcripts (CPC score: 0.596027)	9.59517	0.258222	0	1.89585	1.73633	0	0	0.0727008	0	0	0	0	0	0
chr1	Cotton_A_novel_00382	106266667	106267283	-	Non-Coding	putative novel ncRNA transcript (CPC score: -1.18447)	0	0	0	0	0	0.261327	0.832309	0	0	0	0	0	0	0
chr1	Cotton_A_novel_00385	105919090	105919286	-	Non-Coding	putative novel ncRNA transcript (CPC score: -1.0161)	0	1.56695	0	0	56.6916	0	0	0	0	0	0	0	0	0
chr1	Cotton_A_novel_00387	107544243	107544429	+	Coding	having high similarity to Gorai.001G094000.1 (Evalue:4.00E-69)	0	0	0	39.9752	29.3912	0	0	22.3184	12.4393	10.0072	2.45525	0	28.2289	0
chr1	Cotton_A_novel_00388	108398793	108404042	-	Coding	having high similarity to CotAD_57683 (Evalue:3.00E-91)	0	0	0	0	0	0	0.169816	0	0	0	0.361418	0	0	1.71047
chr1	Cotton_A_novel_00390	110601643	110602558	+	Coding	having high similarity to Gorai.001G268200.2 (Evalue:4.00E-108)	0	0	0	0	3.11003	0.860713	0	0	0	0	0	0	0	0
chr1	Cotton_A_novel_00391	110839760	110840281	+	Coding	having high similarity to Gorai.001G266100.2 (Evalue:0)	8.04077	0	0	10.2285	0	0	1.08544	0	0	0	0	0	0	0
chr1	Cotton_A_novel_00392	110927840	110929073	-	Coding	having high similarity to Cotton_D_gene_10019402 (Evalue:2.00E-75)	0	0.249256	0.0773918	0	0	0	0	0	0	0	0	0.349685	0	0.305839
chr1	Cotton_A_novel_00393	111104553	111104746	+	Coding	having high similarity to Gorai.001G264400.1 (Evalue:8.00E-72)	0	0	0	17.3281	34.7024	0	5.39378	2.04263	10.2463	0	0	0	0	0
chr1	Cotton_A_novel_00395	115699506	115700072	+	Coding	having high similarity to Gorai.001G223700.1 (Evalue:2.00E-52)	0	0	0	0	7.48037	0	0	0	0	0	0	0	0	0
chr1	Cotton_A_novel_00396	117742402	117743074	+	Coding	having high similarity to Gorai.009G282700.1 (Evalue:0)	0.643061	0	0	0	3.66563	0.229745	0	0	0	0	0	0	0	0
chr1	Cotton_A_novel_00397	118897558	118899673	-	Coding	putative protein-coding transcripts (CPC score: 0.299525)	2.61208	0.247147	0.820331	0.395361	1.5979	0.558424	0.11857	0.751645	0.473307	0.451759	0.554188	1.00381	3.16628	3.10967
chr1	Cotton_A_novel_00398	119307132	119307232	-	Non-Coding	putative novel ncRNA transcript (CPC score: -1.37847)	0	0	2072.03	0	713.411	0	0	0	0	0	0	0	0	0
chr1	Cotton_A_novel_00399	119524778	119525000	+	Coding	having high similarity to Gorai.001G105900.1 (Evalue:1.00E-104)	0	0	0	0	24.8124	0	0	0	0	1.06659	0	0	0	0
chr1	Cotton_A_novel_00400	121664104	121664865	+	Non-Coding	putative novel ncRNA transcript (CPC score: -1.04026)	0.676136	0.10161	0.872647	0.402071	0	0	0	0.390899	0.112048	0.112676	0.221157	0	0	0
chr1	Cotton_A_novel_00401	121665028	121670684	+	Coding	putative protein-coding transcripts (CPC score: 0.920552)	0	0	0.262428	0	0	0.0195427	0	0	0.0111953	0.0281451	0.0386698	2.81268	3.21828	8.10926
chr1	Cotton_A_novel_00402	121677696	121679888	-	Coding	putative protein-coding transcripts (CPC score: 0.888173)	0	0.0562541	0.615658	0	0.47779	0	0	0	0	0.107453	0	0	0	0
chr1	Cotton_A_novel_00403	123423040	123423926	-	Non-Coding	putative novel ncRNA transcript (CPC score: -1.02877)	0	0	0	0	2.05428	0.157162	0	0.0907981	0.0455462	0	0.0449491	0	0.30221	0
chr1	Cotton_A_novel_00404	123424310	123425068	-	Coding	having high similarity to Gorai.009G039600.1 (Evalue:0)	0	0	0	0.134737	3.37503	0	0	0	0	0.0566506	0.166789	0	0.878731	0
chr1	Cotton_A_novel_00405	123457412	123458057	-	Coding	having high similarity to Gorai.009G039900.4 (Evalue:1.00E-134)	0	0	0	0	0	0.73188	0	0	0	0	0	0	0	0
chr1	Cotton_A_novel_00406	123586983	123587247	+	Coding	having high similarity to Gorai.009G041300.4 (Evalue:6.00E-124)	0	0	0	0	20.9156	0	0	0	0	0	1.58902	0.737285	0	0
chr1	Cotton_A_novel_00407	123895584	123896198	-	Coding	having high similarity to CotAD_39729 (Evalue:1.00E-87)	0	0	0	0	0	0	0	0	0	0	0	0	0	0
chr1	Cotton_A_novel_00408	125559876	125560631	+	Coding	having high similarity to CotAD_41605 (Evalue:0)	0	163.01	699.598	0	2.23091	0.389687	0	0	0	0	0	2.92157	0.0187662	0
chr1	Cotton_A_novel_00409	125569057	125570187	+	Coding	having high similarity to CotAD_41605 (Evalue:0)	0.326115	0	0	0	3.06593	0	0	0	0.0667313	57.8448	32.5331	0.680725	0.898086	1.91977
chr1	Cotton_A_novel_00410	126685081	126685214	+	Coding	having high similarity to Gorai.013G242700.1 (Evalue:1.00E-63)	0	0	227.141	0	196.698	0	0	0	0	0	0	0	0	0
chr1	Cotton_A_novel_00414	128215923	128217290	+	Coding	having high similarity to Gorai.001G228300.1 (Evalue:0)	0	0	0	0	1.64809	0	0	0	0	0	0	3.72806	0	0
chr1	Cotton_A_novel_00417	126893086	126893642	-	Coding	having high similarity to Gorai.013G244400.1 (Evalue:0)	4.47766	6.53066	0.837697	2.30983	4.95706	3.01358	1.30143	2.01767	0.94463	0.678518	0.799067	6.05053	6.49792	20.6473
chr1	Cotton_A_novel_00418	129402697	129402867	-	Non-Coding	putative novel ncRNA transcript (CPC score: -1.31743)	282.543	0	0	228.547	46.1296	0	0	0	0	0	0	0	0	0
chr1	Cotton_A_novel_00422	134374480	134374857	+	Coding	having high similarity to Gorai.004G115200.1 (Evalue:2.00E-40)	0	0	0	0	0	0	0	0	0	0	0	0	0	0
chr1	Cotton_A_novel_00426	135063179	135067423	-	Coding	having high similarity to CotAD_33877 (Evalue:0)	0	0.101929	0.554666	0	0	0.138407	0.252063	0.817012	0	0.981848	0.498355	0	0	0
chr1	Cotton_A_novel_00427	135540830	135541389	+	Coding	having high similarity to CotAD_02355 (Evalue:3.00E-98)	0.422876	0.154295	0.623051	0.833032	3.52108	0.303842	0	0.533316	0.713393	0	0.17601	0.193484	0.441198	6.70447
chr1	Cotton_A_novel_00428	135671605	135671788	-	Coding	having high similarity to Gorai.003G015800.3 (Evalue:1.00E-84)	0	0	0	58.4304	113.984	0	0	0	0	0	0	0	0	0
chr1	Cotton_A_novel_00429	136595983	136599963	-	Coding	having high similarity to Gorai.001G066700.1 (Evalue:3.00E-153)	0	0.149346	0	0.521512	0	0.185206	0.839091	0.682059	0.640111	0.142611	1.17173	0	0	0.226192
chr1	Cotton_A_novel_00430	137430855	137433243	+	Coding	putative protein-coding transcripts (CPC score: 3.23236)	0	0	0	0	0.851147	0	0	0	0	0	0	0	0.952658	0
chr1	Cotton_A_novel_00431	137451587	137452190	-	Coding	having high similarity to Gorai.003G001200.1 (Evalue:1.00E-118)	1.69495	0	0	0.371686	0	0	0	0	0	0	0	0	0	0.743379
chr1	Cotton_A_novel_00432	137488836	137489034	-	Coding	having high similarity to Gorai.005G068600.2 (Evalue:3.00E-31)	0	0	0	0	29.3676	0	0	5.38694	3.60294	1.81157	3.5557	13.5838	3.0975	0
chr1	Cotton_A_novel_00433	140054058	140055977	-	Coding	having high similarity to Gorai.001G242200.1 (Evalue:2.00E-57)	0	0.446607	0	0.440295	0	0.435692	0.132157	0	0	0	0	0	0	0
chr1	Cotton_A_novel_00434	141225225	141225384	-	Coding	having high similarity to Gorai.001G235400.1 (Evalue:5.00E-73)	0	0	0	0	51.022	0	0	45.1799	0	0	0	0	0	0
chr1	Cotton_A_novel_00435	141247741	141249185	-	Coding	having high similarity to CotAD_64181 (Evalue:3.00E-76)	2.62031	0.23579	0.390724	0.729201	2.13031	0.344695	0.823372	1.80334	1.29064	3.46098	2.83823	0.199183	0.429421	2.62444
chr1	Cotton_A_novel_00437	141474503	141477286	+	Coding	having high similarity to Cotton_D_gene_10034968 (Evalue:3.00E-47)	0.264049	0	0	0.234668	0.822486	0	0	0.0354845	0.0593325	0	0	0	0	0
chr1	Cotton_A_novel_00438	141502682	141502958	+	Coding	having high similarity to Gorai.001G233600.1 (Evalue:2.00E-134)	31.6789	0	0	28.5359	8.79457	1.42707	6.06014	0	0	0	0	0	0	0
chr1	Cotton_A_novel_00454	719435	721459	-	Coding	having high similarity to Gorai.001G006000.1 (Evalue:0)	0.789494	0.356502	0.0820217	0	0	0.117283	0.0622566	0	0	0	0	0	0	0
chr1	Cotton_A_novel_00456	7695174	7695558	+	Coding	having high similarity to CotAD_72290 (Evalue:9.00E-92)	0	0	0	0	0	0	0.643797	0	0	0	0	0	0	0
chr1	Cotton_A_novel_00457	14443956	14444227	+	Coding	having high similarity to CotAD_12602 (Evalue:1.00E-133)	2.65267	0.691728	12.4497	5.15985	257.669	408.358	53.5328	27.4527	22.9071	23.4271	30.5839	44.4754	14.1077	16.7038
chr1	Cotton_A_novel_00458	14458072	14458474	+	Coding	having high similarity to CotAD_12602 (Evalue:0)	0.776056	4.87801	4.49967	3.8714	216.193	118.412	12.9354	8.45008	4.42886	7.76654	9.32805	24.8871	9.0968	9.83996
chr1	Cotton_A_novel_00461	29137266	29143762	+	Coding	having high similarity to CotAD_67643 (Evalue:1.00E-101)	0	0	0	0	0	0	1.07263	0	0	0	0	1.83323	2.67256	8.31175
chr1	Cotton_A_novel_00462	30417024	30417952	+	Coding	putative protein-coding transcripts (having high similarity to UniprotKB protein "tr|Q9FG26|Q9FG26_ARATH", evalue:0.00002)	0	0.396193	3.43845	0.103512	0.286616	0	0	0	0.214267	0	0.084583	0	0	0
chr1	Cotton_A_novel_00466	64774556	64775793	-	Coding	having high similarity to CotAD_17906 (Evalue:0)	2.19331	0.168907	0.264045	0.291328	2.20719	0.310559	0	0	0	0.103982	0.622145	0	0.234983	0.0217603
chr1	Cotton_A_novel_00467	66322345	66323400	-	Non-Coding	putative novel ncRNA transcript (CPC score: -1.37014)	0.532121	0.203622	0.393381	0.0882356	0.182778	0.12578	0.534135	2.79022	2.79926	1.02362	1.36334	0.185349	0.144908	0.635203
chr1	Cotton_A_novel_00470	67451318	67452269	+	Coding	having high similarity to Gh_A07G0425 (Evalue:5.00E-78)	2.12059	2.33558	0	1.20438	0	0.573604	1.06569	0	0	1.19092	1.51571	0.230159	0.274641	0.634183
chr1	Cotton_A_novel_00476	98781191	98781440	+	Coding	having high similarity to Gorai.001G270700.2 (Evalue:2.00E-124)	0	0	0	0	0	3.9669	0	0	0	0	0	0	0	0
chr1	Cotton_A_novel_00488	141134194	141134598	-	Coding	having high similarity to Gorai.001G235900.3 (Evalue:0)	1.11553	0	0	0	0	0	0.57833	2.61721	0	0	0	0.233888	0	0
chr1	Cotton_A_novel_00491	621831	626007	-	Coding	having high similarity to CotAD_26038 (Evalue:0)	0.533622	0	0.483875	0.655159	0.221347	0	0.512767	0.306676	0	0.16542	0.110631	1.05165	0.187026	0
chr1	Cotton_A_novel_00492	7218314	7220809	-	Coding	having high similarity to Gh_A07G1353 (Evalue:0)	1.48598	0.638792	0	0.859864	1.19703	0.186245	0.296589	1.38211	0.779876	0.591452	1.14448	0	0	1.98936
chr1	Cotton_A_novel_00494	14383307	14383683	+	Coding	having high similarity to CotAD_12572 (Evalue:0)	2.40133	0.175815	28.3195	360.846	63.5618	3.39047	3.13674	4.15771	3.91203	4.72465	4.62837	16.0934	9.58156	5.93171
chr1	Cotton_A_novel_00505	64531315	64532774	+	Coding	having high similarity to Gh_D05G1940 (Evalue:6.00E-109)	0	0	0	0	0	0	0	0	0	0	0.12635	0	0	0
chr1	Cotton_A_novel_00508	70559259	70560066	+	Coding	having high similarity to Gorai.001G130000.1 (Evalue:0)	0.124967	0.754224	0.184584	0	0.344391	0.177911	0.188878	0.411286	0	0.155822	0.25487	0.0375434	0.325317	0
chr1	Cotton_A_novel_00510	73543760	73544600	+	Coding	having high similarity to CotAD_24883 (Evalue:3.00E-85)	0	0	0	0	0	0.84306	0	0	0	0	0	0	0	0
chr1	Cotton_A_novel_00511	75575248	75575729	-	Coding	putative protein-coding transcripts (having high similarity to UniprotKB protein "tr|A0A072VES6|A0A072VES6_MEDTR", evalue:4.00E-32)	0.27017	0.192893	0	0	1.31905	0.390855	1.6598	1.95857	0	1.04608	0.710855	0	0	0
chr1	Cotton_A_novel_00512	86373452	86374324	-	Non-Coding	putative novel ncRNA transcript (CPC score: -0.980625)	2.25731	0.0855549	0.111177	0.336201	0.155371	0	0.511113	1.15926	0.186083	0.842066	0.459107	0	0	0.135289
chr1	Cotton_A_novel_00514	91364744	91367976	+	Coding	having high similarity to CotAD_12994 (Evalue:5.00E-73)	0.191613	0.160275	0.223135	0.218728	0	0.0704223	0.186908	0	0	0	0	0.171968	0.394059	0.481872
chr1	Cotton_A_novel_00517	95401618	95402459	+	Coding	having high similarity to Gorai.001G205600.1 (Evalue:3.00E-141)	0	0	0	0	0	0	0	0	0	0	0	0	0	0
chr1	Cotton_A_novel_00518	102744112	102744785	+	Coding	having high similarity to CotAD_58609 (Evalue:1.00E-37)	1.2834	0.557051	0.276181	1.08423	5.01399	2.89837	2.53001	3.53328	1.36709	5.74949	4.82708	0.0311738	0.0514973	0.35384
chr1	Cotton_A_novel_00523	145119813	145121269	-	Coding	having high similarity to Gorai.001G074200.5 (Evalue:2.00E-155)	0	0	0	0	0	1.23908	1.17787	0.466955	0.871763	0	1.12579	0	0	0
chr1	Cotton_A_novel_00524	78089203	78089757	-	Coding	having high similarity to Cotton_D_gene_10001063 (Evalue:2.00E-92)	0.214428	0.1563	2.00071	0	1.19059	2.15768	0	2.25518	0.542998	0	0.0893131	0	0.0596903	0
chr1	Cotton_A_novel_00527	95068302	95068738	-	Coding	having high similarity to Gorai.001G206300.3 (Evalue:3.00E-124)	0	0	0	0	0	0	0	0	0	0	2.75146	0	0	5.99607
chr1	Cotton_A_novel_00528	96674556	96675175	-	Non-Coding	putative novel ncRNA transcript (CPC score: -1.19352)	3.80369	0.133706	0	1.96727	0	2.33475	1.65245	2.04117	1.2135	0.915229	0.449097	0.714361	0.776882	0.384486
chr1	Cotton_A_novel_00530	99043448	99043915	-	Coding	having high similarity to Gorai.001G275400.2 (Evalue:0)	0	0	0	0	0	0	0	0	0	0	0	25.311	44.7449	41.7431
chr1	Cotton_A_novel_00531	103470686	103471251	+	Coding	having high similarity to Gorai.N002200.1 (Evalue:0)	0	0	0	0	1.44255	1.49363	1.90284	0	0	1.67438	0	0	0	0
chr1	Cotton_A_novel_00533	107813786	107814164	-	Coding	having high similarity to Gorai.004G022300.1 (Evalue:2.00E-170)	0	0	0	0.412636	0	0	0	0	9.63668	3.6379	0.561052	0	0	0.811214
chr1	Cotton_A_novel_00534	110547478	110548393	+	Coding	having high similarity to Gorai.001G268800.6 (Evalue:2.00E-143)	0	0	0	0	0	1.20567	0	0	0	0	0	0	0	0
chr1	Cotton_A_novel_00538	138104852	138105526	+	Coding	having high similarity to Gorai.001G171000.5 (Evalue:0)	7.56633	0	0	8.43603	0	9.58228	0.728576	4.08577	0	0	2.16544	0	0	0
chr1	Cotton_A_novel_00539	140357442	140357921	-	Coding	having high similarity to Gorai.005G111600.3 (Evalue:0)	0	0	0	0	0	0	0	0	0	0	0	0	0	0
chr1	Cotton_A_novel_00540	12340910	12341811	-	Coding	having high similarity to CotAD_54379 (Evalue:0)	0.108191	0.328653	0.319759	0	0	0	0	0.0888051	1.69277	1.97103	2.54982	0.0648199	0.0295616	0
chr1	Cotton_A_novel_00551	55384928	55385863	+	Coding	putative protein-coding transcripts (CPC score: 0.43841)	0.802258	0.706625	0.152497	1.02533	0.14193	0	0.466783	0.592173	1.31549	0.622744	0.71194	0.586769	0.90139	1.71974
chr1	Cotton_A_novel_00555	67558743	67559108	-	Coding	having high similarity to Cotton_D_gene_10022833 (Evalue:2.00E-65)	0	0	0	0	0	0	0	0	0	0	0	0	0	0
chr1	Cotton_A_novel_00556	71587917	71588614	-	Coding	having high similarity to CotAD_69626 (Evalue:4.00E-43)	0	0	0	0	0	1.52589	2.08279	0	0	0	0	0	0	0
chr1	Cotton_A_novel_00557	79870441	79871617	+	Non-Coding	putative novel ncRNA transcript (CPC score: -1.30485)	0.389684	0.0978067	0.0639458	0	0.268585	0.185023	0.196428	0.6429	0	0.37835	1.53828	0	0	0
chr1	Cotton_A_novel_00559	91862574	91863092	-	Coding	having high similarity to Gorai.001G139700.3 (Evalue:3.00E-134)	0	0	0	0	0.996221	1.72055	0	0	0	0	0	0	0	0
chr1	Cotton_A_novel_00560	92629928	92630554	-	Coding	having high similarity to Gorai.002G222500.1 (Evalue:6.00E-53)	0	0	0	0	0	2.12555	1.98579	0	0	0	0	0	0	10.8288
chr1	Cotton_A_novel_00562	95058542	95059321	-	Non-Coding	putative novel ncRNA transcript (CPC score: -1.00043)	0.131018	0.098609	0.451477	0	0	0	0.594451	0	3.74169	0.0545314	0.0535165	0.0788048	0.0359395	0
chr1	Cotton_A_novel_00563	105902456	105903029	+	Coding	having high similarity to Gorai.001G121900.5 (Evalue:9.00E-76)	0	0	0	1.60449	2.53987	0	0	0	0	1.4644	0	0.371896	0	0
chr1	Cotton_A_novel_00564	106485832	106486038	-	Non-Coding	putative novel ncRNA transcript (CPC score: -1.06807)	0	0	66.9254	0	1.80778	0	0	0	20.8227	13.4611	10.2748	8.56573	17.7961	17.1239
chr1	Cotton_A_novel_00566	117385515	117386128	-	Coding	having high similarity to CotAD_45659 (Evalue:0)	1.4701	0.677572	0	0.36281	0	0	0	0	1.84371	5.18758	1.90879	0	0	0
chr1	Cotton_A_novel_00567	123710807	123712842	-	Coding	having high similarity to Gorai.009G043100.1 (Evalue:0)	0	1.48204	0.163061	0.0412546	0	0	0	0.0333929	5.66169	6.65356	6.92646	1.25993	11.4808	7.00603
chr1	Cotton_A_novel_00569	128086055	128086983	+	Coding	having high similarity to Gorai.001G227000.3 (Evalue:3.00E-112)	0	0	0	0	0	0	0	0	0	0	0	0	0	0
chr1	Cotton_A_novel_00571	135675913	135677339	+	Coding	having high similarity to Gorai.003G015900.3 (Evalue:0)	0	0	0.801052	0	0	0	0	0	0.658852	0.621155	0	0.95902	0	0
chr1	Cotton_A_novel_00577	476879	481282	+	Coding	having high similarity to Gorai.011G084200.2 (Evalue:2.00E-51)	0.126199	0.114474	0.211046	0.126295	0	0	0.0269453	0.0362497	0.370945	0.248683	0.0502465	0.978565	0.848905	0.260481
chr1	Cotton_A_novel_00580	6567791	6568398	+	Coding	having high similarity to CotAD_61094 (Evalue:2.00E-85)	0	0	0	1.28829	0.129118	0	0	0	3.7527	0.157239	0.154313	0.0566267	0.025825	0
chr1	Cotton_A_novel_00582	14398000	14398323	-	Coding	having high similarity to CotAD_12596 (Evalue:7.00E-157)	0.338264	0	1.78084	1.17785	450.027	335.939	29.704	4.00782	7.44833	6.95086	8.39042	6.14164	3.44716	3.36013
chr1	Cotton_A_novel_00589	25474315	25474782	+	Coding	having high similarity to Gh_A11G1984 (Evalue:1.00E-166)	0	1.00978	0.661569	0	0.794289	0	5.68663	0	6.75378	0	1.95284	1.98239	1.36236	2.28449
chr1	Cotton_A_novel_00592	28813764	28817193	+	Coding	having high similarity to CotAD_27176 (Evalue:1.00E-123)	0	0	1.18361	3.77507	0	0	0	0.0188976	0.0570732	0	0.0556568	2.38597	0	0
chr1	Cotton_A_novel_00603	49537680	49538026	+	Coding	having high similarity to Gorai.001G036400.1 (Evalue:1.00E-161)	0	0	0	0	0	3.07938	1.6346	0	0	0	0	0	0	0
chr1	Cotton_A_novel_00604	49831073	49831435	-	Non-Coding	putative novel ncRNA transcript (CPC score: -1.08886)	0	0	0	0	0	0	0.734539	0	3.99136	0	3.10976	0	0	0
chr1	Cotton_A_novel_00605	50962865	50963603	+	Coding	having high similarity to Gh_D11G0852 (Evalue:0)	0.282033	0.211441	0.2776	0.558779	0.38912	1.40771	1.49448	0.874664	3.276	0.294139	1.03919	0.934619	1.60809	0.668357
chr1	Cotton_A_novel_00609	64461288	64461797	-	Coding	having high similarity to Gh_A07G0509 (Evalue:3.00E-43)	0	0	0	0	0	0	0	0.416555	1.35819	0	0	0	0	0
chr1	Cotton_A_novel_00610	65372942	65373741	+	Coding	having high similarity to CotAD_15333 (Evalue:9.00E-40)	0	0	0	0.502397	0.436304	1.26225	0.957188	0	0.532503	0	0	0.152226	0	0
chr1	Cotton_A_novel_00611	65418720	65420402	+	Non-Coding	putative novel ncRNA transcript (CPC score: -0.863073)	0	0	0	0	0	0	0.0767077	0	0	0.209049	0.0820634	0	0	0
chr1	Cotton_A_novel_00613	67004834	67005356	-	Coding	having high similarity to Gorai.001G053400.5 (Evalue:0)	0	0	0	0	0	0	0	0	0	0	0	0	0	0
chr1	Cotton_A_novel_00614	67925103	67925551	-	Non-Coding	putative novel ncRNA transcript (CPC score: -1.13446)	0.612119	0	0	0	0	0	0	0.790277	7.13555	0.265761	0.130407	0.190054	0	0
chr1	Cotton_A_novel_00615	67559268	67560666	-	Coding	having high similarity to CotAD_07371 (Evalue:4.00E-95)	0	0	0	0	0	0	0	0.0514136	0	0	0	0	0	0
chr1	Cotton_A_novel_00620	81238759	81239348	+	Coding	putative protein-coding transcripts (having high similarity to UniprotKB protein "tr|M4DKM7|M4DKM7_BRARP", evalue:0.00002)	0	0	0	0	0	0	0	0.490235	7.78721	0.0824302	0.0808959	0	0	0
chr1	Cotton_A_novel_00626	104629403	104631199	-	Coding	having high similarity to CotAD_75110 (Evalue:3.00E-28)	1.73343	0.62203	0.57766	0.545227	2.97442	3.45383	6.54435	2.97122	15.0547	4.05164	1.8546	0.862386	2.74692	3.67554
chr1	Cotton_A_novel_00628	105984180	105984775	-	Coding	putative protein-coding transcripts (having high similarity to UniprotKB protein "tr|A0A061FRZ1|A0A061FRZ1_THECC", evalue:1.00E-25)	0	14.297	0	0.379105	0.931761	1.37765	0.585031	0	0	1.69633	0	0	0	0
chr1	Cotton_A_novel_00637	126893766	126894495	+	Coding	having high similarity to CotAD_74794 (Evalue:0)	2.58154	0	0	1.70456	0	1.53434	0.325785	0	0	0.868017	0	0	0	0
chr1	Cotton_A_novel_00640	136219320	136220259	-	Non-Coding	having high similarity to CACC01021707.1/9350-9437 Theobroma cacao, whole genome shotgun sequence, contig contig_21707 (Evalue:1.00E-23)	0	0.0781058	0.303346	0.203965	0.494043	0.145757	0	0.673017	1.3082	0.509238	0.583053	0.429972	1.44268	4.8197
chr1	Cotton_A_novel_00641	139848029	139849090	+	Coding	putative protein-coding transcripts (CPC score: 2.6691)	0.0880682	0	0.737882	0.0876246	0.544484	0	0.795562	0.215873	0	0	0.854932	0	0	0
chr1	Cotton_A_novel_00644	145410458	145411157	-	Non-Coding	putative novel ncRNA transcript (CPC score: -0.931397)	0.456163	0	0.748093	0.601971	0.839897	0.217095	0.460955	0.441246	2.33986	0.254376	0.748924	0.0458955	0.293034	0.504627
chr1	Cotton_A_novel_00652	32068660	32069069	+	Coding	having high similarity to Cotton_D_gene_10001905 (Evalue:4.00E-43)	0	0	0	0	0	0	0	0	2.54455	0	0	0	0	0
chr1	Cotton_A_novel_00653	32600479	32600972	+	Non-Coding	putative novel ncRNA transcript (CPC score: -1.17199)	0	0	0	0.508465	0.541611	0	0	0	0	0.111166	0	0.159452	0.109079	0
chr1	Cotton_A_novel_00657	47871007	47872248	-	Non-Coding	putative novel ncRNA transcript (CPC score: -1.10057)	18.4258	0	0	1.01575	38.7333	0.0515593	0.109475	21.3939	26.3407	14.3535	19.8206	1.19792	13.4071	47.0577
chr1	Cotton_A_novel_00663	50481183	50481558	-	Coding	having high similarity to Gorai.001G202300.4 (Evalue:0)	0	0.291877	0	0.419448	0.306635	0	1.35636	0	0	0	0	0.82643	0	0
chr1	Cotton_A_novel_00665	56759739	56760287	-	Coding	having high similarity to Gorai.001G109100.1 (Evalue:5.00E-113)	0.872516	0	0.107106	0.214732	0	0.31369	0	0.918455	2.58001	1.11192	1.00029	0	0.0607611	0.0665862
chr1	Cotton_A_novel_00672	70609355	70610141	-	Non-Coding	putative novel ncRNA transcript (CPC score: -1.11)	0	0	0	0	0	0.184382	0	0.0533865	0	0	0.105715	0	0	0
chr1	Cotton_A_novel_00674	81688967	81690115	-	Coding	having high similarity to Gorai.001G185500.4 (Evalue:0)	0	0	0	0	0	0	0	0	0	0	0	0	0	0
chr1	Cotton_A_novel_00676	90557747	90558456	+	Coding	having high similarity to Gorai.001G059600.2 (Evalue:2.00E-123)	0	0	0	0	0	0	0	6.95941	4.69286	3.58046	5.0148	10.1421	0	12.4563
chr1	Cotton_A_novel_00679	92240568	92241985	+	Coding	putative protein-coding transcripts (CPC score: 0.195575)	0.311451	0.144536	0.276496	0.248435	0.170811	0.176198	0.37412	0.683088	0.761447	0.127619	0.325634	0.703525	1.23273	0.444135
chr1	Cotton_A_novel_00686	106243144	106243705	+	Coding	having high similarity to CotAD_61394 (Evalue:3.00E-88)	0	0	0.10327	0	0	0	0	0.0883683	1.50713	0.178303	0	0	0.0146219	0
chr1	Cotton_A_novel_00690	111763414	111764339	-	Coding	having high similarity to Gorai.007G230100.1 (Evalue:8.00E-123)	0.630456	0.477319	0.618386	0	0	0.743028	2.83979	0	0	0	0	0.092494	0	0.0376249
chr1	Cotton_A_novel_00695	130822664	130823259	+	Non-Coding	putative novel ncRNA transcript (CPC score: -1.29644)	0	0	0	0	0	0	0	0	0.968008	0	0.15922	0	0	0
chr1	Cotton_A_novel_00699	137489618	137498910	+	Coding	having high similarity to CotAD_49514 (Evalue:0)	0	1.02088	0	0	0	0.142034	0.294687	0	0.680827	0.396413	0.230652	6.95699	4.32084	8.59995
chr1	Cotton_A_novel_00702	1526901	1527352	+	Coding	having high similarity to Gorai.001G012100.2 (Evalue:0)	4.23374	10.884	6.66546	0.591463	4.02001	0.439235	2.79786	5.59085	4.17412	3.93517	2.96081	1.7827	0	0.56271
chr1	Cotton_A_novel_00704	14356900	14357038	-	Coding	having high similarity to CotAD_12577 (Evalue:2.00E-63)	0	0.567573	1585.97	0	4804.1	0	0	257.409	255.068	329.062	646.033	0	3.86293	0
chr1	Cotton_A_novel_00705	14479911	14480319	+	Coding	having high similarity to CotAD_12572 (Evalue:4.00E-120)	2.53871	15.0821	79.5172	5.17269	68.9912	35.8668	14.5006	2.80887	2.16401	5.6008	5.16209	21.8632	14.0938	9.53584
chr1	Cotton_A_novel_00706	14495897	14496138	+	Coding	having high similarity to CotAD_12602 (Evalue:8.00E-120)	0.25871	1.57307	1.94785	1.14059	53.5055	28.8126	0	12.5809	9.7425	11.8131	16.6718	120.595	26.1526	34.6162
chr1	Cotton_A_novel_00707	14505784	14506039	+	Coding	having high similarity to CotAD_12572 (Evalue:2.00E-112)	3.26371	17.8475	33.3221	6.89371	280.354	144.368	56.721	14.5611	12.1169	26.8663	24.8856	68.4932	39.0813	28.9927
chr1	Cotton_A_novel_00708	16547419	16547933	+	Coding	having high similarity to Cotton_D_gene_10002418 (Evalue:1.00E-44)	3.38477	0	1.16316	1.18776	0	1.04585	1.48043	0	0	0	0	0	0	0
chr1	Cotton_A_novel_00710	22459843	22460368	+	Non-Coding	putative novel ncRNA transcript (CPC score: -0.988568)	0.700741	0.338084	0.802476	1.37794	0.64954	0.336495	0	0.592308	2.0798	3.48576	1.36835	1.78837	1.40283	2.00209
chr1	Cotton_A_novel_00712	28409280	28410083	+	Coding	putative protein-coding transcripts (having high similarity to UniprotKB protein "tr|M5WFX2|M5WFX2_PRUPE", evalue:1.00E-20)	0	0	0.0619354	0	0.173351	0	0	0.362853	0	0.323555	0.205289	0.0755963	0.0344762	0.0755629
chr1	Cotton_A_novel_00715	66098260	66099027	-	Non-Coding	putative novel ncRNA transcript (CPC score: -1.24293)	12.0415	23.1356	32.139	8.88548	20.5706	17.3497	32.3854	18.4446	6.59402	1.67168	2.89833	1.69078	2.03789	0.804778
chr1	Cotton_A_novel_00716	66313609	66313793	+	Coding	having high similarity to Gorai.001G046100.1 (Evalue:2.00E-83)	0	0	0	0	0	24.8386	0	78.258	0	30.801	32.6804	0	0	0
chr1	Cotton_A_novel_00723	85020218	85020943	+	Coding	having high similarity to CotAD_30135 (Evalue:4.00E-83)	3.46832	1.9475	3.27124	1.86053	3.98881	2.2678	4.59632	6.21972	5.2799	2.11173	3.13825	1.17619	4.4502	4.18015
chr1	Cotton_A_novel_00724	85643271	85644527	+	Coding	having high similarity to CotAD_37536 (Evalue:0)	0	0.0553177	0.0353998	0	0	0	0.431629	0.175333	17.9618	4.91574	1.19219	0	0	0
chr1	Cotton_A_novel_00725	86008171	86009268	+	Coding	having high similarity to CotAD_56350 (Evalue:4.00E-94)	0	3.88804	3.04158	0.0841295	0	0	0	0	0.346177	1.04435	0.922425	0.0756591	0.0460065	0.226877
chr1	Cotton_A_novel_00726	88857933	88858506	-	Non-Coding	putative novel ncRNA transcript (CPC score: -1.03365)	8.9537	0	0.199928	0	0	0	0.310177	0.170769	0.513967	2.84267	0.338152	0.0619827	0	0
chr1	Cotton_A_novel_00727	106477030	106478042	-	Coding	having high similarity to CotAD_15841 (Evalue:0)	0.840488	0.142677	0.207089	0.0928764	0.449256	0.132512	0.281362	0.821259	0.900565	0.916259	0.5354	0.474375	0.572671	0.334705
chr1	Cotton_A_novel_00729	123611349	123612393	+	Coding	having high similarity to CotAD_14120 (Evalue:7.00E-47)	0	1.16837	0.509194	0	0	0	0.135292	0	0.847273	1.59291	0.908875	0	0	0.107269
chr1	Cotton_A_novel_00730	123801781	123802074	+	Coding	having high similarity to Gorai.009G044900.1 (Evalue:2.00E-128)	0	0	1.56797	0	0	87.2534	1.26893	13.5787	17.7852	88.283	64.9799	0.264127	0	0
chr1	Cotton_A_novel_00736	135131078	135131789	-	Coding	having high similarity to Gorai.003G009200.1 (Evalue:0)	0	0	6.3735	1.32297	1.63377	0.211909	0	0	0	0.29766	1.46442	15.9222	0	24.993
chr1	Cotton_A_novel_00737	135504901	135505530	-	Coding	having high similarity to Gorai.003G014100.1 (Evalue:7.00E-87)	0.353802	1.70036	0.0869707	0	0	0.253246	0	0	0.296001	2.82777	14.0218	0.375397	0.29349	1.39372
chr1	Cotton_A_novel_00739	137421968	137422755	+	Coding	having high similarity to CotAD_49503 (Evalue:3.00E-134)	0.387689	0.906453	0	0	0.356261	0.736253	9.37966	1.22573	6.4355	4.49937	2.00317	0.971318	0	0
chr1	Cotton_A_novel_00745	7696187	7700087	-	Coding	putative protein-coding transcripts (CPC score: 0.0513644)	0.273651	0	0	0	0.511768	0.0288392	0.061234	0	0	0	0	0	0	0
chr1	Cotton_A_novel_00746	13835102	13846459	-	Coding	having high similarity to CotAD_14449 (Evalue:1.00E-63)	0.230888	0.102075	0.0268349	0	0.0417151	0.0763923	0.101377	0.193404	0.420857	0.0648324	0	0.616618	2.69729	1.33998
chr1	Cotton_A_novel_00749	46142624	46143119	-	Coding	having high similarity to Gorai.001G203200.2 (Evalue:4.00E-39)	0	0.184607	0.126213	0	1.11708	0	0	0	0	0	0	0	0	0
chr1	Cotton_A_novel_00751	72086055	72087216	+	Coding	having high similarity to CotAD_58561 (Evalue:2.00E-32)	1.97242	0.909268	2.7615	1.17838	2.54545	0.335342	1.06804	3.50598	1.04974	0.632778	0.764308	1.62261	2.4944	1.6668
chr1	Cotton_A_novel_00752	85638836	85639411	-	Non-Coding	putative novel ncRNA transcript (CPC score: -1.36206)	0	0	0.298301	0	0	0.290572	0	0	1.93061	1.20715	0.084065	0.0616398	0	0.184838
chr1	Cotton_A_novel_00753	85652778	85653141	-	Coding	having high similarity to Gorai.001G115200.1 (Evalue:3.00E-48)	33.4734	1.54893	4.76144	13.0239	10.2219	0	0	2.91184	2.08663	8.18346	1.44149	4.90298	2.98139	0.891058
chr1	Cotton_A_novel_00756	112133588	112136427	+	Coding	having high similarity to Gh_D10G1049 (Evalue:0)	1.4358	0.742986	0.45363	0.581498	0.530114	0.566608	0.429668	1.28488	0.992703	0.678455	0.630341	0.534644	1.05294	0.771922
chr1	Cotton_A_novel_00759	139920779	139921533	+	Coding	having high similarity to Gorai.001G243200.1 (Evalue:1.00E-144)	0	0	0	0	4.1486	0	0.828935	0	0	0	0	0	0	0
chr1	Cotton_A_novel_00760	11171266	11172655	+	Coding	having high similarity to CotAD_54409 (Evalue:3.00E-96)	0	0.246424	0.188667	0.0635646	0.21857	0.450945	0.287246	0.518086	0.455248	0	0.269736	0.112178	0.235952	0.113679
chr1	Cotton_A_novel_00761	18908605	18913317	+	Coding	having high similarity to Gh_A13G0677 (Evalue:6.00E-30)	0	0	0	0	0	0	0	0	0	0	0	0	0	0
chr1	Cotton_A_novel_00762	28983893	28984864	+	Non-Coding	putative novel ncRNA transcript (CPC score: -1.02284)	8.75392	1.34977	4.26473	3.71564	18.5009	0.744248	2.24097	17.8664	21.9429	17.7441	13.4866	1.82372	5.48135	12.8579
chr1	Cotton_A_novel_00768	90378839	90380184	+	Coding	having high similarity to Gorai.001G060800.6 (Evalue:0)	0	0	20.9537	0	18.2309	0	26.6609	28.7332	0	15.653	34.7848	0	0	0
chr1	Cotton_A_novel_00770	125391042	125393922	-	Non-Coding	putative novel ncRNA transcript (CPC score: -1.1258)	0.904852	0.909141	1.05248	0.537205	0.579982	1.59403	1.4557	2.02945	4.20827	3.16453	3.27244	1.44417	1.70813	3.14879
chr1	Cotton_A_novel_00773	136614053	136617018	+	Coding	having high similarity to Gh_D10G1663 (Evalue:7.00E-81)	1.91113	0.213151	1.21772	0.767383	1.83622	0.14736	0	0	1.9092	1.06978	1.58326	0.655921	0.598536	1.63808
chr1	Cotton_A_novel_00774	1938605	1938943	-	Coding	having high similarity to Gorai.001G013500.1 (Evalue:3.00E-158)	0	0	0	0	0	0	1.73102	1.2468	0	0	0	0	0	0
chr1	Cotton_A_novel_00777	12341884	12342627	+	Coding	having high similarity to Cotton_D_gene_10026250 (Evalue:0)	0	0.733592	0	0	0.0481865	0	0	0	0.695318	0.757484	2.17297	0	0.0191916	0
chr1	Cotton_A_novel_00778	14414798	14414992	-	Coding	having high similarity to CotAD_12572 (Evalue:7.00E-90)	15.8717	6.90711	244.157	18.4029	656.366	220.42	107.097	30.2421	10.8768	27.7337	31.0982	462.851	277.486	163.417
chr1	Cotton_A_novel_00780	28504280	28504763	-	Coding	having high similarity to Gorai.011G034000.1 (Evalue:2.00E-115)	0	0	12.0751	0.406407	1.64312	0	1.23577	0	4.53113	0	0	0	0	0
chr1	Cotton_A_novel_00782	52909433	52910189	+	Coding	putative protein-coding transcripts (having high similarity to UniprotKB protein "tr|M5WEH8|M5WEH8_PRUPE", evalue:0.0000006)	0	2.50189	2.43578	0	3.66947	2.52834	1.93678	0	8.16367	3.68056	5.17067	8.49559	4.75395	2.92557
chr1	Cotton_A_novel_00784	85422260	85423824	-	Coding	putative protein-coding transcripts (having high similarity to UniprotKB protein "tr|Q9FW98|Q9FW98_ORYSJ", evalue:0.000000002)	7.33568	5.77539	2.38502	1.99593	1.06618	2.98468	3.16866	1.78045	2.80368	0	2.85574	0	2.11263	2.50788
chr1	Cotton_A_novel_00785	92288950	92290293	-	Non-Coding	putative novel ncRNA transcript (CPC score: -1.01037)	18.7258	0.216823	12.3637	8.62845	0	0	0.132842	0.229187	2.65142	0	1.33479	0	0.0764707	0.167604
chr1	Cotton_A_novel_00786	99209024	99210387	-	Coding	having high similarity to Gorai.003G071600.1 (Evalue:3.00E-49)	0.130369	0.100717	0.0321466	7.27725	0.223485	0.184441	0	0	0	0.160363	3.33497	14.7352	3.22129	11.761
chr1	Cotton_A_novel_00789	117387023	117387551	+	Coding	having high similarity to Gorai.009G375400.1 (Evalue:2.00E-127)	0.925769	0	0	0.227594	0.643474	0.333334	0	2.00972	1.85293	1.38083	0	2.18365	2.2351	3.40418
chr1	Cotton_A_novel_00790	122275118	122275906	+	Coding	having high similarity to CotAD_35423 (Evalue:2.00E-56)	6.70413	0.971741	0.933529	5.45373	0.355648	0.551237	0.800418	2.27832	1.07752	1.45673	0.607465	0.698132	0.231051	0
chr1	Cotton_A_novel_00792	126880499	126880955	+	Coding	having high similarity to Gorai.013G244400.4 (Evalue:2.00E-52)	0.988388	0.671024	0	0.870294	0	0	0.152295	0.169723	0.766231	0	0	0	0	0
chr1	Cotton_A_novel_00793	2431584	2432243	+	Coding	having high similarity to Cotton_D_gene_10015137 (Evalue:2.00E-77)	1.48792	0	0	0	0	0.236376	1.00379	0	0	0	0	1.16757	2.25618	4.36866
chr1	Cotton_A_novel_00794	13460327	13461168	-	Non-Coding	putative novel ncRNA transcript (CPC score: -1.05328)	0.11833	4.65424	1.74814	0.234881	0.0814825	0	0	0.438087	0.146502	0.0491078	0.867489	0.0710181	0.0161942	0.0354934
chr1	Cotton_A_novel_00797	58781225	58781613	+	Non-Coding	putative novel ncRNA transcript (CPC score: -1.31527)	0	0	0	0	0	2.37208	0	0	0	0	0	0.637973	1.45476	0
chr1	Cotton_A_novel_00798	59102983	59104538	+	Coding	having high similarity to Gorai.009G049400.1 (Evalue:1.00E-173)	0.846084	0	0	0.279046	0	0	0	0	1.23534	1.09543	0.882231	0.984313	0	6.48484
chr1	Cotton_A_novel_00799	64893035	64894049	+	Coding	having high similarity to CotAD_61849 (Evalue:6.00E-38)	3.81948	4.16341	4.206	1.99197	1.2484	1.5862	0.315674	0.571067	1.63426	1.23006	2.29102	0.556694	0.128368	0.669229
chr1	Cotton_A_novel_00801	71204154	71205032	-	Coding	having high similarity to CotAD_36164 (Evalue:5.00E-53)	0.559327	0.339322	0.606072	0.444334	0	1.27232	0.506531	0	0	0	0	0	0	0
chr1	Cotton_A_novel_00802	72363609	72364276	-	Non-Coding	putative novel ncRNA transcript (CPC score: -1.08958)	13.3241	1.20808	0.0799193	0	0	0	0	0.0675238	0.203228	0.27249	1.00282	0	0	0
chr1	Cotton_A_novel_00809	2430520	2430997	-	Coding	having high similarity to Gorai.001G018500.1 (Evalue:0)	0.548138	0	0	0	0	0.793361	0.842267	3.35826	5.04673	0	2.56472	2.19875	3.62535	5.74804
chr1	Cotton_A_novel_00812	10505717	10505980	+	Coding	having high similarity to Gorai.011G056300.3 (Evalue:3.00E-107)	7.90789	4.46527	52.5997	5.27532	22.0598	58.3427	124.849	58.854	32.8099	14.8003	67.8197	5.78602	23.3985	42.9805
chr1	Cotton_A_novel_00817	42607236	42607567	-	Coding	having high similarity to Gorai.011G167000.2 (Evalue:4.00E-156)	0.577726	0	0	0	0	2.57762	0	0	0	0	0	0	0	0
chr1	Cotton_A_novel_00818	63147993	63148687	+	Coding	having high similarity to Gorai.001G204900.1 (Evalue:0)	13.1857	1.60425	0	6.13954	0	0	3.49277	0	0	0	6.24347	0	0	0
chr1	Cotton_A_novel_00819	64591844	64592232	-	Coding	having high similarity to Gorai.001G064400.1 (Evalue:3.00E-173)	0	0	0	0.391446	0.569772	4.74416	10.0732	2.84688	1.58396	1.61557	3.04166	0	0	0
chr1	Cotton_A_novel_00825	85965263	85965895	+	Coding	having high similarity to Gorai.001G114300.1 (Evalue:2.00E-162)	0	0	0.0863691	0	0	0.251451	0.266951	0.805499	0.367323	0.591011	3.11756	0	0	0
chr1	Cotton_A_novel_00826	99298869	99300140	-	Coding	having high similarity to Gorai.001G273500.2 (Evalue:0)	0	0.0545644	0	0	0.0485608	0	0.106384	0	0	0	0	0.0632098	0	0.631295
chr1	Cotton_A_novel_00829	109614531	109615684	-	Coding	having high similarity to CotAD_14957 (Evalue:2.00E-147)	1.68471	1.84988	4.77597	1.0411	3.31685	0	0	5.14844	5.56719	3.33057	2.40731	0	0	2.48988
chr1	Cotton_A_novel_00832	117523286	117523590	-	Coding	having high similarity to Gh_A05G2287 (Evalue:3.00E-85)	0	0	0	0	1.02648	0	0	3.36658	6.07949	4.41536	3.29093	0	0.323994	0.946814
chr1	Cotton_A_novel_00833	117613430	117614431	+	Coding	having high similarity to Gorai.009G282100.3 (Evalue:0)	1.95776	6.02019	0	2.38013	0	2.04289	1.2651	3.28138	3.13308	1.63472	2.36544	0	0	0
chr1	Cotton_A_novel_00834	118260501	118265556	+	Coding	having high similarity to CotAD_53554 (Evalue:3.00E-101)	0.112242	0.401135	0	0	0	0.0878647	0.0699608	0	0	0	0	0.155548	0.139678	0
chr1	Cotton_A_novel_00836	139507142	139507562	-	Coding	having high similarity to Gorai.001G200500.1 (Evalue:3.00E-94)	0	0	1.51864	0.672378	0	0	0	0	0	0.756275	2.82036	0.215814	0.393695	0
chr1	Cotton_A_novel_00838	582176	582509	+	Non-Coding	putative novel ncRNA transcript (CPC score: -1.05937)	0	0.731288	0.276776	0	0	0	0.898379	0.259511	0.260352	0	0	4.23655	0	0
chr1	Cotton_A_novel_00839	582940	583895	+	Coding	having high similarity to Gorai.001G004200.2 (Evalue:0)	0	0	0	0	0	0	0	0	0	0	0	0	0	0
chr1	Cotton_A_novel_00840	832051	832589	-	Non-Coding	putative novel ncRNA transcript (CPC score: -1.31521)	0	0	0	0	0	0	0	0.189425	0	0	0	0	0	0
chr1	Cotton_A_novel_00843	1983359	1983939	+	Non-Coding	putative novel ncRNA transcript (CPC score: -1.10105)	0	0.146405	0.294395	0	0.138458	0	0	0	0	0	0	1.45917	0.665465	0.850806
chr1	Cotton_A_novel_00845	2767787	2768288	-	Non-Coding	putative novel ncRNA transcript (CPC score: -1.17985)	0	0	0	0	0	0	0	0	0	0	0	0	0	0
chr1	Cotton_A_novel_00846	2995804	2997282	+	Non-Coding	putative novel ncRNA transcript (CPC score: -0.956288)	2.27551	1.82306	1.11228	1.10616	2.67313	0	0	0.498921	1.83531	0.838907	0.658635	0	2.887	4.65612
chr1	Cotton_A_novel_00854	13390113	13391354	+	Coding	having high similarity to Gorai.011G131600.2 (Evalue:0)	0.145658	0.0560921	0.0359092	0	0	0	0	0.296506	0.0297467	0	0.146783	0.537245	0.670641	0.39016
chr1	Cotton_A_novel_00855	13389182	13389349	+	Coding	having high similarity to Gorai.011G130700.3 (Evalue:1.00E-63)	0	0	0	0	0	0	0	0	0	0	0	0	0	0
chr1	Cotton_A_novel_00857	14322103	14322774	+	Coding	having high similarity to CotAD_12605 (Evalue:0)	0	0	0.596966	0	6.92881	1.26633	0.488869	0.67932	0.194721	0.342671	0.510238	2.37673	0.82227	0.584661
chr1	Cotton_A_novel_00858	14351276	14351829	-	Coding	having high similarity to Gh_Sca170437G01 (Evalue:1.00E-57)	0.239227	2.18542	0.582303	0	2.08037	0.103045	0.525107	0.651517	0.741284	0.540063	0.996242	1.18288	0.154918	0.283561
chr1	Cotton_A_novel_00860	14495135	14495317	-	Coding	having high similarity to CotAD_46735 (Evalue:3.00E-78)	112.454	3.08447	111.672	88.2913	9.93229	15.4235	2.29011	20.4798	28.0176	23.4789	18.4335	131.165	65.0997	32.3896
chr1	Cotton_A_novel_00862	16491244	16492403	-	Coding	putative protein-coding transcripts (CPC score: 0.00836686)	0.374844	0.971847	0.689844	0.187516	0.217089	0.672095	0.594605	0.695491	0.997821	0.522482	1.69143	0.149137	0.111759	0.125003
chr1	Cotton_A_novel_00864	19963023	19963736	-	Coding	having high similarity to Gorai.001G194600.1 (Evalue:0)	0.295798	1.65875	3.92975	0	0.102084	0.422137	0	0.306268	0.430166	0.432577	0.667112	1.60593	1.7903	1.47145
chr1	Cotton_A_novel_00865	22041621	22043046	-	Coding	having high similarity to Gh_D04G0680 (Evalue:6.00E-124)	0.123766	1.7279	0	0	0.0424222	0	0	0	0	0.0253547	0.149297	0	0.0888006	0.0735338
chr1	Cotton_A_novel_00867	22268347	22268868	+	Coding	putative protein-coding transcripts (having high similarity to UniprotKB protein "tr|M5XSK0|M5XSK0_PRUPE", evalue:1.00E-16)	0	0.170964	0.116059	0	0.164452	0	0	0	0	0	0	1.52177	0.0660968	0.724334
chr1	Cotton_A_novel_00868	22269634	22271462	+	Coding	putative protein-coding transcripts (having high similarity to UniprotKB protein "tr|M5W5K8|M5W5K8_PRUPE", evalue:3.00E-27)	0	0	0	0	0.0759316	0.078313	0	0	0	0	0.0667435	0	0.149682	0.164426
chr1	Cotton_A_novel_00872	28554478	28555909	+	Non-Coding	putative novel ncRNA transcript (CPC score: -1.19022)	30.9138	0.476439	9.71927	12.5267	0	0	0	0	0	0	0	4.24582	8.19604	19.1892
chr1	Cotton_A_novel_00880	32598473	32600141	-	Coding	putative protein-coding transcripts (having high similarity to UniprotKB protein "tr|J3N2Z8|J3N2Z8_ORYBR", evalue:0.000003)	2.53008	0.561522	0.965899	2.26729	0.975556	2.11546	1.54887	1.23081	0.65385	0.277274	0.204582	0.0810073	0.561489	1.33824
chr1	Cotton_A_novel_00881	34374583	34375522	-	Coding	having high similarity to Gorai.001G213400.1 (Evalue:0)	0.410488	0.156212	0.556134	0.203965	0	0.291514	0	0.378572	0	0.084873	0	0.767808	0	0
chr1	Cotton_A_novel_00884	36160575	36161094	-	Coding	having high similarity to Gorai.001G196800.1 (Evalue:1.00E-113)	1.90382	0	0	0.233897	0	0	0	0.30205	0	0	0	0	0	0
chr1	Cotton_A_novel_00886	37592505	37592744	+	Coding	having high similarity to CotAD_37172 (Evalue:2.00E-86)	2.85159	0	0	0	2.45801	0	0	0	0	0	0	12.7954	15.4619	15.8242
chr1	Cotton_A_novel_00893	40540814	40541420	-	Non-Coding	putative novel ncRNA transcript (CPC score: -1.31412)	0.186935	0	0	0	0.258883	0	0	0	0	0	0	0	0	0
chr1	Cotton_A_novel_00900	47464880	47465546	-	Coding	having high similarity to Gorai.010G060100.10 (Evalue:2.00E-171)	0	0	0	0	0	0	0	0	0	0	0	0	1.28008	0
chr1	Cotton_A_novel_00902	47859889	47861160	+	Non-Coding	putative novel ncRNA transcript (CPC score: -1.08364)	0.389332	18.35	0	0.141064	18.4786	0.0501033	0	17.2011	0.288995	0.217961	16.9745	1.74881	13.3967	20.909
chr1	Cotton_A_novel_00906	48316384	48317079	+	Coding	having high similarity to Gorai.001G033900.3 (Evalue:4.00E-115)	0	0	0	0	0	0	0	0	0	0	0	0.647875	0	0
chr1	Cotton_A_novel_00909	48512560	48513701	+	Non-Coding	putative novel ncRNA transcript (CPC score: -1.25885)	0.278405	0.278533	0	0.137919	0.38406	0	0	0.206086	0.0809741	0	0.17452	1.58508	0	0
chr1	Cotton_A_novel_00910	48510169	48510748	+	Coding	having high similarity to Gorai.001G031500.1 (Evalue:0)	0	0	0	0	0	0	0	0	0	0	0	0	0	0
chr1	Cotton_A_novel_00911	48565842	48566185	+	Non-Coding	putative novel ncRNA transcript (CPC score: -0.953389)	1.58863	0	0	0	0.752989	0	0	0	0	0	0	3.07255	0	0
chr1	Cotton_A_novel_00912	48475426	48483512	-	Coding	having high similarity to Gorai.001G031800.1 (Evalue:0)	0	0.593399	0	0	0.760865	0	0.0286945	0.0859613	0	0.284604	0.698729	0	5.50715	2.50972
chr1	Cotton_A_novel_00915	48975540	48975812	-	Coding	having high similarity to Gorai.001G026800.1 (Evalue:2.00E-108)	0	0	0	4.83561	30.351	0	0	0	0.966946	0	1.71882	6.00845	0	0
chr1	Cotton_A_novel_00916	49366319	49372164	-	Coding	having high similarity to Gorai.001G037400.1 (Evalue:0)	0.187915	0.190619	0.12595	0.403135	0.164992	0.0566621	0	0	0.0757349	0	0.207949	0	0	0
chr1	Cotton_A_novel_00919	51648881	51649313	-	Coding	having high similarity to Gorai.001G098700.2 (Evalue:2.00E-26)	0	0	0	0	0	0	0	0	0	0	0	0	0	0
chr1	Cotton_A_novel_00920	51714563	51715129	-	Coding	having high similarity to Gorai.001G099500.1 (Evalue:2.00E-48)	0	0	0.101866	0	0	0	0	0	0	0	0	0	0	0
chr1	Cotton_A_novel_00921	51722502	51722978	+	Non-Coding	putative novel ncRNA transcript (CPC score: -1.03315)	0	0	0	0	0	0	0	0	0	0.11848	0	0	0	0
chr1	Cotton_A_novel_00922	51824095	51824742	-	Coding	having high similarity to CotAD_30163 (Evalue:9.00E-89)	0.169768	0.755202	0.0834819	0	0	0	0	0	0	0.356478	0.349843	1.85045	0	0
chr1	Cotton_A_novel_00923	53399666	53400523	-	Non-Coding	putative novel ncRNA transcript (CPC score: -1.29681)	0	0	0	0	0	0	0	0	0	0	0	0	0	0
chr1	Cotton_A_novel_00926	56953125	56953240	-	Coding	having high similarity to CotAD_09969 (Evalue:3.00E-41)	0	0	0	0	74.414	0	0	0	0	0	0	1710.12	43.4289	15.8641
chr1	Cotton_A_novel_00932	61205619	61220757	-	Coding	having high similarity to CotAD_51580 (Evalue:2.00E-88)	0.645738	0.14425	0	0.22571	0	0.022421	0	0	0	0	0	0.89208	0.476622	0
chr1	Cotton_A_novel_00933	62990157	62991093	-	Non-Coding	putative novel ncRNA transcript (CPC score: -1.16788)	0.206082	0.0784115	0.0507633	0	0.35434	0	0	0	0.0423761	0	0.125462	2.12795	2.1519	0
chr1	Cotton_A_novel_00936	64944862	64945772	+	Coding	having high similarity to Cotton_D_gene_10030569 (Evalue:1.00E-27)	0.427273	0.486988	0.157856	0.106116	1.26154	0	0.24171	0	0	0.265284	0.412214	2.35668	45.8253	4.43414
chr1	Cotton_A_novel_00938	65207124	65207850	+	Coding	having high similarity to Gh_A07G0786 (Evalue:1.00E-157)	0	0	0	0	0.398113	0	0	0	0	0	0	0.695639	0.297423	0.217291
chr1	Cotton_A_novel_00941	67160093	67161087	-	Coding	putative protein-coding transcripts (having high similarity to UniprotKB protein "tr|A0A061FYP7|A0A061FYP7_THECC", evalue:0.00000001)	0	0.0516739	0	0.0241915	0	0	0	0	0	0	0	0	0	0
chr1	Cotton_A_novel_00944	66222408	66222895	+	Coding	having high similarity to Gorai.001G044900.1 (Evalue:3.00E-79)	0	0	0	0	0	0	0	0	0	0	0	0	0	0
chr1	Cotton_A_novel_00945	67925928	67931766	+	Coding	having high similarity to Gorai.008G085500.1 (Evalue:6.00E-22)	0.955222	0.254473	0.086283	0	0.954284	0.0945543	0.160613	0	0	0	0	0	0.923105	0.132747
chr1	Cotton_A_novel_00949	70512306	70513013	-	Coding	putative protein-coding transcripts (having high similarity to UniprotKB protein "tr|O23411|O23411_ARATH", evalue:0.00000002)	0	0	0	0	0	0	0	0	0	0	0	0	0	0
chr1	Cotton_A_novel_00953	72827450	72830270	+	Coding	having high similarity to Gh_A07G1764 (Evalue:6.00E-62)	0.115698	0.143657	0.24332	0	0	0	0	0	0.0116978	0.0117634	0	0.0333398	0	0
chr1	Cotton_A_novel_00954	72976617	72976925	+	Coding	having high similarity to Gorai.001G224300.1 (Evalue:3.00E-68)	0	0	0	0	3.96303	0	0	0	0	0	0	0	0	0
chr1	Cotton_A_novel_00955	73327616	73328172	+	Coding	having high similarity to Gorai.001G254700.1 (Evalue:1.00E-173)	0	0	0	0.209985	0	0	0	0	0	0	0	1.75661	0	0
chr1	Cotton_A_novel_00956	73501285	73502261	-	Coding	having high similarity to Gorai.001G254100.4 (Evalue:9.00E-73)	0	0.0745226	0.0481511	0	0	0	0	0	0.0802821	0	0.0792295	0.788992	0.413133	1.54808
chr1	Cotton_A_novel_00957	75394227	75395872	+	Coding	putative protein-coding transcripts (having high similarity to UniprotKB protein "tr|M5VU98|M5VU98_PRUPE", evalue:5.00E-15)	0.891761	0.448073	0	0	0	0	0	0.0425167	0	0	0	0	0.241883	0.270168
chr1	Cotton_A_novel_00958	75395935	75399653	-	Coding	putative protein-coding transcripts (CPC score: 1.35407)	0	0	0	0.0325948	0	0	0	0	0	0	0	0.212574	0	0.689342
chr1	Cotton_A_novel_00974	83340358	83340736	+	Non-Coding	putative novel ncRNA transcript (CPC score: -1.08146)	0	0	0	0	0.602674	0	0	0	0.189502	0	0	9.19782	1.11037	1.75763
chr1	Cotton_A_novel_00976	84522090	84523353	-	Coding	having high similarity to Gorai.001G084000.1 (Evalue:0)	0	0	0	0.00957694	0.636071	0.100967	0.0137642	0	0	0	0	3.20581	0	0
chr1	Cotton_A_novel_00978	84523372	84524298	-	Coding	having high similarity to Gorai.001G084000.1 (Evalue:0)	0	0	0	0	0	0.148398	0	0	0	0	0	0	0	5.23953
chr1	Cotton_A_novel_00979	84693446	84694405	-	Coding	having high similarity to Gorai.002G133600.2 (Evalue:1.00E-27)	0	0.152254	0.0492277	0	0.0687012	0	0.150618	0.0818576	0.123184	0.0825834	0.0405231	1.55419	1.02231	3.04726
chr1	Cotton_A_novel_00980	84800194	84800800	-	Coding	having high similarity to Gorai.001G080900.1 (Evalue:0)	0.560805	0	0.0918761	0.922445	1.16497	0.267904	0	0	0.0783826	0	0	1.53282	0.440144	0
chr1	Cotton_A_novel_00981	85390580	85391937	-	Coding	putative protein-coding transcripts (having high similarity to UniprotKB protein "tr|F4NCJ3|F4NCJ3_BETVU", evalue:1.00E-19)	0.458658	0.968343	0.484697	2.04669	0.0449301	0	0	0	0.133591	0	0	4.09191	1.42799	9.49921
chr1	Cotton_A_novel_00982	85691960	85692775	-	Non-Coding	putative novel ncRNA transcript (CPC score: -1.33117)	3.20681	0.465548	0.485836	1.10125	1.18952	0.351128	0.186386	0.253974	0	0	0	0.963145	2.12867	0.48136
chr1	Cotton_A_novel_00983	87434840	87435183	-	Coding	having high similarity to CotAD_62509 (Evalue:5.00E-74)	0	1.7248	1.28906	0	0.752989	2.35894	0	0.479828	0	1.69429	0	0	0	0
chr1	Cotton_A_novel_00985	88521355	88521708	+	Coding	having high similarity to Gorai.009G223500.2 (Evalue:7.00E-10)	0	0	0	0	0.703332	0	0	0	0	0	0	2.54269	1.15961	4.92429
chr1	Cotton_A_novel_00991	92630693	92632162	+	Non-Coding	putative novel ncRNA transcript (CPC score: -1.18702)	0	0.185003	0.0883925	0	0.620976	0	0.179342	0	0.239214	0	0	0	1.91884	7.48828
chr1	Cotton_A_novel_00998	99285206	99286290	-	Coding	having high similarity to Gorai.001G273600.1 (Evalue:1.00E-61)	0	0	0	0	0	0	0	0	0.0351372	0.106002	0.0346765	0.819083	0.315182	0.639626
chr1	Cotton_A_novel_01009	105175190	105175514	+	Non-Coding	putative novel ncRNA transcript (CPC score: -1.1108)	0	0	0	0	4.10383	0	5.52404	13.816	13.9666	10.7179	11.0703	1.69251	2.6419	0
chr1	Cotton_A_novel_01010	105299752	105300584	-	Non-Coding	putative novel ncRNA transcript (CPC score: -1.06829)	6.42914	1.72369	3.72974	3.39492	7.85358	9.02446	13.2246	18.5533	14.3866	20.1125	22.7796	1.33295	3.67235	10.1569
chr1	Cotton_A_novel_01012	106529900	106530401	+	Coding	having high similarity to Gorai.001G124700.1 (Evalue:4.00E-98)	0	6.09616	4.85969	0	0	0.364118	0	0	0	0	0.318052	1.90412	0.282904	0
chr1	Cotton_A_novel_01013	107498814	107501763	+	Coding	putative protein-coding transcripts (CPC score: 1.20536)	0.0551334	0.0432474	0.0544358	0.330789	0.188463	0	0	0.0333279	0.0111453	0.0336234	0.109992	1.0833	0.998171	1.05026
chr1	Cotton_A_novel_01018	108625452	108627974	-	Coding	having high similarity to Gorai.001G135600.1 (Evalue:6.00E-103)	0	0	0	0	0	0	0	0	0	0	0	3.01009	2.63528	0
chr1	Cotton_A_novel_01019	109426003	109430139	-	Coding	putative protein-coding transcripts (CPC score: 2.55938)	0.308027	0.136374	0.0950622	0.154114	0.249907	0	0	0.0232318	0.00776905	0.00781261	0.0766719	1.25535	0.925027	1.10346
chr1	Cotton_A_novel_01024	111103347	111104530	-	Non-Coding	putative novel ncRNA transcript (CPC score: -1.17697)	0	0	0.1521	0	0	0	0	0.031432	0	0	0.0311204	1.47088	0	0
chr1	Cotton_A_novel_01030	119658582	119659000	+	Non-Coding	putative novel ncRNA transcript (CPC score: -1.26983)	0	0	0	0	0	0	0	0	0	0	0	0	0	0
chr1	Cotton_A_novel_01031	121670747	121676359	-	Coding	having high similarity to CotAD_40071 (Evalue:0)	0	0	0	0	0	0	0	0	0.0282165	0	0	0	1.85859	3.74912
chr1	Cotton_A_novel_01034	125641288	125642099	+	Coding	having high similarity to Cotton_D_gene_10008242 (Evalue:0)	0.124147	104.973	0	0	1.59652	0	0	0.102275	0	0	0	16.1102	0.204088	0
chr1	Cotton_A_novel_01036	125942683	125944204	-	Coding	putative protein-coding transcripts (CPC score: 2.6471)	0.229534	0	0	0.286198	0.432559	0	0	0	0.0934252	0	0.0230501	1.29513	0.093261	0.18737
chr1	Cotton_A_novel_01037	125944259	125945099	-	Coding	putative protein-coding transcripts (CPC score: 1.73617)	0	0.089638	0	0	0.0816112	0	0	0	0	0	0	1.28037	0.06488	0
chr1	Cotton_A_novel_01038	125945181	125947435	-	Coding	putative protein-coding transcripts (CPC score: 1.15304)	0	0.144166	0.0182108	0.147471	0.176709	0	0	0.0447025	0	0	0	1.11378	0.094618	0
chr1	Cotton_A_novel_01039	127808120	127809872	-	Non-Coding	putative novel ncRNA transcript (CPC score: -1.30115)	0	0.0379797	0	0	0.167225	0.0689766	0	0.177983	0.496	0.15961	0.0391598	0.405509	0.898257	2.04112
chr1	Cotton_A_novel_01040	128133412	128135433	+	Coding	having high similarity to Gh_A07G1777 (Evalue:2.00E-79)	0	0	0	0	0	0	0	0	0	0	0	0.750436	0	0
chr1	Cotton_A_novel_01043	128507713	128509444	-	Non-Coding	putative novel ncRNA transcript (CPC score: -1.33917)	0	0	0	0	0.271247	0	0	0	0	0.222509	0.0198516	0	0.0200887	0
chr1	Cotton_A_novel_01049	128957339	128957545	-	Coding	having high similarity to CotAD_12602 (Evalue:3.00E-99)	0	0	1.48723	5.62924	65.7097	232.747	4.37783	6.29297	15.3896	10.5848	17.0714	40.8768	9.24992	12.7238
chr1	Cotton_A_novel_01056	132537890	132538504	+	Coding	having high similarity to Gorai.009G385200.1 (Evalue:3.00E-36)	0.90335	0.361044	0	0	1.14209	0	0.55761	0	0	0	0.0757937	0	0.152242	0.222449
chr1	Cotton_A_novel_01057	132606513	132607082	+	Coding	having high similarity to Gorai.009G381800.1 (Evalue:2.00E-47)	0	0	0	0	1.71194	0	0	0	0	0	0	1.2536	0.257272	0
chr1	Cotton_A_novel_01058	132645559	132647817	-	Coding	having high similarity to CotAD_21158 (Evalue:0)	0	0	0	0.680733	0.161668	0	0	0	0.0497328	0.105024	0.24295	0.231584	0.0588135	0
chr1	Cotton_A_novel_01059	134964621	134965100	-	Non-Coding	putative novel ncRNA transcript (CPC score: -1.08192)	0	0	0	0	0.379641	0	0	0	0	0	0	0	0	0
chr1	Cotton_A_novel_01062	135835007	135836388	+	Coding	having high similarity to CotAD_02386 (Evalue:0)	0	12.5514	15.7336	0	0	0	0	0	0	0	0	1.83213	0.409075	0.228915
chr1	Cotton_A_novel_01063	136135177	136135950	-	Non-Coding	putative novel ncRNA transcript (CPC score: -1.2349)	0	0	0	0	0.0912673	0	0	0	0	0	0.0540946	0	0	1.23403
chr1	Cotton_A_novel_01064	136363766	136364641	+	Non-Coding	putative novel ncRNA transcript (CPC score: -1.02763)	4.15744	1.10748	3.32051	3.23562	0.23201	0.479268	0.508812	0.0461587	0.0463083	0.558815	0.685518	1.38104	0.860259	0.404028
chr1	Cotton_A_novel_01068	137456716	137458038	-	Non-Coding	putative novel ncRNA transcript (CPC score: -1.25996)	0	0	0	0	0	0	0	0	0	0	0.108814	0.604758	1.58589	0
chr1	Cotton_A_novel_01070	137970148	137971531	+	Coding	having high similarity to Gorai.001G172000.1 (Evalue:5.00E-87)	0	0	0	0	0	0.135975	0.721784	0	0	0	0	2.04239	0	5.89492
chr1	Cotton_A_novel_01077	146577559	146578240	-	Non-Coding	putative novel ncRNA transcript (CPC score: -0.875822)	0	9.98761	0.465603	0	0	0	0	0.130967	0	0	0.324173	1.52521	0.195632	1.19104
chr1	Cotton_A_novel_01080	2153660	2153921	+	Coding	having high similarity to Gorai.001G015900.4 (Evalue:1.00E-115)	0	0.633693	0	0	0.802784	0	0	0	0.559141	0.562276	0	5.74852	2.2721	4.59679
chr1	Cotton_A_novel_01081	2432433	2432962	+	Coding	having high similarity to Cotton_D_gene_10015137 (Evalue:0)	2.01256	0	5.54963	4.21478	0	0.996882	8.11389	0	5.05752	0	2.54752	4.40431	4.8193	8.57954
chr1	Cotton_A_novel_01082	8065181	8066497	+	Non-Coding	putative novel ncRNA transcript (CPC score: -1.31552)	1.0869	0.36696	0.401986	0.67702	0	0.0961345	0	0.7459	0	3.45953	5.00906	0.722797	2.59177	4.18474
chr1	Cotton_A_novel_01085	15603890	15604286	+	Coding	having high similarity to Gorai.001G211700.1 (Evalue:5.00E-166)	3.48265	0	0	2.25599	0	1.13577	0	0	0	0	0	0	0	0
chr1	Cotton_A_novel_01089	27371872	27372355	-	Non-Coding	putative novel ncRNA transcript (CPC score: -1.25093)	0	0	0	0	0.93536	0	1.23577	0	0	0.115355	0	0.418546	0	0
chr1	Cotton_A_novel_01091	51703920	51704499	-	Non-Coding	putative novel ncRNA transcript (CPC score: -1.19987)	0.200268	0.293525	2.45974	0.197434	1.11064	0	0	0.0839667	0.0842389	0.423556	0.249403	1.58509	1.13995	1.88908
chr1	Cotton_A_novel_01093	55167390	55169483	+	Coding	having high similarity to CotAD_15688 (Evalue:5.00E-50)	0	0	0.182533	0.307526	0.111826	0.174466	0.439471	0.366639	0.0492993	0.573065	0	0	0	0
chr1	Cotton_A_novel_01096	66231931	66232471	-	Coding	having high similarity to Gorai.001G044900.1 (Evalue:1.00E-79)	0	0	0.328835	0	0	0	0	0.376499	0.0944298	0.189918	0	0	0	0
chr1	Cotton_A_novel_01099	82916309	82916717	-	Non-Coding	putative novel ncRNA transcript (CPC score: -1.04337)	0	0	0	0	0	0	0.56677	0	0	0.321526	0.157771	8.88418	0	0
chr1	Cotton_A_novel_01102	98708173	98709031	-	Coding	putative protein-coding transcripts (having high similarity to UniprotKB protein "tr|F4NCJ0|F4NCJ0_BETVU", evalue:6.00E-68)	0.691617	0	1.30568	0.343295	0.0793556	0	0	0.331689	0.142613	0	0.0469144	0	0	0
chr1	Cotton_A_novel_01103	98861234	98861628	+	Coding	having high similarity to CotAD_32947 (Evalue:9.00E-87)	9.77335	0.802067	0	2.65821	88.4974	1.14794	0	0	0	0	0	100.8	116.676	0
chr1	Cotton_A_novel_01107	103382873	103384060	-	Coding	putative protein-coding transcripts (CPC score: 0.368726)	1.65016	0	0	1.22402	0	0.21762	0.231035	0	0	0	0	0	0	0
chr1	Cotton_A_novel_01110	109517291	109517490	+	Non-Coding	putative novel ncRNA transcript (CPC score: -1.42433)	0	0	0	0	4.11595	0	0	0	0	0	0	24.3513	2.01919	18.8086
chr1	Cotton_A_novel_01113	114551699	114561191	+	Coding	having high similarity to CotAD_54048 (Evalue:0)	0	0.0246769	0	0	0	0	0	0	0	0	0	0.129034	0.173339	0
chr1	Cotton_A_novel_01115	116965130	116965390	-	Coding	having high similarity to Gorai.001G182900.1 (Evalue:2.00E-123)	0	0	0	0	0	0	0	6.21633	5.66952	0.570131	4.47615	0	0	0
chr1	Cotton_A_novel_01116	117646309	117646459	-	Coding	having high similarity to Gorai.009G282300.2 (Evalue:2.00E-71)	0	6.13083	0	0	13.1848	0	0	0	0	0	0	0	0	0
chr1	Cotton_A_novel_01117	117606996	117607611	+	Coding	having high similarity to Gorai.009G282100.3 (Evalue:0)	0	0	0.179784	0	0.506352	0	0	0	0	0	0	0	0	0
chr1	Cotton_A_novel_01119	119317069	119318315	-	Coding	having high similarity to Gorai.001G106800.3 (Evalue:0)	0	0	0	0	0	0	0	0	0	0	0	0	0	0
chr1	Cotton_A_novel_01122	128236772	128240337	-	Coding	having high similarity to Gorai.001G143500.1 (Evalue:6.00E-25)	0	0.121333	0	0	0.107595	0	0	0	0	0	0	0	0.320539	0
chr1	Cotton_A_novel_01123	128252834	128253585	-	Coding	having high similarity to Gorai.001G228500.1 (Evalue:1.00E-124)	0.137685	1.03357	0.474365	1.36432	0	0	11.4609	0.512007	0.513667	0.229576	0.563258	1.82403	0.0189059	0
chr1	Cotton_A_novel_01124	128699859	128700630	+	Coding	having high similarity to Gorai.001G231600.4 (Evalue:1.00E-115)	0.531423	0.0999205	0.196195	0.263398	0.457954	0	0.200969	0.164501	0.660137	0.221279	0.705772	1.1191	0	0
chr1	Cotton_A_novel_01131	140106160	140108640	+	Coding	having high similarity to Gh_A07G1899 (Evalue:3.00E-24)	0	0.026013	0.0328134	0	0.0682035	0	0	0	0	0.0541249	0	0.608342	0	0
chr1	Cotton_A_novel_01137	1922414	1923427	+	Coding	having high similarity to CotAD_54151 (Evalue:2.00E-22)	0	0.0712537	0	0	0.144225	0	0	0	0	0	0	0	0.6927	0
chr1	Cotton_A_novel_01140	2344538	2345137	-	Coding	having high similarity to CotAD_69741 (Evalue:4.00E-112)	0.190218	0.13993	0.560883	0	1.05401	0.545415	0	0.954761	0	0	0.551423	0.462416	1.05444	0.693317
chr1	Cotton_A_novel_01141	2506074	2506434	+	Coding	having high similarity to Gorai.001G019300.1 (Evalue:5.00E-121)	0	0	0	0	0	0	0	0	0	0	0	14.097	0	0
chr1	Cotton_A_novel_01142	2667711	2669180	+	Coding	having high similarity to CotAD_18745 (Evalue:0)	0.284358	0.141322	0.0294642	0	0	0.337858	0	0	0.0486537	0.0489265	0.57619	0	0	0.0354783
chr1	Cotton_A_novel_01149	12795580	12801583	-	Coding	having high similarity to Gorai.001G101900.1 (Evalue:0)	0.906175	0	0	0	0.342178	0.220468	0.331583	0.49302	0	0.717832	0.398045	2.74633	2.92582	3.08909
chr1	Cotton_A_novel_01152	12968213	12969121	+	Non-Coding	putative novel ncRNA transcript (CPC score: -1.17873)	0	0.0813844	0.0527672	0	0.0736975	0	0	0.0439523	0.0881896	0.044342	0	0	0.980331	0
chr1	Cotton_A_novel_01156	18533911	18534602	+	Coding	having high similarity to Gorai.001G143400.1 (Evalue:1.00E-104)	0	0	0.152049	0	0	0	0	0.0641004	0	0	0	0	0.532042	0.559726
chr1	Cotton_A_novel_01163	25524801	25525054	+	Non-Coding	putative novel ncRNA transcript (CPC score: -1.26978)	0	0	0	0	0.88623	0	0	3.7488	0	2.52136	1.23722	0	2.72609	0
chr1	Cotton_A_novel_01171	19355297	19356056	-	Coding	having high similarity to Gorai.012G000500.1 (Evalue:6.00E-44)	0	0	0.0222663	0	0	0	0	0	0	0	0	0	0.788612	2.04145
chr1	Cotton_A_novel_01172	42128383	42128986	-	Coding	putative protein-coding transcripts (having high similarity to UniprotKB protein "tr|M5WL16|M5WL16_PRUPE", evalue:9.00E-10)	0	0	0.0925569	0	0.391264	0	0	0	0	0	0	0	0.443534	0.457464
chr1	Cotton_A_novel_01173	44323239	44323788	-	Coding	having high similarity to Gh_A05G2441 (Evalue:1.00E-27)	0	0	0	2.44462	0	0	0.332049	0	0	0	0	0	0.919553	0
chr1	Cotton_A_novel_01176	48591030	48591748	+	Coding	having high similarity to Cotton_D_gene_10015263 (Evalue:2.00E-103)	0	0	0	0	0	0	0	0	0	0	0	1.48084	0.76542	0.0882948
chr1	Cotton_A_novel_01177	48600202	48600636	-	Non-Coding	putative novel ncRNA transcript (CPC score: -1.20103)	0	0	2.3814	0	0.909621	0	0	0	0	0	0	0.953311	0.737434	1.01016
chr1	Cotton_A_novel_01178	48675573	48676265	+	Non-Coding	putative novel ncRNA transcript (CPC score: -0.75714)	0	0	0	0	0	0	0	0	0	0	0	0	0.144912	0
chr1	Cotton_A_novel_01179	48835458	48837130	+	Coding	having high similarity to Gorai.010G174300.1 (Evalue:4.00E-49)	0	0	0	0.0513899	0.0352711	0.0727474	0.231696	0.250365	0.062794	0	0.103285	0.259706	1.73481	0.794045
chr1	Cotton_A_novel_01180	49156541	49158083	-	Coding	having high similarity to Gh_A07G0322 (Evalue:2.00E-59)	2.82425	0	0.404014	0.0939126	0.328993	0	89.7203	0.0572792	38.0034	6.22944	6.37437	0.150946	0.202696	0
chr1	Cotton_A_novel_01181	49398813	49399548	-	Coding	having high similarity to Gorai.001G037300.1 (Evalue:1.00E-60)	0	0	0.488517	0	0.0978325	0	0.214714	0.234596	0.647231	0.236676	0.812948	0.341817	0.29229	0.213541
chr1	Cotton_A_novel_01182	49399651	49399896	+	Non-Coding	putative novel ncRNA transcript (CPC score: -1.39953)	0	0.750824	8.59555	4.40741	0	0	0	5.64824	2.83327	1.42458	1.39806	2.39525	3.27712	2.3942
chr1	Cotton_A_novel_01184	48502350	48502498	+	Non-Coding	putative novel ncRNA transcript (CPC score: -1.00128)	0	0	0	0	0	0	0	0	0	0	0	0	76.7947	0
chr1	Cotton_A_novel_01185	49666783	49667450	+	Coding	having high similarity to Gorai.004G078200.3 (Evalue:1.00E-25)	0	0	0	0	0	0	0	0	0	0	0	0.147403	0.717056	0
chr1	Cotton_A_novel_01186	51771370	51772077	-	Coding	having high similarity to Cotton_D_gene_10022980 (Evalue:0)	0	0	0	0	0	0.21361	0	0	0	0	0	0	0	0
chr1	Cotton_A_novel_01187	52557640	52558681	-	Non-Coding	putative novel ncRNA transcript (CPC score: -1.19395)	0	0	0.0444354	0	0	0	0	0	0.110917	0	0	0.376971	0.38068	0.538291
chr1	Cotton_A_novel_01190	59109138	59109305	+	Coding	having high similarity to Gorai.009G049300.1 (Evalue:8.00E-71)	320.835	0	97.4913	0	4.14049	0	0	0	0	0	0	7.80096	26.0897	12.9958
chr1	Cotton_A_novel_01191	61368640	61369141	-	Coding	putative protein-coding transcripts (having high similarity to UniprotKB protein "tr|C0JJI3|C0JJI3_SOYBN", evalue:1.00E-12)	0	0	0.247431	0	0.526887	0	0	0	0.537129	0	0.212035	0.155014	0.742301	0.54231
chr1	Cotton_A_novel_01192	64559639	64560054	+	Non-Coding	putative novel ncRNA transcript (CPC score: -0.983963)	0	0	0	0	0	0	0	0	0	0	0.152192	0	0	0
chr1	Cotton_A_novel_01193	64823127	64823816	+	Non-Coding	putative novel ncRNA transcript (CPC score: -1.31578)	0	0	0	0	0	0	0	0	0	0	0	0.0937215	0.705249	1.07732
chr1	Cotton_A_novel_01194	65205637	65206551	-	Coding	putative protein-coding transcripts (CPC score: 1.70188)	0	0	0	0.246016	0	0	0	0	0	0	0	0.699786	0.522233	0
chr1	Cotton_A_novel_01196	66149653	66150889	+	Coding	having high similarity to Gorai.001G044500.1 (Evalue:0)	0	0	0.0721646	0	0.150636	0.207241	0.110008	0.0893884	0.0597854	0	0	0.326868	0.397521	0
chr1	Cotton_A_novel_01198	66561433	66561832	-	Non-Coding	putative novel ncRNA transcript (CPC score: -1.1054)	0	0	0	0	0	0	0	0	0.167761	0	0	0.720485	1.86197	1.80042
chr1	Cotton_A_novel_01201	67331615	67331878	+	Non-Coding	putative novel ncRNA transcript (CPC score: -1.07727)	0	0	0	0	0	0	0	0	0	0	0	1.12022	1.87324	2.98593
chr1	Cotton_A_novel_01209	79003590	79006066	+	Coding	having high similarity to Gorai.007G000100.1 (Evalue:0)	0	0	0	0	0	0	0	0	0	0	0	0	0	0
chr1	Cotton_A_novel_01210	81632165	81633314	-	Coding	having high similarity to Gorai.001G250200.1 (Evalue:5.00E-66)	0.0798952	0	0.0393856	0.0795465	0.274241	0	0	0.130318	0.032685	0	0.0967694	0.309631	0.510527	1.3094
chr1	Cotton_A_novel_01212	88520715	88521162	+	Non-Coding	putative novel ncRNA transcript (CPC score: -1.13229)	0	0	0	0.600796	1.07551	0	0	0.132287	0	0.13346	0	2.09955	1.34923	3.62489
chr1	Cotton_A_novel_01217	98704466	98705154	-	Non-Coding	putative novel ncRNA transcript (CPC score: -1.20724)	0.310974	0.115915	0.458944	0	0.107387	0	0	0.0645092	0	0.130162	0	0.187838	0.578238	0.0938776
chr1	Cotton_A_novel_01218	98705396	98706414	-	Coding	putative protein-coding transcripts (having high similarity to UniprotKB protein "tr|A0A061FRZ1|A0A061FRZ1_THECC", evalue:5.00E-22)	0	0	0.182731	0	0.38161	0	0	0	0	0	0	0	0.323205	0
chr1	Cotton_A_novel_01226	104920964	104921608	-	Coding	having high similarity to Gorai.001G119000.1 (Evalue:0)	3.41834	0.126663	0	0.337802	0.590963	0	0	0.142333	0.214191	0.215392	0.211383	0.517595	0.590132	0.672576
chr1	Cotton_A_novel_01228	106475229	106476214	-	Coding	putative protein-coding transcripts (having high similarity to UniprotKB protein "tr|A0A061F9K1|A0A061F9K1_THECC", evalue:0.000007)	0	0	0.0952	0	0.132812	0	0.436721	0.355879	0.0793405	0.0398927	0.234901	0.173286	0.513685	0.577365
chr1	Cotton_A_novel_01232	107836331	107836756	-	Non-Coding	putative novel ncRNA transcript (CPC score: -1.11502)	0	0	0	0	0	0	0	1.02421	0	0	0.144866	0.737515	1.10515	0.631876
chr1	Cotton_A_novel_01237	110490084	110490527	-	Non-Coding	putative novel ncRNA transcript (CPC score: -1.04638)	0	0	0	0	0	0	0	0	0	0	0.1333	0.970976	1.727	4.65863
chr1	Cotton_A_novel_01239	112101671	112102051	-	Coding	having high similarity to CotAD_12653 (Evalue:2.00E-43)	0	0	0	0	0	0	0	0.186595	0	0	0	1.10268	1.80937	2.49385
chr1	Cotton_A_novel_01240	115549522	115551393	+	Coding	putative protein-coding transcripts (CPC score: 0.564228)	0	0	0	0	0	0	0	0	0	0	0	0	0.367838	0.120931
chr1	Cotton_A_novel_01241	115623140	115623334	-	Non-Coding	putative novel ncRNA transcript (CPC score: -1.10631)	0	0	0	0	6.8037	0	0	1.98945	0	0	0	0	0	0
chr1	Cotton_A_novel_01246	118895758	118897113	-	Coding	putative protein-coding transcripts (CPC score: 2.35005)	0	0	0.097107	0	0.180033	0	0	0	0	0	0	0.234233	0.329373	0.390216
chr1	Cotton_A_novel_01247	121663906	121664035	+	Non-Coding	putative novel ncRNA transcript (CPC score: -1.26019)	0	0	0	0	0	0	0	0	0	0	0	0	0	0
chr1	Cotton_A_novel_01248	123470020	123470580	-	Non-Coding	putative novel ncRNA transcript (CPC score: -1.11309)	0	0	0	0	0	0	0	0	0	0	0	0	0	7.0708
chr1	Cotton_A_novel_01249	123797693	123798016	-	Coding	having high similarity to Gorai.009G044800.1 (Evalue:3.00E-93)	0	0	0	2.3501	1.31151	0.914979	0	0	0	0	0	0	1.36664	0
chr1	Cotton_A_novel_01250	128198761	128200775	-	Non-Coding	putative novel ncRNA transcript (CPC score: -1.19967)	0.0417815	0.032585	0	0.0417307	0.0857896	0.117933	0.125203	0.10135	0.101678	0.0852068	0.0167242	0.309375	0.355554	0.79165
chr1	Cotton_A_novel_01251	129452735	129453974	+	Coding	having high similarity to Gh_A03G0723 (Evalue:6.00E-29)	2.69987	0.168591	0.503696	0.436156	0.100132	0	0	0.237669	0.11922	0.059944	0	0.347639	0.336904	0.564664
chr1	Cotton_A_novel_01259	135507155	135507677	+	Non-Coding	putative novel ncRNA transcript (CPC score: -1.39142)	0	0.17048	0.231401	0	0.32786	0	0	0	0.200028	0.100575	0.394811	0.144461	0.658825	1.01078
chr1	Cotton_A_novel_01263	136620201	136620718	-	Non-Coding	putative novel ncRNA transcript (CPC score: -0.934171)	0	0	0.117514	1.64741	2.16543	1.03568	0.366506	2.5339	6.20275	1.32931	1.10386	1.10131	1.10497	0.293553
chr1	Cotton_A_novel_01264	137423730	137424336	-	Coding	having high similarity to Gh_D03G0009 (Evalue:7.00E-115)	0.186935	0.413061	0.367504	0.184489	0	0.803711	1.42209	0.156259	0.0783826	0.472932	0.30942	0.624481	0.906179	0.113492
chr1	Cotton_A_novel_01266	138354756	138355884	+	Coding	having high similarity to Gorai.010G084800.4 (Evalue:3.00E-153)	0.245114	0	0.0805511	0	0.224394	0.115793	0.348304	0.169607	0	0	0	0	0.115806	0
chr1	Cotton_A_novel_01267	138356651	138357461	+	Coding	having high similarity to CotAD_51387 (Evalue:3.00E-164)	0.124351	0.281509	0.367357	0	0.556853	0.177024	1.03365	0.554594	0.427944	0	0.450425	0	0.644955	0.68644
chr1	Cotton_A_novel_01268	138358581	138361390	+	Coding	having high similarity to CotAD_51387 (Evalue:5.00E-122)	0	0	0.215083	0	0	0.286572	0.260775	0.0351285	0	0	0	0	0.0294163	0.0705833
chr1	Cotton_A_novel_01271	141071490	141071888	+	Non-Coding	putative novel ncRNA transcript (CPC score: -1.3188)	0	0.525407	0.374451	0	1.35047	0	0	0	0.168685	0	0	0.241456	0.770824	0
chr1	Cotton_A_novel_01276	2908075	2908694	-	Non-Coding	putative novel ncRNA transcript (CPC score: -1.24661)	0	0	0	0	0	0	0	0	0	0	0	0	0	0
chr1	Cotton_A_novel_01277	17627663	17627991	-	Coding	having high similarity to Gorai.001G178100.1 (Evalue:6.00E-140)	0	0.753836	1.06626	0	1.26122	0	0	0	0.271316	0	0	0	2.5064	0
chr1	Cotton_A_novel_01281	44485689	44486312	-	Coding	having high similarity to Gorai.011G071400.2 (Evalue:2.00E-157)	76.43	0	30.7815	23.7413	0	5.13825	24.5475	0	10.1379	8.38234	7.92988	0	0	32.5252
chr1	Cotton_A_novel_01283	51344305	51344696	-	Coding	having high similarity to Gorai.001G260700.1 (Evalue:2.00E-55)	0	0	0.387975	0	0.280285	0	0	0	0.350891	0	1.03887	2.0073	0	1.73636
chr1	Cotton_A_novel_01285	66462909	66463371	-	Coding	having high similarity to Gorai.001G047500.1 (Evalue:0)	1.73843	2.1541	3.74962	0	0.202462	0	0	0	0.871988	1.50322	0.614682	0	0	2.06156
chr1	Cotton_A_novel_01286	66525437	66525880	+	Coding	having high similarity to Gorai.001G048200.1 (Evalue:8.00E-150)	0	0.439278	0	0	1.31246	0	0	0	0.135071	0.135828	0	0.0970976	0	0.679383
chr1	Cotton_A_novel_01287	81288950	81289322	+	Coding	having high similarity to Gorai.001G153900.7 (Evalue:2.00E-179)	30.7118	0	0	12.711	0	0	0	0	0	0	0.582502	0	0	0
chr1	Cotton_A_novel_01290	98841444	98858718	-	Coding	having high similarity to CotAD_48919 (Evalue:2.00E-103)	0	0.932254	0	0	0.731005	0	0.0436752	0	0.21612	0	0	2.39389	1.82201	1.82985
chr1	Cotton_A_novel_01291	104372784	104373073	+	Coding	having high similarity to Gh_Sca016630G01 (Evalue:3.00E-150)	0	0	0.408995	0.79583	0.591249	0	0	0	0	1.19257	6.63213	0.826263	2.73128	0
chr1	Cotton_A_novel_01293	105960861	105962341	-	Coding	putative protein-coding transcripts (having high similarity to UniprotKB protein "tr|A0A0B0MB78|A0A0B0MB78_GOSAR", evalue:0.000000001)	1.18445	0.7338	0.496591	0.945042	3.93721	0.476139	6.17189	0	0	2.01715	0	0.844457	0.191143	0.892148
chr1	Cotton_A_novel_01294	106231351	106234050	-	Coding	having high similarity to Gh_A07G1010 (Evalue:4.00E-33)	0	0	0	0.0606346	0.265121	0.341977	0	0	0	0.148044	0	0.771668	0.186727	0.294322
chr1	Cotton_A_novel_01296	117616336	117616822	-	Non-Coding	putative novel ncRNA transcript (CPC score: -1.31599)	0	0	0.260304	2.0826	0	0	3.66722	0.226127	0.34029	0.570329	0.335828	0	0.651642	0.490427
chr1	Cotton_A_novel_01299	128515198	128516740	+	Coding	having high similarity to Gorai.001G230300.1 (Evalue:2.00E-21)	1084.07	0	0	0	0	0	0	0	0	0	0	13.3639	48.7576	0
chr1	Cotton_A_novel_01302	135219088	135219252	+	Non-Coding	putative novel ncRNA transcript (CPC score: -1.12578)	0	0	0	0	4.46928	0	0	5.23224	10.4984	0	41.4431	25.8238	0	0
chr1	Cotton_A_novel_01303	137401566	137402171	+	Non-Coding	putative novel ncRNA transcript (CPC score: -1.04616)	0	0	0	0	1.1679	0	0	0.626648	0.47151	0.869281	0	0	0	0
chr1	Cotton_A_novel_01304	137414284	137414476	+	Coding	having high similarity to Gorai.003G001900.3 (Evalue:1.00E-14)	0	0	0	0	0	0	0	0	0	0	6.23132	5.20553	0	11.7073
chr1	Cotton_A_novel_01305	140790128	140791380	+	Coding	having high similarity to Gorai.001G238700.2 (Evalue:0)	0.144134	0	0	0	0	1.12234	0	0	0	0	0	0	0	0
chr1	Cotton_A_novel_01308	700531	700976	+	Coding	having high similarity to CotAD_06724 (Evalue:7.00E-24)	0	0	0	0	0.867629	0	0	1.46796	1.20495	0.673169	0.132128	0.385035	0.351196	1.25081
chr1	Cotton_A_novel_01309	922628	922891	-	Coding	having high similarity to CotAD_31367 (Evalue:3.00E-75)	0	0	0	0	0	0	0	0	0	0	0	1.56831	0.583597	9.19122
chr1	Cotton_A_novel_01311	3862370	3864252	+	Coding	having high similarity to Gorai.005G136400.3 (Evalue:0)	0	0	0	0	1.89263	0.190854	0	0.481455	3.30733	0.314267	0.783115	3.18673	3.2277	0
chr1	Cotton_A_novel_01315	27594399	27594514	-	Coding	having high similarity to Gorai.004G092500.3 (Evalue:7.00E-45)	0	0	0	0	0	0	0	0	0	0	0	47.6135	108.572	904.256
chr1	Cotton_A_novel_01317	47646192	47646614	-	Coding	having high similarity to Gorai.010G060800.6 (Evalue:9.00E-25)	0	0	0	0	0	0	0	0	0	0	0	0	0	0
chr1	Cotton_A_novel_01319	49475039	49475667	-	Non-Coding	putative novel ncRNA transcript (CPC score: -0.540701)	0	0.262164	0.435865	0	0	0	0	0	0	0	0	0.161273	0.196132	0
chr1	Cotton_A_novel_01323	51716569	51716743	+	Coding	having high similarity to Gorai.001G099600.3 (Evalue:7.00E-82)	0	0	78.6577	0	6.9855	0	0	0	10.88	0	0	0	0	0
chr1	Cotton_A_novel_01324	51769792	51770135	-	Non-Coding	putative novel ncRNA transcript (CPC score: -1.46043)	0	0.68992	0	0	0	0	0	0	0	0	0	0	0	0
chr1	Cotton_A_novel_01325	51649376	51649755	+	Non-Coding	putative novel ncRNA transcript (CPC score: -1.24947)	0	0	0	0	0.29961	0	0	0	0	0	0	0	0	0
chr1	Cotton_A_novel_01326	51849443	51849621	+	Non-Coding	putative novel ncRNA transcript (CPC score: -1.43377)	0	0	0	0	0	0	0	0	0	0	0	5.60951	7.67478	37.3802
chr1	Cotton_A_novel_01329	61333890	61334675	+	Coding	having high similarity to Gorai.005G178400.1 (Evalue:3.00E-151)	0.907705	0.488239	0.0638368	0.514308	0.178747	0	0	0.0534806	0.053654	0.0539548	0	0.155955	0.231154	0.974287
chr1	Cotton_A_novel_01332	64944327	64944649	+	Non-Coding	putative novel ncRNA transcript (CPC score: -1.26975)	0	0	0	0	0	0	0	0	0	0	0.563748	2.01465	1.65383	5.43714
chr1	Cotton_A_novel_01334	71642755	71643235	+	Coding	having high similarity to Gorai.001G133600.4 (Evalue:5.00E-102)	0	0	0	0	0.378251	0	0	0.693893	0.92819	0	0	0	0	0
chr1	Cotton_A_novel_01335	73356034	73370105	+	Coding	putative protein-coding transcripts (CPC score: 13.8272)	0	0	0	0	0	0	0	0	0	0	0	0.188433	0	0.621599
chr1	Cotton_A_novel_01337	80582144	80582703	+	Non-Coding	putative novel ncRNA transcript (CPC score: -1.07394)	0	0	0	0	0.440136	0	0	0	0.0891741	0.358696	0.17601	1.28989	0.705917	2.83651
chr1	Cotton_A_novel_01340	90605213	90605628	+	Non-Coding	putative novel ncRNA transcript (CPC score: -1.03499)	0	0	0	0	0.248126	0	0	0	0	0.155079	0.304384	0	0	3.68663
chr1	Cotton_A_novel_01342	93986924	93987617	-	Coding	having high similarity to Gorai.004G108300.2 (Evalue:2.00E-63)	0	0	0	0	0	0.219784	0	0.127661	0	0	0.189594	0	0	0
chr1	Cotton_A_novel_01343	95806448	95806664	+	Non-Coding	putative novel ncRNA transcript (CPC score: -1.40114)	0	0	0	0	0	0	0	0	0	0	0	4.6797	3.20132	9.35527
chr1	Cotton_A_novel_01344	98712862	98713418	+	Non-Coding	having high similarity to CACC01006892.1/34105-34008 Theobroma cacao, whole genome shotgun sequence, contig contig_6892 (Evalue:1.00E-26)	0	0	0.209424	0	0	0	0.650715	0.269022	0.179929	0.0904691	0.266356	0.455417	0.118683	1.17055
chr1	Cotton_A_novel_01346	103371375	103371579	+	Non-Coding	putative novel ncRNA transcript (CPC score: -1.08112)	10.5276	0	0	0	0	0	0	0	0	0	0	0.992674	4.52716	13.8913
chr1	Cotton_A_novel_01347	104224620	104224919	-	Non-Coding	putative novel ncRNA transcript (CPC score: -1.17869)	0	0	0	0	0	0	0	0	0	0	0	0.994383	1.36049	3.23031
chr1	Cotton_A_novel_01348	105178758	105181016	-	Non-Coding	putative novel ncRNA transcript (CPC score: -0.729892)	2.46734	1.3144	3.03033	1.32467	4.66662	2.4289	2.80419	7.84588	7.75312	5.61277	6.1518	3.24398	9.09538	11.9331
chr1	Cotton_A_novel_01349	106491496	106491994	-	Coding	having high similarity to Gorai.001G124500.4 (Evalue:1.00E-48)	1.01903	1.09754	0.74971	0.250052	0.709751	0	0.781142	1.08224	0.868601	1.09184	1.07152	1.72314	2.00034	3.52304
chr1	Cotton_A_novel_01366	108868950	108869362	+	Coding	having high similarity to Gorai.001G134800.5 (Evalue:2.00E-171)	0.715722	1.48568	0.175023	0	2.01395	0	1.11131	1.56082	0	0	0	1.57146	0	3.02933
chr1	Cotton_A_novel_01369	115619587	115622950	-	Coding	having high similarity to Gorai.009G067900.1 (Evalue:0)	0	0.186419	0	0	0	0.332988	0	0	0.420944	0	0.219075	1.25818	1.18676	3.1047
chr1	Cotton_A_novel_01370	116507573	116513313	+	Coding	putative protein-coding transcripts (having high similarity to UniprotKB protein "tr|F4NCJ4|F4NCJ4_BETVU", evalue:9.00E-145)	0	0	0	0	0	0	0	0	0	0	0	0	0	0
chr1	Cotton_A_novel_01374	128598975	128599342	+	Coding	having high similarity to Gorai.001G230900.12 (Evalue:2.00E-25)	0.453829	0.303581	0	0	0	0	0	0	0	0	0	2.60617	0.528249	3.32863
chr1	Cotton_A_novel_01380	135213832	135214136	-	Coding	having high similarity to Gorai.003G010200.1 (Evalue:2.00E-85)	0	0	0	0	0	0	0	0	0	0	0	0	0	0
chr1	Cotton_A_novel_01383	136527548	136528326	+	Non-Coding	putative novel ncRNA transcript (CPC score: -1.06202)	0.131245	0.395084	0	0	0	0	0	0	0.162973	0.218515	0.26806	0.0789444	0.378033	1.38092
chr1	Cotton_A_novel_01384	138337553	138340256	+	Coding	having high similarity to Gorai.011G084200.2 (Evalue:2.00E-103)	0	0.690586	0.940213	0.53465	1.85634	0	0.409141	0.693465	0.497023	0.245347	0.396382	2.70164	2.00263	2.37067
chr1	Cotton_A_novel_01385	139846691	139847233	-	Coding	having high similarity to Gorai.013G104200.1 (Evalue:2.00E-142)	0	1.12933	0	0.218436	0.154151	0	0	0	0	0	0	0.81399	0	0.745828
chr1	Cotton_A_novel_01391	14442972	14443078	+	Coding	having high similarity to CotAD_12604 (Evalue:2.00E-47)	0	4581.92	61353.8	0	284.551	0	6.79486	0	0	0	0	4297.63	2635.4	3422.16
chr1	Cotton_A_novel_01392	19356398	19356846	-	Coding	having high similarity to Gorai.013G000400.1 (Evalue:9.00E-45)	0	0.107853	0	0	0	0	0.236078	0.329282	0.0660699	0.177174	0	0	0	0
chr1	Cotton_A_novel_01393	20546183	20546532	-	Non-Coding	putative novel ncRNA transcript (CPC score: -0.965422)	2.03337	0	5.20026	0	0.722442	0	0	0.458839	0.690489	0	0	3.59575	4.69598	4.73775
chr1	Cotton_A_novel_01395	22433533	22434042	-	Coding	putative protein-coding transcripts (having high similarity to UniprotKB protein "tr|B9T5J0|B9T5J0_RICCO", evalue:0.0009)	0	0	0	0	2.97682	10.987	6.77282	0	0	0	0	0	0	0
chr1	Cotton_A_novel_01396	22434407	22436747	-	Coding	putative protein-coding transcripts (CPC score: 3.04585)	0	1.82554	0	0.14156	0	0	0	0	0	0	0	0.534608	0	0.568794
chr1	Cotton_A_novel_01397	41452049	41454131	+	Non-Coding	putative novel ncRNA transcript (CPC score: -0.874598)	0	0	0	0.321819	0	0	0.120658	0	0	0	0	0	0	0
chr1	Cotton_A_novel_01399	49200355	49204883	+	Coding	having high similarity to Gorai.011G191200.1 (Evalue:0)	0.210687	0.478632	0.539105	0	0	0.172524	0.170116	0.311617	0.398314	0.302905	0.760375	1.77279	3.31844	7.42801
chr1	Cotton_A_novel_01401	56547436	56549192	+	Coding	having high similarity to Gorai.013G106000.1 (Evalue:0)	7.20947	1.36382	0.721026	0.194502	0.733892	1.58236	0.730393	0	2.43153	7.05642	0	0.693355	4.57845	5.88604
chr1	Cotton_A_novel_01403	60218552	60218779	+	Coding	having high similarity to Gorai.001G218900.2 (Evalue:1.00E-85)	0	0	0	0	0	2.73443	0	0	0	0.969759	0	0	0	0
chr1	Cotton_A_novel_01405	66901032	66901650	+	Coding	having high similarity to CotAD_40098 (Evalue:1.00E-117)	0	0	0	0	0	0.26005	0	0	0	0	0	0	0	0
chr1	Cotton_A_novel_01407	73535824	73536071	+	Non-Coding	putative novel ncRNA transcript (CPC score: -1.4802)	0	0	0	0	1.91613	0	0	0	1.37292	0	0.67746	0	0	0
chr1	Cotton_A_novel_01409	81273954	81274329	+	Non-Coding	putative novel ncRNA transcript (CPC score: -1.04232)	0	1.45939	1.26864	0	0.306635	0	0	0.384871	0.386118	0.970707	1.14317	0	3.32928	0
chr1	Cotton_A_novel_01410	83107319	83107529	+	Non-Coding	putative novel ncRNA transcript (CPC score: -0.974406)	0	1.2143	0	0	3.36797	0	0	0	9.51741	0	2.68361	0	0	0
chr1	Cotton_A_novel_01412	99213537	99214155	+	Non-Coding	putative novel ncRNA transcript (CPC score: -1.28155)	0.181562	0	0.267749	0	0.376994	0	0	0.0757877	0	0	0.150073	0	0	1.31298
chr1	Cotton_A_novel_01414	103455258	103455840	+	Coding	having high similarity to Gorai.N002300.1 (Evalue:2.00E-116)	0.397387	0	0.976205	0.195907	0.41316	0.570249	0	0	0.167091	0	0	0	0	0
chr1	Cotton_A_novel_01415	105988128	105989521	+	Coding	putative protein-coding transcripts (CPC score: 0.0358843)	2.95527	7.09157	2.02055	1.3304	0.871332	0	0.662614	1.52459	1.75532	1.0115	1.02756	3.43769	2.70153	1.42269
chr1	Cotton_A_novel_01416	108510059	108511404	-	Coding	having high similarity to Gorai.013G109200.1 (Evalue:0.0000005)	0.993146	0.255648	0.36465	0.461969	0	0.562087	0.49728	0.849837	0.939891	1.77535	1.04839	0.728751	0	0
chr1	Cotton_A_novel_01417	117621300	117622294	-	Non-Coding	putative novel ncRNA transcript (CPC score: -1.31208)	6.3011	1.16633	2.30601	5.28853	6.29482	2.2841	5.10843	15.9672	8.97131	7.38162	6.51235	0.57442	1.23087	3.39741
chr1	Cotton_A_novel_01418	123389658	123390031	-	Coding	having high similarity to Gorai.009G039200.1 (Evalue:0)	0	0	0	0	0	0.646455	0	0	0	0	0	0	0	0
chr1	Cotton_A_novel_01419	124779566	124780012	-	Non-Coding	putative novel ncRNA transcript (CPC score: -0.893294)	0	0	0	0	0	0	0	0	0	0	0	0	0	0
chr1	Cotton_A_novel_01420	126763448	126763819	+	Non-Coding	putative novel ncRNA transcript (CPC score: -1.25106)	0.443265	3.27377	0.865214	0	3.13984	0	0	0	0	0	0	1.69414	0.515084	3.10456
chr1	Cotton_A_novel_01421	128599721	128601552	+	Coding	having high similarity to CotAD_69180 (Evalue:6.00E-40)	0	0	0	0	0	0	0	0	0	0	0	0	0	0
chr1	Cotton_A_novel_01422	135213193	135213703	-	Non-Coding	putative novel ncRNA transcript (CPC score: -1.32064)	0	0	0	0	0.51125	0	0	0	0	0	0.308262	0	0	0
chr1	Cotton_A_novel_01423	137467695	137467990	+	Non-Coding	putative novel ncRNA transcript (CPC score: -0.968125)	0	0	0	0	0	0	2.48879	0	0	0	0	0	0	0
chr1	Cotton_A_novel_01429	961933	962218	-	Coding	having high similarity to Gorai.001G004000.4 (Evalue:9.00E-98)	34.355	5.10975	17.9564	19.7923	97.1455	1.07989	0	1.37393	2.68785	1.94055	3.80887	38.8193	45.2213	16.431
chr1	Cotton_A_novel_01430	3131509	3132628	+	Coding	putative protein-coding transcripts (having high similarity to UniprotKB protein "tr|T1M3B5|T1M3B5_TRIUA", evalue:3.00E-15)	0.0825054	1.01279	2.27749	0.0821276	0.0348627	0	0.124146	0.201982	0.101318	0.0339622	0.866581	0.123035	0.123444	0.0245961
chr1	Cotton_A_novel_01431	7503185	7512817	+	Coding	having high similarity to Gh_A10G1033 (Evalue:5.00E-157)	0.083052	0.0082316	0.312163	0.0519816	0	0	0	0	0	0	0.00319118	0	0	0
chr1	Cotton_A_novel_01433	13546976	13548175	-	Coding	having high similarity to Gorai.011G132000.1 (Evalue:3.00E-108)	0	0.467043	1.50645	0	0.208338	0.107492	0	0	0.155099	0	0	0.0452187	0	0
chr1	Cotton_A_novel_01434	16257232	16258907	+	Coding	having high similarity to Cotton_D_gene_10011911 (Evalue:4.00E-54)	0.215888	0.119767	0	0.564143	0.0703981	0.0725986	0.0770738	0.211817	0.278535	0.479766	0.379489	0.350692	0.326782	0.624789
chr1	Cotton_A_novel_01435	19198560	19198858	-	Coding	having high similarity to Gorai.001G152800.1 (Evalue:1.00E-146)	7.70312	0	6.33459	2.91031	1.86373	0	0	0.715567	0	1.08287	0.354237	0	0	0
chr1	Cotton_A_novel_01436	21404178	21404746	-	Coding	having high similarity to Gorai.011G090600.3 (Evalue:0)	0	0	3.84998	1.42271	0	0	0.314493	0	0	0	0	0	0	0
chr1	Cotton_A_novel_01437	19340900	19346630	-	Coding	having high similarity to Gorai.009G455400.13 (Evalue:9.00E-105)	0	0	0	0.413796	0	0.131063	0.253673	0	0	0	0	0	0	0
chr1	Cotton_A_novel_01440	36391833	36393237	+	Coding	putative protein-coding transcripts (having high similarity to UniprotKB protein "tr|M5XSK0|M5XSK0_PRUPE", evalue:5.00E-16)	0	0	0	0	0	0.534344	0	4.08	0	0	0.498744	0	0	0.16747
chr1	Cotton_A_novel_01442	71279526	71282386	+	Coding	having high similarity to Gh_D07G1170 (Evalue:5.00E-107)	0	0.022339	0	0	0	0	0	0	0	0	0	0.0841907	0.00767915	0.0336614
chr1	Cotton_A_novel_01443	95832181	95832767	+	Coding	having high similarity to CotAD_02586 (Evalue:0)	1.17979	0.865779	2.70519	2.32688	0.272535	0	0	0	0.0826382	0	0	0.119639	0.190967	0.239172
chr1	Cotton_A_novel_01444	99186752	99190233	-	Coding	having high similarity to Gorai.005G210600.1 (Evalue:6.00E-159)	0.249771	0.0973402	0.164783	0	0	0.0975956	0.322348	0	0	0	0	0	0.00932953	0.0204479
chr1	Cotton_A_novel_01445	100162449	100164057	-	Non-Coding	putative novel ncRNA transcript (CPC score: -1.19767)	0	0.208908	0	0.128857	0.0737641	0	0	0.143036	0	0.154123	0.0648233	0.0958679	0.0845305	0.482989
chr1	Cotton_A_novel_01446	100570786	100572768	+	Coding	having high similarity to Gorai.001G056200.7 (Evalue:6.00E-147)	0	0	0	1.61416	0.029112	0.333828	0	0	0	0	0	0.0251978	0.0546783	0.365207
chr1	Cotton_A_novel_01447	102446902	102449741	+	Coding	having high similarity to CotAD_16583 (Evalue:4.00E-68)	0.0821946	0.607898	0.113278	0	0	0	0	0	0.134169	0.23664	0	0	0	0
chr1	Cotton_A_novel_01448	103471563	103473063	+	Coding	having high similarity to CotAD_27188 (Evalue:2.00E-44)	0.315718	0.147442	0.188587	0.0581603	0.119886	0	0.0875185	0.53107	0.617208	0.286462	0.0937102	0.0173194	0.17377	0.370992
chr1	Cotton_A_novel_01450	117358837	117359641	-	Coding	putative protein-coding transcripts (CPC score: 0.0200457)	2.76294	0.189448	0.927496	0.249138	0	0	0	0	0	0	0	0.0377341	0	0.377175
chr1	Cotton_A_novel_01452	125179210	125180083	+	Coding	having high similarity to CotAD_42813 (Evalue:5.00E-28)	3.71902	1.11063	1.11231	1.12705	4.92563	0	0	10.3581	13.1964	7.26083	12.3582	0.456111	2.48845	3.55441
chr1	Cotton_A_novel_01453	125507458	125510212	+	Coding	having high similarity to Gh_A04G0062 (Evalue:0)	0	0	0.803264	0.118663	0	0	0	0	0	0	0	0.0789332	0.00799956	0
chr1	Cotton_A_novel_01455	128136377	128139950	-	Coding	having high similarity to CotAD_12279 (Evalue:3.00E-130)	0	0.164077	0	0	0.0585273	0	0	0.317225	0	0	0	0	0.547584	0
chr1	Cotton_A_novel_01456	129348117	129352571	-	Coding	having high similarity to Gh_Sca017674G01 (Evalue:7.00E-73)	0.964408	0	0	0.50982	0	0	0	0	0	0	0	0	0	0
chr1	Cotton_A_novel_01457	135141959	135142394	-	Coding	having high similarity to CotAD_33889 (Evalue:6.00E-44)	7.01558	4.72273	12.2126	128.52	2.94332	1.1757	0	1.11672	1.61048	2.46447	3.59335	2.61573	3.02818	11.5142
chr1	Cotton_A_novel_01459	140375869	140376756	+	Coding	having high similarity to Cotton_D_gene_10001713 (Evalue:0)	1.32478	0	1.30505	0.438559	0.151945	0.15693	0.499811	0	0	0	0	0.430088	0.392289	0.616648
chr1	Cotton_A_novel_01460	125606998	125607831	+	Coding	having high similarity to CotAD_41608 (Evalue:0)	0.47931	410.267	601.931	0	0	0	0	0	0	0	0	86.3597	4.65033	0
chr1	Cotton_A_novel_01461	125612190	125612993	-	Coding	having high similarity to Cotton_D_gene_10008237 (Evalue:0)	0.754779	338.271	951.015	0	7.19612	0	0	0	0.0520042	0.156887	0.0769835	103.024	14.006	0
chr1	Cotton_A_novel_01462	125623767	125624197	-	Coding	having high similarity to CotAD_66845 (Evalue:2.00E-108)	0	75.2225	28.6104	0	0	0	0	0	0	0	0	2.36734	0.187764	0
chr1	Cotton_A_novel_01463	2493650	2493864	-	Coding	having high similarity to Gorai.001G019200.3 (Evalue:1.00E-94)	320.747	0	0	105.053	4.71619	0	0	0	0	0	0	0	0	0
chr1	Cotton_A_novel_01465	12224737	12226689	+	Coding	putative protein-coding transcripts (having high similarity to UniprotKB protein "tr|Q9ZPU4|Q9ZPU4_ARATH", evalue:6.00E-122)	0	0	0	0.734448	0.0888373	0.244254	0	0	0	0	0	0	0	0
chr1	Cotton_A_novel_01466	21777428	21777687	-	Coding	having high similarity to Gorai.011G091100.3 (Evalue:8.00E-103)	17.7734	0	0	19.6788	0	0	1.85002	0	0	0	0	0	0	0
chr1	Cotton_A_novel_01467	27594088	27594371	-	Coding	having high similarity to Gorai.004G092500.2 (Evalue:8.00E-128)	42.6594	0	0	13.5825	0	0	0	0	2.26167	0	1.67041	0	0	0
chr1	Cotton_A_novel_01468	51750560	51753307	-	Coding	having high similarity to CotAD_30169 (Evalue:0)	0	0	0	0	2.11587	6.75215	0	4.00684	2.96528	0	0	5.85753	10.8042	2.72747
chr1	Cotton_A_novel_01472	95730798	95731742	+	Non-Coding	putative novel ncRNA transcript (CPC score: -1.22937)	1.63091	0.698414	0.100437	6.38204	0.0700989	0	0	0	0	0	0	0	0	0
chr1	Cotton_A_novel_01474	108347526	108352090	+	Coding	having high similarity to Gorai.007G378500.1 (Evalue:0.00000004)	0	0.0136769	0.00857418	0	0.193647	0.19554	0.0809742	0	0	0	0.0207366	0.463177	0.588925	0.61983
chr1	Cotton_A_novel_01475	119171590	119172054	-	Non-Coding	putative novel ncRNA transcript (CPC score: -1.14979)	14.9525	0	0	10.6976	0	0	0	0	0	0.372753	0.121939	0	0	0
chr1	Cotton_A_novel_01477	125587640	125588168	+	Coding	having high similarity to CotAD_41609 (Evalue:0)	10.6463	46.0141	0	5.65474	26.2541	0	0	0	0.196161	27.9124	17.6692	0	20.6478	5.74307
chr1	Cotton_A_novel_01478	135857523	135859121	+	Coding	having high similarity to Gh_A02G1550 (Evalue:8.00E-98)	4.71723	7.53126	0	1.40658	0.52006	0.612976	0.813453	0.263786	0.132321	0.133062	0.0870572	0.257494	0.102753	0.0160863
chr1	Cotton_A_novel_01480	124789493	124791327	+	Coding	having high similarity to CotAD_28695 (Evalue:0)	0	0	0	0	0	0.327483	0.208602	0.131409	0	0	0	0.550761	0	0.288614
chr1	Cotton_A_novel_01481	28505763	28517159	+	Coding	having high similarity to Cotton_D_gene_10032260 (Evalue:0)	0	0	0.519397	0.044626	0.0400925	0.0819374	0.277955	0	0.116063	0.0653533	0	0.279262	0	0
chr1	Cotton_A_novel_01482	98837122	98839892	-	Coding	having high similarity to CotAD_47480 (Evalue:4.00E-83)	0	0	0.736322	0.368519	0	0	0.785413	0	0	0	0	0	0	0
chr11	Cotton_A_novel_01484	8304786	8305407	-	Coding	having high similarity to Gorai.006G233300.2 (Evalue:0)	32.6283	5.32455	79.489	4.27211	0.873282	68.9283	17.5406	35.7314	8.52787	7.89266	13.0337	20.232	26.2345	15.4133
chr11	Cotton_A_novel_01486	8878993	8879296	+	Coding	having high similarity to Gorai.004G074800.1 (Evalue:4.00E-52)	3.66651	12.9093	16.6883	0.694478	47.6453	267.375	57.6945	27.8823	33.0896	39.7929	24.2394	0.478175	1.52653	1.43389
chr11	Cotton_A_novel_01488	10215258	10216679	-	Coding	having high similarity to CotAD_60905 (Evalue:4.00E-46)	1.2744	0.192098	1.2407	1.17622	0.021281	0	1.47245	5.23211	6.30224	7.92728	7.65495	0	0	0
chr11	Cotton_A_novel_01489	12293448	12305676	-	Coding	having high similarity to CotAD_64559 (Evalue:4.00E-43)	0	0.122205	0.287749	0	5.85656	0.234329	0	0	0	0	0.105004	0	0.401299	0.297529
chr11	Cotton_A_novel_01490	15616944	15618054	+	Non-Coding	putative novel ncRNA transcript (CPC score: -0.983824)	6.97882	1.42223	9.37374	4.09896	11.9349	0	2.59891	7.77771	8.90785	9.84078	7.84288	2.79584	6.51063	15.5105
chr11	Cotton_A_novel_01491	17102083	17103509	-	Non-Coding	putative novel ncRNA transcript (CPC score: -1.14162)	1.66948	0.382668	1.19016	1.66468	1.78027	1.74896	2.68893	8.99348	8.22246	8.80012	9.08085	0.514539	1.10542	2.29179
chr11	Cotton_A_novel_01495	21434363	21435959	+	Non-Coding	putative novel ncRNA transcript (CPC score: -1.20136)	0	0.0421331	0.669656	0.216706	0.483608	2.14851	0.407313	3.32413	0.154598	0.0222093	0.0653876	0.209517	0.0882015	0.177205
chr11	Cotton_A_novel_01496	21920682	21922594	+	Coding	having high similarity to Gh_A11G0138 (Evalue:2.00E-49)	0	0.206954	0.182093	0.133065	0	0	0	0.556091	0	0	0.767366	0	0.289646	0
chr11	Cotton_A_novel_01498	22661865	22662668	+	Coding	having high similarity to Gorai.009G170300.1 (Evalue:4.00E-100)	2.32724	3.60518	2.16774	0.748643	2.08021	5.91058	4.46851	6.8942	2.60021	1.43813	2.25818	1.56862	3.3011	6.44174
chr11	Cotton_A_novel_01499	23078721	23080137	+	Coding	having high similarity to Gorai.005G193800.1 (Evalue:0)	2.24429	1.15721	1.01465	2.67287	1.66678	4.84947	1.12329	2.81059	2.48947	2.75888	4.21171	2.05674	2.67032	2.87819
chr11	Cotton_A_novel_01501	24092714	24093916	-	Coding	having high similarity to CotAD_07102 (Evalue:5.00E-109)	1.06418	0	0	3.16521	15.2786	2.0009	5.32576	0	0	2.93662	0	2.21948	2.26742	2.41189
chr11	Cotton_A_novel_01504	29897551	29897977	-	Coding	having high similarity to CotAD_12599 (Evalue:2.00E-143)	7.3406	16.158	0	4.75059	87.4605	13.9576	22.8521	17.572	12.9817	17.5477	19.6216	83.707	40.8979	22.9268
chr11	Cotton_A_novel_01505	31354979	31356355	+	Coding	having high similarity to Gh_A02G1105 (Evalue:4.00E-110)	8.12237	2.27911	7.62752	3.41019	14.4692	4.88146	11.1539	40.4085	43.1045	35.0543	25.323	6.30569	8.65486	12.3571
chr11	Cotton_A_novel_01506	33252985	33254564	+	Coding	having high similarity to Cotton_D_gene_10021415 (Evalue:0)	3.30372	0	0	4.44218	0.662067	0	5.11334	2.20098	6.93939	6.31873	0	0	0	0
chr11	Cotton_A_novel_01510	34686235	34688743	-	Coding	having high similarity to Gorai.006G246900.2 (Evalue:0)	0.787547	0	0	0.51434	0.205475	0	0.203969	0	0	0.972843	0.760848	0	1.01874	0
chr11	Cotton_A_novel_01511	34736541	34770526	+	Coding	having high similarity to CotAD_10200 (Evalue:0)	0	0	0	0	0	0.140886	0	0	0	0.0498555	0	0.746863	0.242712	0
chr11	Cotton_A_novel_01513	35106983	35108017	-	Coding	having high similarity to Gorai.006G227300.1 (Evalue:0)	0.909219	1.94664	1.7475	0.452213	1.68676	26.441	225.252	29.1403	36.5807	12.0744	11.8497	4.26352	7.9758	11.1563
chr11	Cotton_A_novel_01515	35672167	35673154	+	Non-Coding	putative novel ncRNA transcript (CPC score: -1.00141)	88.5521	8.45478	40.2149	54.4178	56.3005	16.0921	41.3819	105.54	95.1194	85.9839	76.7691	19.2426	36.1671	60.0923
chr11	Cotton_A_novel_01516	41535220	41535723	-	Coding	having high similarity to Gorai.001G163400.1 (Evalue:6.00E-102)	11.0243	1.26128	32.9385	2.21406	138.682	4.33973	4.22331	2.33922	2.3468	3.43267	4.42152	57.9596	7.86317	9.00169
chr11	Cotton_A_novel_01517	42296661	42298911	+	Coding	having high similarity to Gorai.006G110500.1 (Evalue:0)	9.67625	0	2.11481	5.39747	0	4.79862	2.43123	7.43021	11.3055	8.81135	4.71259	2.26477	3.66587	0
chr11	Cotton_A_novel_01519	49119481	49121130	-	Coding	having high similarity to Gorai.009G121000.6 (Evalue:2.00E-22)	0.534182	0	3.03053	0.426415	0.0365948	9.13322	8.02557	5.58642	0.80375	0.786411	1.37698	0.237794	0.0650686	1.07752
chr11	Cotton_A_novel_01521	51393061	51411772	+	Coding	having high similarity to CotAD_12611 (Evalue:0)	0	0	0	0	0	0	0	0	0.110799	0	0.11292	1.70957	0.414567	2.07412
chr11	Cotton_A_novel_01522	51935007	51937904	-	Coding	having high similarity to CotAD_14487 (Evalue:6.00E-52)	0	0	0	0	0.395907	0.576291	0.546518	0	1.05659	0.713456	0	0	0	0.382375
chr11	Cotton_A_novel_01523	53290013	53291420	+	Non-Coding	putative novel ncRNA transcript (CPC score: -0.987953)	32.471	3.15023	11.2668	25.9877	41.8636	29.9372	16.2146	90.5514	74.3278	90.9597	68.6298	5.8397	18.0414	19.7481
chr11	Cotton_A_novel_01524	54067137	54069356	-	Non-Coding	putative novel ncRNA transcript (CPC score: -1.16622)	0.187688	0.293257	0.277894	0.150021	0	0.900211	0.281089	0.500327	0.242854	2.65383	1.90641	0.297243	0.955907	0.296332
chr11	Cotton_A_novel_01525	54333484	54334851	+	Non-Coding	putative novel ncRNA transcript (CPC score: -0.975357)	26.2441	2.76046	22.5858	15.6713	62.0927	9.92541	0	0.0528003	0	0.0266342	0.0261385	13.9078	30.5288	58.5027
chr11	Cotton_A_novel_01526	54424622	54426805	+	Coding	having high similarity to CotAD_12356 (Evalue:2.00E-89)	0	0	1.04068	0.908852	0	0	0	0	0	0	0	0	0.760329	0
chr11	Cotton_A_novel_01528	55764631	55764757	+	Coding	having high similarity to CotAD_12596 (Evalue:4.00E-55)	0	0	481.086	3215.83	108.157	2738.17	2.61246	0	0	66.8269	0	53.1982	8.51278	0
chr11	Cotton_A_novel_01529	56136926	56139832	+	Coding	having high similarity to CotAD_65384 (Evalue:1.00E-127)	0	0	0	0	0.538772	0	0	0	0	0	0	0	0	0
chr11	Cotton_A_novel_01530	56153302	56154651	-	Non-Coding	putative novel ncRNA transcript (CPC score: -1.23352)	0.527833	0	0.671757	1.05227	2.94091	5.5078	0.495536	3.0575	1.66824	0.919969	1.2215	0.745658	5.52154	2.47135
chr11	Cotton_A_novel_01531	59239556	59240638	+	Non-Coding	putative novel ncRNA transcript (CPC score: -0.897461)	7.48534	1.55109	2.57039	4.47515	1.89862	0	0	0	0	0	0	0	0	0
chr11	Cotton_A_novel_01532	60178145	60178755	+	Coding	having high similarity to Gorai.006G040100.1 (Evalue:6.00E-157)	6.84903	0.409311	0	3.65428	0	2.91757	2.81584	0	0	0	0	0	0	0
chr11	Cotton_A_novel_01534	61601703	61602499	+	Coding	having high similarity to Gorai.006G187500.5 (Evalue:0)	0	0	0	0	0	4.92301	0	0	0	0	0	0	0	0
chr11	Cotton_A_novel_01535	61633400	61635750	-	Coding	having high similarity to Gorai.006G187700.1 (Evalue:0)	0	0	0	2.99511	0	4.32159	4.24978	30.6696	0	15.3414	28.4423	0	0	0
chr11	Cotton_A_novel_01537	62241015	62242038	-	Coding	having high similarity to CotAD_70216 (Evalue:1.00E-49)	36.1719	2.85256	11.1444	47.2075	27.2127	34.0243	61.0615	87.6272	84.9009	88.6226	75.0757	12.8584	17.1806	25.0874
chr11	Cotton_A_novel_01538	62319162	62321277	-	Coding	having high similarity to Gorai.006G193000.1 (Evalue:0)	4.43262	3.12023	3.12507	2.33263	9.58738	3.78388	4.14993	9.24364	4.13943	12.6492	10.5137	7.79226	10.2924	6.35989
chr11	Cotton_A_novel_01539	62337306	62341438	-	Coding	having high similarity to Gorai.006G193200.1 (Evalue:0)	1.83077	1.50163	2.75009	1.11846	5.29289	0.868284	0.893002	3.82167	4.8684	3.18298	2.57625	4.01439	10.1186	27.0141
chr11	Cotton_A_novel_01540	62978911	62979949	-	Coding	having high similarity to Gh_A09G1654 (Evalue:2.00E-67)	0	0.420957	0	0	0	0	0	46.4892	0	0	0	0	0	0
chr11	Cotton_A_novel_01542	66683073	66687458	-	Coding	having high similarity to CotAD_17847 (Evalue:2.00E-122)	0.162954	0.030936	0.16615	0.0181196	0.15915	0.113144	0.206082	0	0	0	0	0.33592	0.472323	0.562806
chr11	Cotton_A_novel_01544	72155531	72157396	-	Coding	having high similarity to Cotton_D_gene_10015722 (Evalue:1.00E-10)	4.48813	4.02759	0	2.04853	1.07366	0	0	0	0	0	0	0	1.19707	1.12151
chr11	Cotton_A_novel_01545	72513796	72516422	-	Coding	having high similarity to Gorai.006G096500.1 (Evalue:0)	3.40671	0	3.92006	2.86325	0.0640875	0	0.233764	0.0881946	0.113761	0.434712	0.350302	2.48731	0	1.49836
chr11	Cotton_A_novel_01546	73351716	73351963	+	Coding	having high similarity to Gorai.006G137700.1 (Evalue:6.00E-79)	1.58557	0.734063	0	8.48844	7.66453	20.3784	12.9808	14.9082	0	8.50015	6.7746	0	0	0
chr11	Cotton_A_novel_01548	73820442	73824046	-	Coding	having high similarity to CotAD_31419 (Evalue:0)	2.33506	0.478403	0.689922	3.68276	12.7469	0.588104	1.01573	3.71264	3.53119	0	4.15047	4.09656	3.86912	3.14602
chr11	Cotton_A_novel_01549	74103776	74104741	-	Coding	having high similarity to CotAD_76205 (Evalue:8.00E-66)	37.8991	5.27308	13.7207	18.1794	42.2066	18.5444	29.1487	77.4056	59.1889	53.9266	50.7029	9.11	14.577	22.7414
chr11	Cotton_A_novel_01550	75923281	75924556	+	Non-Coding	putative novel ncRNA transcript (CPC score: -1.21594)	32.2295	2.12031	12.4842	20.0272	32.2929	24.9011	24.2406	93.1796	62.5034	59.3217	48.1879	7.03183	13.6031	19.4706
chr11	Cotton_A_novel_01551	76760835	76762048	+	Coding	putative protein-coding transcripts (having high similarity to UniprotKB protein "tr|A0A0B0P4D2|A0A0B0P4D2_GOSAR", evalue:0.000000009)	0	1.44364	0	0	12.9084	3.29727	6.35965	16.833	31.233	20.3786	29.8833	0	0.0406669	0.0445656
chr11	Cotton_A_novel_01552	76887073	76888007	-	Coding	having high similarity to Gorai.006G148500.6 (Evalue:6.00E-119)	0	0.393083	0	0.924048	0	0	0	0	0	0	0	0	0	0
chr11	Cotton_A_novel_01553	77038253	77041189	+	Coding	having high similarity to Gorai.006G168100.1 (Evalue:0)	1.24949	2.61799	1.34135	3.36131	0	0	0	0	0	0	0	0	0	6.4098
chr11	Cotton_A_novel_01555	77590674	77592619	-	Coding	having high similarity to Gorai.006G174200.2 (Evalue:0)	0	0	1.2205	0	0	0	0	0	0	0	0	0	0	0
chr11	Cotton_A_novel_01557	79531462	79532258	+	Coding	having high similarity to Gorai.006G126400.2 (Evalue:0)	16.6668	0	7.30719	0	0	3.98734	0	15.531	4.55807	6.91107	8.04241	0	0	0
chr11	Cotton_A_novel_01558	79772148	79773507	+	Non-Coding	putative novel ncRNA transcript (CPC score: -1.27716)	19.492	1.23525	6.32471	28.7215	22.0672	21.0917	12.752	58.1418	41.5006	53.3735	39.9694	4.58491	8.9729	19.1024
chr11	Cotton_A_novel_01560	81387429	81388585	-	Non-Coding	putative novel ncRNA transcript (CPC score: -1.06417)	19.8274	2.1933	7.70222	10.1078	0	6.18038	17.1788	55.7155	55.9286	51.2834	44.6941	6.61945	15.5039	21.9054
chr11	Cotton_A_novel_01561	81442650	81445091	-	Coding	having high similarity to CotAD_43321 (Evalue:8.00E-70)	0	0	1.83297	0	4.97328	1.20209	0	0	5.75153	11.4196	11.2416	0	13.7575	3.91704
chr11	Cotton_A_novel_01562	81566423	81568203	+	Coding	having high similarity to Gorai.006G135400.1 (Evalue:3.00E-169)	0	1.53881	7.01901	7.55976	14.3655	0	0	0	0	0	0	6.23987	4.00263	0
chr11	Cotton_A_novel_01563	81898039	81900443	-	Coding	having high similarity to Gorai.003G125800.1 (Evalue:0)	18.7698	3.6312	10.4548	11.7872	30.2948	12.2198	21.9307	49.9766	43.0515	42.4388	35.067	6.1132	14.2182	14.3459
chr11	Cotton_A_novel_01564	81955073	81956005	-	Coding	having high similarity to Gh_A08G0206 (Evalue:1.00E-148)	1.45046	1.10352	1.27601	1.75016	1.06888	4.41503	1.24992	2.9733	3.40907	1.24272	1.64013	1.14743	1.25873	2.29384
chr11	Cotton_A_novel_01565	84106300	84113935	+	Coding	having high similarity to CotAD_18120 (Evalue:2.00E-95)	0	0	0	0	0	0	0	0	0	0	0	0	0	0
chr11	Cotton_A_novel_01568	89206832	89207316	+	Coding	having high similarity to CotAD_67189 (Evalue:6.00E-119)	0	0	0	0	0.372794	7.73194	0	0	0.114282	0	0	0.0823787	0.0375694	0
chr11	Cotton_A_novel_01569	91412106	91416958	-	Coding	having high similarity to Gorai.005G106800.2 (Evalue:2.00E-159)	0	0	0	0.31829	0	0	0	0	0	0	0	0	0.528861	1.66421
chr11	Cotton_A_novel_01570	91469360	91471867	-	Coding	having high similarity to CotAD_72134 (Evalue:5.00E-37)	0.292517	1.44917	0	0	0	0	0	0	0	0	0	0.681973	0	1.55458
chr11	Cotton_A_novel_01571	92298020	92299907	+	Coding	having high similarity to Gorai.006G108800.1 (Evalue:0)	0	0	0	0	0	0	0	0	0	0	0	0	0	0
chr11	Cotton_A_novel_01572	93005067	93006603	+	Coding	having high similarity to CotAD_43944 (Evalue:8.00E-73)	3.5178	1.75932	2.5749	2.79085	10.1087	9.92769	21.2863	47.597	57.7264	43.4446	42.4309	2.10599	3.36967	6.01972
chr11	Cotton_A_novel_01574	98263533	98265412	+	Coding	having high similarity to Gorai.006G052000.1 (Evalue:4.00E-143)	5.1011	0	0	2.38898	3.46137	0.645551	0.999882	0	0	0	0	2.41726	3.50376	5.1914
chr11	Cotton_A_novel_01576	102561359	102561553	+	Coding	having high similarity to Gorai.006G011700.3 (Evalue:3.00E-91)	1523.44	0	0	339.11	0	64.6854	0	0	0	0	0	0	0	0
chr11	Cotton_A_novel_01577	102744801	102746063	+	Non-Coding	having high similarity to gra-MIR8718 (Evalue:6.00E-56)	0	0	0.0352	0	0	2.52657	2.03856	9.09401	2.47763	0.556927	0.546561	0.0212508	0.0581495	0
chr11	Cotton_A_novel_01578	103065137	103073384	+	Coding	having high similarity to CotAD_32837 (Evalue:7.00E-140)	0.687337	0.386923	0.269154	0.424326	1.16987	0.238383	0.239018	1.10349	1.32697	0.937898	1.17861	6.95593	7.13262	9.35919
chr11	Cotton_A_novel_01579	104679848	104690099	-	Coding	having high similarity to CotAD_32810 (Evalue:0)	0	0	0	0	0	0	0	0.162669	0	0	0	0.806028	0	0
chr11	Cotton_A_novel_01581	7293508	7294171	-	Coding	having high similarity to Gorai.006G218400.1 (Evalue:0)	0.655577	0	0	0.486162	1.72084	1.87436	1.0011	4.21179	0	0	5.08813	1.01959	0	0
chr11	Cotton_A_novel_01583	7838222	7841092	-	Coding	having high similarity to Gorai.006G223300.1 (Evalue:3.00E-52)	0	0	0	0	0.349296	0.0400006	0.594529	0	0	0.0461665	0	1.16501	0	2.29027
chr11	Cotton_A_novel_01584	9942714	9943527	-	Non-Coding	putative novel ncRNA transcript (CPC score: -1.13912)	4.33096	0	1.40133	1.71859	0	1.14513	2.99536	11.8171	17.1778	10.7976	12.1532	0	0	0
chr11	Cotton_A_novel_01586	10491985	10500021	+	Coding	having high similarity to CotAD_63365 (Evalue:0)	1.13212	0.0309436	0.109524	0	0.574195	0	0.282584	0.231436	0	0.349556	0	0.862662	0.479238	0.630525
chr11	Cotton_A_novel_01587	16352863	16354119	-	Non-Coding	putative novel ncRNA transcript (CPC score: -0.905819)	2.3692	0.774448	2.44259	1.14446	10.048	1.86998	2.40097	12.183	13.691	11.3351	13.7283	0.876298	1.98846	4.35819
chr11	Cotton_A_novel_01588	17574206	17586468	+	Coding	having high similarity to CotAD_63360 (Evalue:4.00E-89)	0	0.208302	0.276551	0	0	0	0	0	0	0	0	8.75791	0	4.07012
chr11	Cotton_A_novel_01590	25170597	25179061	+	Coding	having high similarity to CotAD_67471 (Evalue:0)	0	0.116955	0.697348	0	1.6429	0.485726	0	0	0	0	0	0	0	1.84314
chr11	Cotton_A_novel_01591	25370815	25376013	+	Coding	having high similarity to CotAD_52894 (Evalue:2.00E-93)	0.460631	0	0	0	0	0	0	0.179332	0	0	0	0	0	1.10052
chr11	Cotton_A_novel_01594	29906598	29906943	+	Coding	having high similarity to CotAD_12602 (Evalue:5.00E-173)	0.36867	0	0	1.25768	2435.41	64.1515	14.033	1.09605	474.892	553.431	3.9332	3.20867	1.2355	1.79659
chr11	Cotton_A_novel_01595	29966343	29966455	-	Coding	having high similarity to CotAD_12585 (Evalue:3.00E-51)	162843	298.754	0	354959	9060.69	3227.5	3145.58	0	0	0	0	13393.9	6581.09	4698.72
chr11	Cotton_A_novel_01599	34910206	34910964	+	Coding	having high similarity to Gorai.011G151400.1 (Evalue:2.00E-49)	0	0	0	0	0.0937507	0	4.52595	0.168458	0.338009	0.113301	0	0	0	0.163616
chr11	Cotton_A_novel_01600	35392781	35393749	+	Coding	having high similarity to Gorai.006G231000.1 (Evalue:0)	0	0	2.87046	0	0	1.26172	12.5763	0.363941	539.144	12.8713	4.76442	0	0.0404046	0
chr11	Cotton_A_novel_01601	35403552	35404359	+	Coding	having high similarity to Gorai.006G231300.1 (Evalue:0)	0	0	0	0	0	0.177911	14.2603	0.205937	91.7554	1.54668	0.815584	0	0.0171219	0.0375268
chr11	Cotton_A_novel_01604	52405174	52408036	-	Coding	having high similarity to Cotton_D_gene_10037200 (Evalue:1.00E-50)	1.7932	0.513415	0.786997	0.882407	1.78094	0.561696	1.02227	2.74248	2.86649	2.32688	2.66985	2.23778	2.97726	2.57509
chr11	Cotton_A_novel_01606	54995473	54998710	-	Coding	having high similarity to Gorai.002G060000.1 (Evalue:8.00E-113)	0	0	0	0	0.62607	0.54791	0.156109	0.410614	0.612792	0	0.25784	0.350827	0	1.47474
chr11	Cotton_A_novel_01607	56375520	56376730	-	Coding	having high similarity to Gorai.009G026400.1 (Evalue:2.00E-18)	0.461295	0	0	0	0	0	0	0	0	0	0	0	0	0
chr11	Cotton_A_novel_01608	56673354	56674560	+	Coding	having high similarity to Gorai.009G022900.1 (Evalue:0)	1.43193	19.4834	3.56706	0.300257	0.0517195	0.106737	3.85277	0.214904	1.4168	1.30085	0.516736	1.75109	0.38906	0.605879
chr11	Cotton_A_novel_01613	61472348	61472751	+	Coding	having high similarity to Gorai.011G075800.1 (Evalue:4.00E-43)	0.373668	0.771327	0.548032	0	28.3867	2.7377	26.7394	1.96355	2.62656	1.48572	1.78208	0.352676	1.93008	0.822546
chr11	Cotton_A_novel_01615	61937591	61938892	+	Coding	having high similarity to CotAD_38668 (Evalue:2.00E-78)	14.332	0	13.0651	4.16405	5.19107	0	0	16.7501	8.56727	11.0758	3.22079	4.39654	6.19448	0
chr11	Cotton_A_novel_01616	61978620	61979393	+	Coding	having high similarity to Gorai.006G190400.2 (Evalue:0)	1.19152	0.0995893	0.195512	0.262488	0.0912673	0	5.80745	0.218545	0	0	0.0540946	0	0	0.0796147
chr11	Cotton_A_novel_01619	62951181	62951457	-	Coding	having high similarity to Gorai.006G201100.1 (Evalue:5.00E-125)	0	0	0	0	0	7.13533	16.6654	0	0	0	0	0	0	0
chr11	Cotton_A_novel_01621	63674556	63674769	+	Non-Coding	putative novel ncRNA transcript (CPC score: -1.4393)	0	0	0	0	6.39604	24.2001	51.3838	27.9411	28.0317	15.3757	15.0896	1.65273	2.63809	1.652
chr11	Cotton_A_novel_01622	64013748	64014070	-	Coding	having high similarity to Gorai.006G213100.2 (Evalue:9.00E-148)	0	0	0	0	0	6.45687	19.5854	0	0	0	0	8.86444	0	0
chr11	Cotton_A_novel_01624	70194649	70194934	-	Coding	having high similarity to Gh_A09G0564 (Evalue:5.00E-148)	0	0	0	0	0	3.88761	0	0	0	0	0	0	0	0
chr11	Cotton_A_novel_01625	72318659	72325715	+	Coding	having high similarity to CotAD_27176 (Evalue:1.00E-42)	0	1.27424	0	0.699828	0	0.186564	0	0	0	0	0	1.25653	0	4.46528
chr11	Cotton_A_novel_01626	72956743	72957177	-	Coding	having high similarity to Gorai.009G199400.2 (Evalue:0)	0	0	0	0	0	0.944732	8.02375	0	0	0	0	0	0	0
chr11	Cotton_A_novel_01627	73437868	73438550	+	Non-Coding	putative novel ncRNA transcript (CPC score: -0.900806)	0.944553	0.58636	0.15488	0.31148	0.326227	0	5.73011	0.196028	0.524436	2.30727	1.55268	0.047561	0.281977	0
chr11	Cotton_A_novel_01628	75994219	75995512	+	Coding	having high similarity to CotAD_02899 (Evalue:1.00E-115)	0	0	0	0	0	0	0	0	0	0	0	0	0	0
chr11	Cotton_A_novel_01629	76613673	76614493	+	Non-Coding	putative novel ncRNA transcript (CPC score: -1.2403)	0	0	1.08433	0.121383	0.252818	0.174128	0	0.812619	0	0.519338	0	0	0	0.254658
chr11	Cotton_A_novel_01630	77477043	77477333	+	Coding	having high similarity to Gorai.006G172400.1 (Evalue:4.00E-126)	0	1.9636	0	0	0	0	22.2242	97.8966	5.781	2.49865	0	0	0	0
chr11	Cotton_A_novel_01631	78138743	78138958	-	Coding	having high similarity to Gorai.006G118300.2 (Evalue:9.00E-57)	4.6528	0	0	0	0	3.33786	38.9798	0	0	0	0	0.794986	0	0
chr11	Cotton_A_novel_01632	78309281	78310149	+	Coding	having high similarity to Gorai.006G119300.3 (Evalue:0)	0	1.11858	0	1.35279	0	0.322904	3.42809	0	1.77866	1.55328	1.75534	0	0	0
chr11	Cotton_A_novel_01636	93206262	93207035	+	Coding	having high similarity to CotAD_62666 (Evalue:2.00E-80)	1.5887	0	1.30341	2.0999	2.37295	1.13178	3.00386	0.491725	0.383693	0.275603	0.595041	0.756674	0.653849	0.437881
chr11	Cotton_A_novel_01637	95800776	95809454	-	Coding	having high similarity to CotAD_71477 (Evalue:0)	0	0	0	0	0.26855	0.372548	0	0	0	0	0	0	0	0.593101
chr11	Cotton_A_novel_01639	5861090	5861259	-	Non-Coding	putative novel ncRNA transcript (CPC score: -1.15688)	0	0	92.336	0	43.3353	8.91377	0	0	0	0	0	0	0	0
chr11	Cotton_A_novel_01641	7262695	7263566	+	Non-Coding	putative novel ncRNA transcript (CPC score: -1.27761)	0	0.719146	0	0	1.04204	0	0	0	0	0	0	0	0	0.839869
chr11	Cotton_A_novel_01643	7301226	7301836	+	Coding	having high similarity to Cotton_D_gene_10015504 (Evalue:0)	13.1457	0	0	3.4052	4.48551	0	0	0	0	0	0	0	0	0
chr11	Cotton_A_novel_01645	7925376	7925692	-	Coding	having high similarity to Gh_A09G1853 (Evalue:5.00E-49)	0	0	0	0	19.4351	43.1778	0	0	0	0	0	0	0	0
chr11	Cotton_A_novel_01646	8772022	8772209	+	Coding	having high similarity to Gh_A09G2242 (Evalue:1.00E-42)	73.2292	0	0	0	26.1614	109.822	0	7.22861	0	0	0	8.83087	9.39722	0
chr11	Cotton_A_novel_01652	16894250	16894370	-	Coding	having high similarity to Gorai.006G079200.3 (Evalue:1.00E-38)	0	322.045	0	0	235.312	0	0	0	0	0	0	57.5519	0	0
chr11	Cotton_A_novel_01653	17030386	17041670	+	Coding	having high similarity to CotAD_63362 (Evalue:0)	0	0.00595242	0	0.0466642	0	0	0	0	0.00165164	0.0152249	0.00407495	0	0	0.00496566
chr11	Cotton_A_novel_01655	17106072	17107181	+	Non-Coding	putative novel ncRNA transcript (CPC score: -1.02686)	10.8058	1.95884	4.36692	4.08557	1.89023	10.9226	11.4257	12.1962	10.8394	7.27715	6.15505	2.02091	3.61246	6.4406
chr11	Cotton_A_novel_01661	20923559	20923867	-	Coding	having high similarity to Gorai.006G181000.1 (Evalue:1.00E-67)	0.699676	0	0	1.99277	5.44916	0	1.10291	0.971221	3.57269	1.30644	0.641063	0	0	0
chr11	Cotton_A_novel_01662	21489868	21490189	-	Coding	having high similarity to Gorai.007G011400.1 (Evalue:2.00E-95)	0	0	0	0	42.2003	0	0.987275	0	0	0	0	0	0	0
chr11	Cotton_A_novel_01663	21557537	21557770	+	Coding	having high similarity to Gorai.007G011800.1 (Evalue:3.00E-97)	0	0	0	0	26.7934	0	0	0	0	0	0	0	0	0.57747
chr11	Cotton_A_novel_01664	21607171	21608024	-	Non-Coding	putative novel ncRNA transcript (CPC score: -1.01714)	0.348459	2.19833	2.51691	0.922403	1.99924	0	0.876973	1.43271	1.67691	1.05997	0	0	0	0
chr11	Cotton_A_novel_01665	21797638	21797854	-	Non-Coding	putative novel ncRNA transcript (CPC score: -1.24494)	0	0	0	0	19.7614	0	3.48267	0	1.19641	0	0	0	0	0
chr11	Cotton_A_novel_01666	21494051	21494207	+	Coding	having high similarity to Gorai.N027300.1 (Evalue:6.00E-67)	0	4.7728	0	0	271.571	0	0	0	0	7.45883	0	0	0	0
chr11	Cotton_A_novel_01667	22054895	22055035	-	Coding	having high similarity to Gorai.007G018700.1 (Evalue:2.00E-55)	0	0	0	0	135.708	0	23.3339	0	0	0	0	0	0	0
chr11	Cotton_A_novel_01670	23420231	23421167	-	Coding	having high similarity to Cotton_D_gene_10004517 (Evalue:4.00E-151)	0.309123	0.156823	0.60916	0.20479	1.9843	0	0	0.0844784	0	0.0426137	0.0836411	0.740156	0.309424	0.0308262
chr11	Cotton_A_novel_01672	24136992	24137460	-	Coding	having high similarity to Gorai.002G082000.1 (Evalue:0)	0	0	0.55526	0	2.57156	0	0	0.121192	0	0	0	0	0	0
chr11	Cotton_A_novel_01674	25986965	25992104	-	Coding	having high similarity to CotAD_76231 (Evalue:3.00E-42)	0	0	0	0	0	0.280695	0	0.406246	0	0	0	0	0	0
chr11	Cotton_A_novel_01675	26365131	26365380	-	Coding	having high similarity to Gorai.005G185700.1 (Evalue:5.00E-50)	0	0	0	0	56.4306	0	8.42288	0	0	0	0	0	0	0
chr11	Cotton_A_novel_01684	29848249	29848353	+	Coding	having high similarity to CotAD_12605 (Evalue:1.00E-39)	0	0	0	0	7565.87	0	0	0	0	0	0	0	0	0
chr11	Cotton_A_novel_01685	29877209	29877294	-	Coding	having high similarity to CotAD_12605 (Evalue:2.00E-32)	0	0	0	0	4748.66	0	0	0	0	0	0	0	0	0
chr11	Cotton_A_novel_01686	32816924	32819324	+	Coding	having high similarity to CotAD_17310 (Evalue:0)	0.723412	0.26946	0.493086	0.275418	1.08393	0.0971596	0.361021	0.431023	0.627707	0.210409	0.206492	0.213997	1.6777	1.13062
chr11	Cotton_A_novel_01687	32839510	32840062	+	Coding	having high similarity to Gorai.006G267300.1 (Evalue:0)	0	0	0	0	0	0	0.329148	2.76641	0	0	0	0	0	0
chr11	Cotton_A_novel_01688	33372740	33377430	+	Coding	having high similarity to Gorai.010G000300.1 (Evalue:4.00E-72)	0	0	0	0	0	0.108374	0.332142	0	0	0	0	0	0.895294	0
chr11	Cotton_A_novel_01689	33386610	33399040	+	Coding	having high similarity to CotAD_12878 (Evalue:5.00E-88)	0.884302	0	0.507581	0.476988	1.11783	0	0.288988	0	0	0	0	2.27669	1.76206	4.33953
chr11	Cotton_A_novel_01690	33480530	33480723	-	Non-Coding	putative novel ncRNA transcript (CPC score: -1.02503)	0	0	0	0	64.7778	0	0	0	0	0	0	3.81216	0	0
chr11	Cotton_A_novel_01692	34148967	34149116	-	Non-Coding	putative novel ncRNA transcript (CPC score: -1.20339)	1200.77	0	0	0	67.9341	0	0	0	0	0	0	0	0	0
chr11	Cotton_A_novel_01693	34398415	34398613	+	Coding	having high similarity to Gorai.006G252200.1 (Evalue:6.00E-93)	58.6375	0	0	52.4265	23.0746	4.58599	0	0	0	0	5.33355	0	0	0
chr11	Cotton_A_novel_01694	34407779	34409151	-	Non-Coding	putative novel ncRNA transcript (CPC score: -0.987452)	0	0	1.3398	0	1.95148	0	0	0	1.13395	0.556895	0.650631	0	0	0
chr11	Cotton_A_novel_01697	36966975	36967637	+	Coding	having high similarity to CotAD_68002 (Evalue:3.00E-133)	0	1.0983	1.1818	0	1.92983	0	0	0.467244	0	0.206667	0	0.282549	0	0.500988
chr11	Cotton_A_novel_01698	36984438	36985034	-	Coding	having high similarity to Gorai.010G031000.2 (Evalue:0)	2.29993	0	0	0	3.31917	11.1725	12.4154	8.11901	17.9206	4.15534	6.41331	0	0	0
chr11	Cotton_A_novel_01699	37176272	37177268	+	Coding	having high similarity to Gorai.009G224900.1 (Evalue:1.00E-32)	0.381066	0.0727193	0.234717	0.757843	3.60143	0.27041	1.29186	1.8712	3.67631	12.192	7.29481	2.22105	6.81778	2.19161
chr11	Cotton_A_novel_01700	33091810	33092087	+	Coding	putative protein-coding transcripts (having high similarity to UniprotKB protein "sp|Q95GM4|IF1C_GAREL", evalue:0.00000003)	0	0	0	0	253.345	0	0	0	0	0	0	0.943964	0.287001	0
chr11	Cotton_A_novel_01701	33120840	33121318	+	Non-Coding	putative novel ncRNA transcript (CPC score: -0.981909)	0	0	0	0.535306	4.57248	0.790416	0.83914	0	0	0	0	0	0	0
chr11	Cotton_A_novel_01702	39042601	39042985	-	Coding	having high similarity to Gorai.006G110500.1 (Evalue:3.00E-93)	0	0.559462	0.805021	0	0.50639	1.23304	0	0.0607209	0.670095	0.122518	0.330655	1.71902	4.52321	6.31406
chr11	Cotton_A_novel_01703	41399296	41399559	+	Coding	having high similarity to Gorai.006G095400.2 (Evalue:5.00E-125)	0	0	0	0	0	0	0	0	0	0	0	0	0	0
chr11	Cotton_A_novel_01704	41523831	41524028	+	Non-Coding	putative novel ncRNA transcript (CPC score: -1.44184)	0	0	9.11001	0	27.8005	0	0	3.68287	0	0	0	3.47377	0.528079	3.47223
chr11	Cotton_A_novel_01705	41525751	41525980	+	Non-Coding	putative novel ncRNA transcript (CPC score: -1.26211)	0	0.914765	2.33607	2.12173	21.0205	2.64975	5.62619	0	0.92948	0	0.917294	0.617579	0.281651	0.617306
chr11	Cotton_A_novel_01706	41527464	41527722	+	Non-Coding	putative novel ncRNA transcript (CPC score: -1.52838)	3.87292	0	8.0053	2.35077	27.4748	0	0	0.581221	1.16621	0	0.57546	2.39261	2.00047	6.37747
chr11	Cotton_A_novel_01707	41532226	41532403	-	Non-Coding	putative novel ncRNA transcript (CPC score: -1.05552)	0	0	138.424	0	35.8355	0	0	0	0	0	3.23779	7.69298	0.877109	3.84479
chr11	Cotton_A_novel_01708	41536838	41537263	+	Coding	having high similarity to CotAD_39497 (Evalue:0)	0.674505	1.88051	4.95101	0	26.9925	3.44401	2.61165	1.75579	1.02753	1.18091	4.78057	80.5998	9.75412	11.4791
chr11	Cotton_A_novel_01709	41538438	41538860	-	Non-Coding	putative novel ncRNA transcript (CPC score: -0.92036)	0	0	0	0.333249	3.84115	0	0	0.445383	0.744711	0.898663	0.734947	1.92372	0.633626	1.38874
chr11	Cotton_A_novel_01712	34348978	34349377	+	Coding	having high similarity to Gorai.006G253000.1 (Evalue:7.00E-175)	0	0	0	0	13.1661	1.11797	0	0	0	0	0	0	0	0
chr11	Cotton_A_novel_01713	42383661	42383903	+	Coding	having high similarity to Gorai.006G114700.1 (Evalue:3.00E-106)	0	0.77732	0	0	17.4255	0	0	0	0	0	0	0	0	0
chr11	Cotton_A_novel_01714	45742939	45748664	+	Coding	having high similarity to Gorai.002G060000.1 (Evalue:4.00E-138)	0.286949	0.269131	0	0	1.64337	0.0363539	0.082054	0	1.39176	0.421724	0.889007	0	0	6.96317
chr11	Cotton_A_novel_01715	45781848	45782232	+	Non-Coding	putative novel ncRNA transcript (CPC score: -1.11594)	2.47252	0	2.81757	0.399656	5.53381	0	1.28759	0	0	0	0.180357	1.04447	0.119084	0.522003
chr11	Cotton_A_novel_01717	47519255	47519395	-	Coding	having high similarity to Gorai.006G054800.1 (Evalue:3.00E-45)	0	0	0	0	176.42	0	0	0	18.3329	18.4356	0	0	52.2633	53.4555
chr11	Cotton_A_novel_01719	48909160	48909969	+	Coding	having high similarity to Gorai.012G000400.3 (Evalue:0)	0	0.626554	0	1.112	1.71419	1.41433	1.06674	0	0	0	0	0	0	0
chr11	Cotton_A_novel_01720	48907622	48908512	-	Coding	having high similarity to CotAD_51630 (Evalue:3.00E-60)	0.329753	0	0	0	1.04373	0	0.16587	0	0.452753	0.569113	0.692566	0	0	0
chr11	Cotton_A_novel_01722	48925536	48926333	+	Coding	having high similarity to Cotton_D_gene_10026951 (Evalue:0)	0.635312	0.335231	0.375339	0.882114	3.94004	0	0.0960442	0.157119	0.315256	0.264186	0.155561	1.66113	0	0
chr11	Cotton_A_novel_01723	49016104	49018501	+	Coding	putative protein-coding transcripts (CPC score: 1.0139)	0	0	0	0	0.62747	0	0	0	0	0	0	0	0	0
chr11	Cotton_A_novel_01724	48885396	48885887	+	Coding	having high similarity to CotAD_37989 (Evalue:7.00E-24)	0	7.84984	3.45848	0	3.12441	0	0.583703	0	1.97284	1.1086	2.44334	0	0	0
chr11	Cotton_A_novel_01725	53419551	53419902	-	Coding	having high similarity to Gorai.007G002500.1 (Evalue:2.00E-50)	1.00329	0	0.244414	0.483262	6.77129	0	0	0.226109	0	0	0	0	0.0734941	0.966478
chr11	Cotton_A_novel_01729	53835403	53835753	+	Coding	having high similarity to Gorai.007G007400.3 (Evalue:6.00E-170)	4.54475	0	0	0.972689	7.17574	0	2.38506	0	0	0	1.35297	0	0	0
chr11	Cotton_A_novel_01731	54512145	54512310	-	Coding	having high similarity to Gorai.012G029200.1 (Evalue:9.00E-36)	0	0	0	0	69.693	0	0	0	0	0	0	0	0	0
chr11	Cotton_A_novel_01732	54526566	54526728	+	Coding	having high similarity to Gorai.012G029100.1 (Evalue:1.00E-69)	0	0	662.823	0	155.388	0	0	0	0	17.1835	5.62124	0	0	0
chr11	Cotton_A_novel_01733	56089863	56090217	+	Coding	having high similarity to Gorai.009G047200.1 (Evalue:2.00E-84)	0	0	0	0	0	1.45783	0	0	0	0	0	0	0	0
chr11	Cotton_A_novel_01734	56102194	56103949	-	Coding	having high similarity to Gorai.009G047000.4 (Evalue:0)	0	0	0	0	0	0	0	0	0	0	0	0	0	0
chr11	Cotton_A_novel_01736	56436957	56437071	+	Coding	having high similarity to Gorai.009G025100.2 (Evalue:2.00E-50)	0	0	0	0	495.302	0	0	0	0	0	0	0	0	0
chr11	Cotton_A_novel_01737	56533128	56534936	-	Coding	having high similarity to CotAD_00477 (Evalue:0)	2.04012	0	0	0	0	0.199684	0.141329	0	0	0.635208	0.517655	0	0	1.8577
chr11	Cotton_A_novel_01740	56831548	56831811	-	Coding	having high similarity to Gorai.009G021000.2 (Evalue:3.00E-122)	0	0	0	0	11.7578	6.63569	1.76118	0	0	0	0	0	0	0
chr11	Cotton_A_novel_01741	58220081	58220254	+	Non-Coding	putative novel ncRNA transcript (CPC score: -1.08745)	0	0	0	0	35.7629	0	0	3.7415	3.75363	0	0	0	0	0
chr11	Cotton_A_novel_01742	58629374	58633386	+	Coding	having high similarity to CotAD_57586 (Evalue:3.00E-160)	2.20646	1.76881	0.6055	2.26746	1.43965	0.22392	0.534877	0.951646	0.89857	0.145769	1.12432	5.24846	3.51389	8.4781
chr11	Cotton_A_novel_01743	59602980	59603840	-	Coding	having high similarity to CotAD_71245 (Evalue:3.00E-40)	0.804439	0	0.209382	0	1.23799	0.490305	0.867548	0.393835	0	0.640155	0.38077	0.355767	0.291615	0.127221
chr11	Cotton_A_novel_01744	61406361	61406870	-	Coding	having high similarity to Gorai.006G098600.1 (Evalue:0)	0	5.84106	0	0	4.44549	1.06326	3.01014	0	0	0	3.71183	0	0	0
chr11	Cotton_A_novel_01746	61470107	61470312	-	Non-Coding	putative novel ncRNA transcript (CPC score: -1.16053)	0	0	0	0	18.4076	0	0	0	0	0	0	0	0.443241	0.971468
chr11	Cotton_A_novel_01747	61741411	61741672	-	Coding	having high similarity to Gorai.006G188700.1 (Evalue:8.00E-98)	0	0	0	5.6177	9.63341	0	3.60947	0	0	0	0	0	0	0
chr11	Cotton_A_novel_01748	62323313	62324255	+	Coding	having high similarity to Gorai.011G067900.4 (Evalue:9.00E-53)	0.408827	0.31121	0.856011	0.507866	2.38985	0.145161	0.924654	2.38769	1.23288	1.45136	0.870957	0.688181	0.903401	2.49164
chr11	Cotton_A_novel_01750	62942846	62944326	-	Coding	having high similarity to Gorai.006G200900.1 (Evalue:0)	0	0	0	0	0.974154	0	0.800057	0	0	0.266751	0	0	0	0
chr11	Cotton_A_novel_01752	63167761	63168246	-	Coding	having high similarity to Gorai.006G203800.5 (Evalue:3.00E-85)	0.266379	3.80902	0	0	1.85727	0	0	0	0	0.114492	0	0	0.074862	0
chr11	Cotton_A_novel_01753	63223199	63224808	+	Coding	putative protein-coding transcripts (CPC score: 2.03495)	1.39874	0.334021	0.0265393	0	1.21624	0	0	0.0436168	0	0	0.0431845	0	0	0
chr11	Cotton_A_novel_01754	63482755	63483013	-	Coding	having high similarity to Gorai.006G206400.2 (Evalue:5.00E-115)	0	0	0	0	24.1445	0	7.49334	0	0	0	0	0	0	0
chr11	Cotton_A_novel_01755	63589325	63589509	-	Coding	having high similarity to Gorai.006G207800.1 (Evalue:2.00E-63)	0	0	0	0	142.218	0	0	0	0	0	0	0	0	0
chr11	Cotton_A_novel_01756	64296802	64297059	+	Coding	having high similarity to Gorai.006G210200.3 (Evalue:5.00E-120)	0	0	0	0	11.8004	1.78697	0	0.589545	0	0	0	0	0	0
chr11	Cotton_A_novel_01758	66896752	66897029	-	Coding	having high similarity to Gorai.006G044400.6 (Evalue:4.00E-126)	289.673	801.606	0	186.822	86.3326	4.23429	52.4452	20.2094	0	0	0	0	0	0
chr11	Cotton_A_novel_01760	70344935	70346584	-	Coding	putative protein-coding transcripts (having high similarity to UniprotKB protein "tr|A0A061F935|A0A061F935_THECC", evalue:9.00E-17)	0.156935	0.162495	0.309688	0.20881	1.07501	0.0739091	0	2.77706	1.76522	1.17628	0.54571	0.597583	1.20339	2.0014
chr11	Cotton_A_novel_01762	71365378	71365582	+	Coding	having high similarity to Gorai.006G094700.7 (Evalue:2.00E-97)	10.5276	0	0	0	18.7462	0	4.32997	7.76423	0	0	0	0	0	0
chr11	Cotton_A_novel_01765	72565729	72566146	+	Coding	having high similarity to Gorai.006G096200.1 (Evalue:2.00E-116)	0	0	0	0	3.93234	0	0	0	0	0	0	0	0	0
chr11	Cotton_A_novel_01766	72949866	72949973	+	Coding	having high similarity to Gorai.009G199500.1 (Evalue:2.00E-35)	0	0	0	0	380.494	0	0	0	0	0	0	0	0	0
chr11	Cotton_A_novel_01767	73030198	73031245	+	Coding	having high similarity to Gorai.009G198500.1 (Evalue:0)	0	0.0684929	0.0882423	0	0	0	0	0	0	0	0.10867	0	0	0
chr11	Cotton_A_novel_01769	73355453	73355794	+	Coding	having high similarity to Gorai.006G137800.1 (Evalue:4.00E-157)	0	0	0	0	4.58226	0	0	0	0	0	0.482395	0	0	0
chr11	Cotton_A_novel_01770	73979943	73980050	-	Non-Coding	putative novel ncRNA transcript (CPC score: -1.08626)	0	0	0	0	684.889	0	0	0	0	0	0	0	0	0
chr11	Cotton_A_novel_01771	74314416	74315150	-	Coding	having high similarity to Gorai.006G147700.1 (Evalue:3.00E-158)	0	0	0	0	10.847	0	0	0	0	0	0	0	0	0
chr11	Cotton_A_novel_01772	74853326	74854483	-	Non-Coding	putative novel ncRNA transcript (CPC score: -1.12634)	2.45603	0	0	1.34105	0	0	0.71503	0	0	0	0	0.850171	0	0
chr11	Cotton_A_novel_01773	75089999	75090185	-	Non-Coding	putative novel ncRNA transcript (CPC score: -1.31276)	0	0	0	0	29.3912	0	0	0	0	0	0	104.169	6.54085	22.6355
chr11	Cotton_A_novel_01774	76974117	76975833	+	Coding	having high similarity to Gorai.006G167700.1 (Evalue:0)	0	0	0	0	0	0.35312	0.374887	0	0	0	0	0	0	0
chr11	Cotton_A_novel_01775	77488801	77489146	-	Coding	having high similarity to Gorai.006G172700.3 (Evalue:4.00E-157)	1.04457	0.341095	0	4.52131	8.16799	0	0	0	0	0	0	0	0	0
chr11	Cotton_A_novel_01776	77631628	77633170	+	Coding	having high similarity to Gh_D09G1486 (Evalue:2.00E-34)	0.847274	5.93437	2.58549	0.474929	1.89655	0.15968	0.508571	0.641527	0	0	0	0	0.466583	0
chr11	Cotton_A_novel_01777	77645169	77645802	+	Coding	having high similarity to Gorai.006G175300.1 (Evalue:2.00E-58)	0	0	0	0	0	0	0	0	0	0	0	0	35.0038	79.9252
chr11	Cotton_A_novel_01778	78238473	78238629	+	Coding	having high similarity to Gorai.006G118900.4 (Evalue:1.00E-74)	0	0	0	0	102.532	0	0	14.7866	0	0	0	0	0	0
chr11	Cotton_A_novel_01779	78937381	78946592	+	Coding	having high similarity to CotAD_63360 (Evalue:0)	0.33692	0.414964	0.140133	0.0694654	0.194419	0.116157	0.0739905	0.218776	0.218224	0.24078	0.263867	1.83335	1.39443	2.42587
chr11	Cotton_A_novel_01781	79156444	79156622	+	Coding	having high similarity to Gorai.006G123800.1 (Evalue:3.00E-80)	0	0	0	0	38.2119	0	0	0	3.17604	0	0	0	0	0
chr11	Cotton_A_novel_01782	79428810	79428984	-	Coding	having high similarity to Gorai.006G125700.1 (Evalue:5.00E-78)	0	0	0	0	62.8695	0	0	0	0	0	0	0	0	0
chr11	Cotton_A_novel_01784	79654340	79654613	-	Coding	having high similarity to Gorai.006G126800.2 (Evalue:9.00E-83)	7.20998	0	1.48433	0	19.9237	0	0	0	11.9355	0	0.471163	2.30876	0	0
chr11	Cotton_A_novel_01785	79670030	79673250	-	Coding	having high similarity to CotAD_71415 (Evalue:1.00E-48)	0	0	0.0185824	0	0	0.49492	0	0	0	0	0	0.311211	0.312045	0
chr11	Cotton_A_novel_01787	79850536	79851012	+	Non-Coding	putative novel ncRNA transcript (CPC score: -1.21305)	0	0	0	0.808648	2.11129	0.398164	1.26813	0.587196	0.70692	0.710883	0.697652	0	0	0
chr11	Cotton_A_novel_01789	80343920	80344307	-	Coding	having high similarity to Gorai.006G129900.1 (Evalue:1.00E-156)	0.405505	0	0	0	9.73937	0	0	0	0.359101	0.180557	0.354393	0	0	0
chr11	Cotton_A_novel_01790	80323845	80324364	+	Coding	putative protein-coding transcripts (having high similarity to UniprotKB protein "tr|A2Q455|A2Q455_MEDTR", evalue:1.00E-15)	0.713931	0.687768	0.233563	0	1.82056	0	0	0.201367	0.303029	0	0.0996853	4.44933	0	3.86411
chr11	Cotton_A_novel_01793	81477919	81478124	-	Non-Coding	putative novel ncRNA transcript (CPC score: -1.27004)	0	0	0	0	23.9299	0	0	12.1367	0	4.59162	10.5144	0	3.10269	0
chr11	Cotton_A_novel_01794	81478407	81478707	-	Non-Coding	putative novel ncRNA transcript (CPC score: -1.06333)	7.81563	0	0	1.42793	8.51601	0	0	2.80395	0	2.12161	2.42914	0	3.14334	0
chr11	Cotton_A_novel_01795	87065355	87065541	-	Coding	having high similarity to Gorai.013G128500.1 (Evalue:1.00E-14)	0	0	0	0	178.04	0	0	0	2.48786	0	0	30.7182	11.7812	10.7309
chr11	Cotton_A_novel_01796	87186886	87191913	-	Coding	putative protein-coding transcripts (CPC score: 8.57426)	0	0	0	0	0.247317	0.0143026	0.0234063	0	0	0	0	0.356092	0	0
chr11	Cotton_A_novel_01797	88336030	88336322	+	Non-Coding	putative novel ncRNA transcript (CPC score: -0.442955)	6.55962	0	5.94165	4.63021	22.9639	4.8284	11.5336	0.381282	4.97273	1.92331	7.55005	21.8839	6.93752	7.73599
chr11	Cotton_A_novel_01798	89329472	89332252	-	Coding	having high similarity to Gorai.006G096500.1 (Evalue:1.00E-11)	0.49934	0.598613	0.1015	1.76205	4.23773	0	0.0439527	0.011842	0.320771	1.87568	2.07526	4.65328	4.18494	4.78139
chr11	Cotton_A_novel_01799	91644644	91645076	-	Coding	having high similarity to Gorai.006G105300.1 (Evalue:1.00E-177)	0	0	0.0800562	0	3.09722	0	0	0	0	0	0	0.101986	0	0
chr11	Cotton_A_novel_01800	91699314	91699413	+	Coding	having high similarity to CotAD_01686 (Evalue:7.00E-37)	0	0	0	0	765.909	0	0	0	0	0	0	0	0	0
chr11	Cotton_A_novel_01801	91936060	91937672	-	Coding	having high similarity to Gorai.006G107000.3 (Evalue:0)	0	0	0	0	3.01572	0	1.25807	0	1.92104	0	0.906106	0	2.62406	1.39712
chr11	Cotton_A_novel_01803	91967385	91967749	+	Coding	having high similarity to Gorai.006G107100.3 (Evalue:3.00E-88)	0	0	0	0	9.17526	0	0	0	0	0	0	0	0	0
chr11	Cotton_A_novel_01804	92080128	92080480	+	Coding	having high similarity to Cotton_D_gene_10010976 (Evalue:8.00E-35)	0	0	0	0	4.24812	0	0	0.897946	0	0	0.222261	0	0.291926	0.319913
chr11	Cotton_A_novel_01805	92082017	92082348	+	Non-Coding	putative novel ncRNA transcript (CPC score: -1.07784)	2.3109	0	0	0	5.34166	0.859206	0	0	0	2.66123	0.26117	0	0	0.561155
chr11	Cotton_A_novel_01807	92539786	92539924	-	Coding	having high similarity to Gorai.006G088100.1 (Evalue:3.00E-49)	0	0	0	0	280.836	0	0	0	0	0	0	0	0	0
chr11	Cotton_A_novel_01808	92934712	92935533	+	Coding	having high similarity to CotAD_45482 (Evalue:1.00E-44)	0	0.00461261	0	0.242378	1.36159	0	0.009228	0	0	0	0.647287	0.891279	0.621268	0
chr11	Cotton_A_novel_01809	92953511	92953799	+	Coding	having high similarity to Gorai.006G153000.2 (Evalue:8.00E-138)	0	0	0	0	13.7347	0	0	0.796881	0	0	0	1.11349	0	0
chr11	Cotton_A_novel_01810	92959361	92959728	-	Coding	having high similarity to Gorai.006G152900.2 (Evalue:4.00E-67)	0	3.64297	0.442793	9.65275	4.82517	1.34101	2.84735	2.63309	2.84482	1.43039	1.80484	3.76446	3.10346	5.78892
chr11	Cotton_A_novel_01811	93119983	93120391	+	Coding	having high similarity to Gorai.006G159000.3 (Evalue:1.00E-142)	0	0	0	0	3.59424	0	0	0	0	0	0	0	0	0
chr11	Cotton_A_novel_01812	93401756	93402224	+	Coding	having high similarity to Gorai.008G265800.2 (Evalue:0)	0	3.42177	0	4.16116	18.3965	0	1.74299	1.33311	2.18852	2.20079	1.3199	6.65444	10.9013	25.3807
chr11	Cotton_A_novel_01813	93492871	93493150	-	Coding	having high similarity to Gorai.008G267100.1 (Evalue:4.00E-126)	19.542	0.53722	0.45871	4.44199	26.204	0	0	0	0.887156	1.33819	0.875525	0	0	0
chr11	Cotton_A_novel_01814	93522573	93523400	+	Coding	putative protein-coding transcripts (having high similarity to UniprotKB protein "tr|I1I4C6|I1I4C6_BRADI", evalue:0.000005)	1.45171	0.182821	0.297848	1.68056	2.91626	0	0.548308	1.44404	1.19894	0.602833	0.788817	1.41646	1.10977	0.65346
chr11	Cotton_A_novel_01815	94440796	94441859	+	Non-Coding	putative novel ncRNA transcript (CPC score: -1.15917)	3.42669	0	1.29913	1.57361	2.05213	0.373807	0.661417	0.179468	0.792221	0.362119	0.355379	0	0.227278	0.328429
chr11	Cotton_A_novel_01816	96144697	96144865	-	Coding	having high similarity to Gorai.001G276700.1 (Evalue:2.00E-76)	667.636	21.4317	0	264.333	94.9338	0	0	40.3239	15.3578	40.6814	68.7584	6.29648	3.44586	2.51748
chr11	Cotton_A_novel_01817	96310839	96311146	-	Coding	having high similarity to CotAD_12598 (Evalue:1.00E-148)	0.671052	0.539267	0.0565036	0	33.4038	16.5867	4.86451	6.16349	2.67857	6.91784	10.7379	3.9108	1.23093	0.779622
chr11	Cotton_A_novel_01818	96745126	96745267	+	Coding	having high similarity to Gorai.005G200400.1 (Evalue:2.00E-66)	0	0	0	0	87.5022	0	0	0	0	0	0	0	0	0
chr11	Cotton_A_novel_01819	97282114	97282832	-	Coding	having high similarity to Gorai.004G165100.1 (Evalue:0)	0	0	0	0	0	0.208997	0	0.848982	0	0.79533	0	0	0	0
chr11	Cotton_A_novel_01823	101569542	101569917	-	Coding	having high similarity to Gorai.006G034700.2 (Evalue:7.00E-150)	0.866362	0	0	0	3.37299	0	0.67818	0	0	0	0	0	0	0
chr11	Cotton_A_novel_01825	102538108	102538233	-	Coding	having high similarity to Gorai.006G012100.2 (Evalue:1.00E-53)	0	0	0	0	252.913	0	0	0	0	0	0	0	0	0
chr11	Cotton_A_novel_01830	103245533	103246867	+	Non-Coding	putative novel ncRNA transcript (CPC score: -1.36715)	0.401114	1.08386	0	0.133265	1.00863	0	0	0.298986	0.272686	0.109686	0.349844	0	0	0
chr11	Cotton_A_novel_01831	103504082	103504316	-	Coding	having high similarity to Gorai.006G008100.2 (Evalue:3.00E-57)	4.34206	0	0	13.0418	18.3681	22.0902	0	0	0	0	0	0	0	0
chr11	Cotton_A_novel_01837	103950995	103951270	-	Coding	having high similarity to Gorai.010G006800.1 (Evalue:2.00E-119)	2.00592	0	0	0	14.3618	1.44299	0	0	0.465684	0	0	0	0	0
chr11	Cotton_A_novel_01841	29743761	29744188	-	Coding	having high similarity to Gorai.001G276700.1 (Evalue:0)	2.54076	1.25988	0	3.77302	33.5385	36.9949	17.9117	6.5093	5.18577	7.56899	8.14208	12.5194	5.25325	4.40726
chr11	Cotton_A_novel_01844	32505434	32507241	+	Coding	having high similarity to Gh_A09G0460 (Evalue:0)	2.51282	0.384567	0.476922	0	0.973039	0	3.53544	0	0.533107	0	0	0	0.472318	0
chr11	Cotton_A_novel_01845	32797140	32797404	-	Coding	having high similarity to Gorai.006G266500.2 (Evalue:4.00E-121)	0	0	0	0	44.671	0	8.70016	0	4.29368	3.77803	0	0	0	0
chr11	Cotton_A_novel_01848	34683566	34684067	-	Non-Coding	putative novel ncRNA transcript (CPC score: -1.14104)	0	0	0	0	0	0.728236	0	5.83579	0	0	0.530087	0.193768	0.0706953	0.154946
chr11	Cotton_A_novel_01850	61587510	61588277	-	Coding	having high similarity to CotAD_03216 (Evalue:4.00E-38)	3.61245	0.603536	0.46101	0.795715	1.38367	0.190656	2.2265	8.5611	7.86849	3.12046	2.73427	0.322054	0.27539	0.0804778
chr11	Cotton_A_novel_01852	66741943	66742420	-	Non-Coding	putative novel ncRNA transcript (CPC score: -1.08199)	0	0	0	0	0	0.396681	0.421134	0	0	0	0	0	0	0
chr11	Cotton_A_novel_01854	72456935	72457520	-	Coding	having high similarity to Gorai.006G096900.1 (Evalue:0)	0	0	0	0	0	0	1.50144	0	0	0	0	0	0	0
chr11	Cotton_A_novel_01856	73158946	73159978	-	Coding	having high similarity to Gorai.006G136300.3 (Evalue:0)	0	0	0	0	0	0	0	0	0	0	0	0	0	0
chr11	Cotton_A_novel_01858	79319284	79320237	+	Coding	having high similarity to Gorai.006G125000.1 (Evalue:3.00E-137)	0.402849	0	0.0496193	0	0.277014	0.143016	0.151832	0	0	0	0.32683	0	0	0
chr11	Cotton_A_novel_01859	79991117	79992485	+	Coding	having high similarity to CotAD_20048 (Evalue:1.00E-40)	0	0	0.560525	1.12818	1.07553	0	0	0	0	0	0	0	0.859786	4.99676
chr11	Cotton_A_novel_01860	80580598	80581068	-	Coding	having high similarity to CotAD_67435 (Evalue:4.00E-131)	0	0.799773	0.137796	0	0.588928	0.407305	1.29724	2.88555	1.08559	0.485189	0.357119	0.521253	0.277342	0.260512
chr11	Cotton_A_novel_01861	80850970	80851631	-	Coding	having high similarity to Gorai.006G132300.1 (Evalue:0)	2.92232	0	2.42868	2.11573	0	1.17666	0	2.05313	0	0	0	3.93365	0	3.4342
chr11	Cotton_A_novel_01864	96030567	96030809	+	Coding	having high similarity to CotAD_12602 (Evalue:1.00E-118)	1.8354	0.111528	6.34584	6.96134	519.23	362.122	30.9071	40.9608	27.8598	42.5571	64.0973	76.8387	28.4389	31.7339
chr11	Cotton_A_novel_01865	96138926	96139130	+	Coding	having high similarity to CotAD_12605 (Evalue:7.00E-75)	17.546	9.15864	57.5895	10.211	21.8898	4.07855	6.49495	32.0724	28.2699	47.7394	43.3458	37.0835	12.6002	11.5383
chr11	Cotton_A_novel_01867	97459036	97468118	+	Coding	having high similarity to CotAD_42702 (Evalue:2.00E-110)	0.0930486	0.0472059	0.0252804	0	0.0589796	0.0239945	0.0509473	0	0	0	0	0	0	0
chr11	Cotton_A_novel_01869	2442261	2443325	+	Coding	having high similarity to Gh_A13G2292 (Evalue:4.00E-179)	1.05315	0.134382	0.173017	0.0873223	0.783725	0.248913	0	0	0	0	0.354959	0	0	0
chr11	Cotton_A_novel_01878	34279696	34280571	-	Coding	having high similarity to Cotton_D_gene_10021227 (Evalue:0)	0.112363	0.340765	0.166026	0	0.696031	0	0.508812	0.877016	0	0	0	0	0	0
chr11	Cotton_A_novel_01880	48901938	48902818	+	Coding	having high similarity to Gorai.005G000500.1 (Evalue:3.00E-161)	1.14574	0	3.82732	0.738396	0	0.237849	0.589193	0	0	0	0	0	0	0
chr11	Cotton_A_novel_01881	55003190	55006390	-	Coding	having high similarity to CotAD_73031 (Evalue:6.00E-112)	0.0984844	0.138123	0	0.135136	0.230261	0.0979384	0.428821	0.137492	0.172349	0.18812	0.113735	1.79129	0.982283	3.07073
chr11	Cotton_A_novel_01882	55802110	55802292	-	Coding	having high similarity to CotAD_12602 (Evalue:1.00E-86)	179.798	2.69602	993.82	709.274	1399.58	703.388	50.6324	89.7692	137.47	110.103	194.608	273.676	101.714	107.949
chr11	Cotton_A_novel_01887	63906846	63907384	+	Coding	having high similarity to CotAD_11401 (Evalue:1.00E-81)	0	0	0	0	0.312025	0.323214	0.343138	1.08923	0	0.191104	0.0937735	0	0	0.0686384
chr11	Cotton_A_novel_01889	75872753	75873368	+	Coding	having high similarity to CotAD_45693 (Evalue:5.00E-66)	0	0	0	0	0.63294	0.26197	0.278119	0.364362	0.612859	0	0	0.0554983	0.253104	0.110948
chr11	Cotton_A_novel_01890	77080963	77101626	-	Coding	having high similarity to CotAD_37172 (Evalue:0)	0.00555703	0.00146729	0.00366022	0.00556788	0.031663	0.0260388	0	0	0	0	0	0.00389754	0	0.00435895
chr11	Cotton_A_novel_01892	77535272	77535831	-	Non-Coding	putative novel ncRNA transcript (CPC score: -1.04188)	0.422876	0	0.103842	0	0	1.82305	0.967714	3.8221	0.802567	0.179348	0.088005	0	0.176479	0.128932
chr11	Cotton_A_novel_01894	80785925	80786807	-	Coding	having high similarity to Gorai.006G131900.1 (Evalue:1.00E-35)	0.111209	0	0	0	0.382676	0	0.335682	0.913448	2.0161	1.56663	0.813954	0	0.516831	0.566379
chr11	Cotton_A_novel_01897	96136452	96136624	-	Coding	having high similarity to CotAD_12602 (Evalue:1.00E-81)	0	0	220.83	0	11.9646	16.1738	0.875684	41.7903	18.3425	17.4378	10.3888	13.4444	11.9146	10.9364
chr11	Cotton_A_novel_01898	96168352	96169163	+	Coding	having high similarity to CotAD_12604 (Evalue:0)	1.06999	0.822091	24.0737	2.1876	40.8314	55.386	13.4688	4.51231	3.64342	5.80204	5.5101	28.9562	14.9892	11.1778
chr11	Cotton_A_novel_01900	96305569	96305837	+	Coding	having high similarity to CotAD_12600 (Evalue:1.00E-133)	1.06501	0.0752107	4.78967	4.34763	152.485	96.0763	5.61416	14.6653	12.6993	15.0517	24.3043	40.3002	16.1544	18.2329
chr11	Cotton_A_novel_01901	104002893	104004621	-	Coding	having high similarity to Gorai.010G007200.1 (Evalue:0)	0	0	0	0.44562	0	0.420397	0.446312	0	0	0.304024	0.318256	1.19167	0	1.54097
chr11	Cotton_A_novel_01903	21485792	21486302	+	Coding	having high similarity to Gorai.007G011300.1 (Evalue:1.00E-14)	0	0.882413	0	0	0	0	0.750038	0	0	0	0	0	0	0
chr11	Cotton_A_novel_01904	25540922	25541454	+	Coding	having high similarity to Gh_A09G0131 (Evalue:3.00E-143)	0.228652	4.06162	0.897896	0.4498	0.858764	0.987634	2.44654	3.32994	4.55114	3.16471	2.53243	0	4.69031	0
chr11	Cotton_A_novel_01905	29714091	29714366	+	Coding	having high similarity to CotAD_12604 (Evalue:7.00E-136)	9.73536	5.06441	0	18.4421	48.4198	40.0444	36.3926	18.9774	22.1191	25.8298	28.6556	80.6936	41.642	26.7816
chr11	Cotton_A_novel_01906	42226899	42227284	-	Coding	having high similarity to Gorai.006G115000.1 (Evalue:0)	0	1.11377	1.40129	0.397571	5.21344	4.22108	1.28037	6.51911	9.26534	4.01922	2.51299	1.16824	0	5.96839
chr11	Cotton_A_novel_01907	47522120	47522889	+	Coding	having high similarity to Gorai.006G054800.2 (Evalue:2.00E-122)	2.66647	0	0	1.32157	0	0.189976	0.201687	0	0	0	1.52564	0	0	0
chr11	Cotton_A_novel_01911	58125091	58127850	-	Coding	having high similarity to Gh_D04G0901 (Evalue:2.00E-76)	0.50107	2.00315	0.781041	0	3.25824	1.08528	1.99416	3.44084	2.21087	1.98427	2.41846	2.42168	4.11551	7.74727
chr11	Cotton_A_novel_01912	63645710	63646217	+	Coding	having high similarity to Cotton_D_gene_10015402 (Evalue:0)	0	0	0	0	0	0.713591	2.63126	0	0	0	0	0	0	0
chr11	Cotton_A_novel_01915	76668235	76668434	-	Coding	having high similarity to Gorai.006G149800.1 (Evalue:5.00E-79)	0	1.47766	7.26247	0	2.05797	26.9722	28.6349	35.0299	42.1722	5.30108	10.4048	1.10688	4.03839	40.9363
chr11	Cotton_A_novel_01919	82183564	82183990	-	Non-Coding	putative novel ncRNA transcript (CPC score: -1.04214)	6.3711	0.234151	0.328625	0.327519	2.12127	0	1.03986	0	0	2.79121	0.720857	1.04864	0.813007	0.104818
chr11	Cotton_A_novel_01923	8691299	8691666	+	Coding	having high similarity to Gorai.006G238200.4 (Evalue:4.00E-132)	15.4302	0	0	0	0	0	2.13552	17.2842	0	1.43039	0.200537	0	0	0
chr11	Cotton_A_novel_01924	11488711	11490172	+	Coding	having high similarity to Gorai.007G277100.1 (Evalue:1.00E-118)	0	0	0	0	0.164819	0	0	0	0	0	0	0.545264	0	2.09257
chr11	Cotton_A_novel_01925	12356820	12359484	-	Coding	having high similarity to CotAD_55783 (Evalue:5.00E-32)	1.261	1.27479	0	0.737927	0.621681	0.433565	0.352643	0	0.710813	0	1.10761	0.725138	1.56273	1.50986
chr11	Cotton_A_novel_01928	22057946	22058259	+	Coding	having high similarity to Gorai.007G018800.1 (Evalue:6.00E-105)	4.01395	5.39741	0.648975	8.27514	0.949049	0	4.22295	3.08766	9.60276	2.80353	1.83423	1.08941	0.2981	0.435572
chr11	Cotton_A_novel_01929	23016440	23017371	+	Coding	having high similarity to Gorai.005G193600.1 (Evalue:0)	0	0.157853	0.10222	0.20618	0.142714	0	0.469367	0.595494	2.47504	4.11959	5.17998	0.683205	1.68537	1.61413
chr11	Cotton_A_novel_01934	37185608	37186151	+	Coding	having high similarity to Gorai.010G030400.1 (Evalue:1.00E-108)	0	0	0	0	0	0	0	0	0	0	0	0	0	0
chr11	Cotton_A_novel_01936	42840836	42841428	+	Coding	putative protein-coding transcripts (having high similarity to UniprotKB protein "tr|A0A061E417|A0A061E417_THECC", evalue:2.00E-16)	0	0	0.190284	0	0.26829	0.277687	0	0.891561	1.21971	0.327078	0.481486	0.647581	0.510122	0.294225
chr11	Cotton_A_novel_01937	48636388	48636628	-	Coding	having high similarity to Gorai.008G010400.1 (Evalue:3.00E-116)	0	0	0	0	1.05383	4.49491	0	2.29631	8.14312	7.72223	6.53902	0.516774	0	1.03309
chr11	Cotton_A_novel_01938	48883897	48884351	-	Coding	having high similarity to Gorai.009G455400.2 (Evalue:0)	0	0	0	0	0	0	0.222628	0	2.12282	0.414424	0	0	0	0
chr11	Cotton_A_novel_01939	56941236	56942586	-	Coding	having high similarity to Gorai.009G019900.7 (Evalue:9.00E-41)	0	0	0	0	0	0	0	0	0	0	0	0	0	0
chr11	Cotton_A_novel_01940	56989341	56989628	+	Coding	having high similarity to Gorai.009G019100.2 (Evalue:1.00E-135)	1.73293	0	2.50836	0	0	1.26942	1.34767	0	0	0	0	0	0	0
chr11	Cotton_A_novel_01941	59617393	59618030	-	Coding	having high similarity to CotAD_71245 (Evalue:2.00E-36)	0.520975	0.128559	0	0	1.50144	0	0	0	0	0.291982	0	0.0526151	0	0
chr11	Cotton_A_novel_01945	69967801	69976309	+	Coding	having high similarity to CotAD_31396 (Evalue:3.00E-103)	0	0	0	0	0	0.192405	0	0	0	0	0	6.55611	11.8038	0
chr11	Cotton_A_novel_01946	73428677	73429907	+	Coding	having high similarity to Gorai.006G138100.1 (Evalue:3.00E-148)	0	0	0	0	0	0.104229	0	0	0	0	0	0	0	0
chr11	Cotton_A_novel_01947	74142149	74142985	+	Non-Coding	putative novel ncRNA transcript (CPC score: -1.07881)	0	0	0	7.16052	0	0	0.180147	0.294419	0	0.201508	0	0	0	3.36282
chr11	Cotton_A_novel_01950	77145557	77145995	+	Coding	putative protein-coding transcripts (having high similarity to UniprotKB protein "tr|A0A061ESZ2|A0A061ESZ2_THECC", evalue:0.00000001)	0.318886	1.78974	0.624487	0	0.223473	3.24891	1.55948	0.137689	1.68232	3.11001	1.07543	0.0992605	0	0
chr11	Cotton_A_novel_01951	78113543	78113775	+	Non-Coding	putative novel ncRNA transcript (CPC score: -1.42053)	0	2.63797	1.06889	0	36.6492	0	0	0	0	0	0	7.04781	6.96411	4.69646
chr11	Cotton_A_novel_01953	92902410	92903612	-	Coding	putative protein-coding transcripts (having high similarity to UniprotKB protein "tr|I1I5U2|I1I5U2_BRADI", evalue:8.00E-13)	0	0	0	0	0	1.17884	2.73056	0	0	2.75814	0	8.23177	0	0
chr11	Cotton_A_novel_01955	102015309	102015609	-	Non-Coding	putative novel ncRNA transcript (CPC score: -1.03417)	0	0	0	0	1.0645	1.11758	1.18647	4.20593	5.62609	0	0.694041	1.23079	0	0.24605
chr11	Cotton_A_novel_01966	16184387	16184982	-	Coding	having high similarity to Gorai.001G256800.4 (Evalue:3.00E-36)	0	0.564982	0	0.379105	0	0	0	0	0	0	0	0	0	0.700587
chr11	Cotton_A_novel_01967	18548179	18549172	+	Non-Coding	putative novel ncRNA transcript (CPC score: -0.940283)	0.286882	0	0	0	0	0	0	0.0782682	0.674365	0.0394811	0.232477	0	0.0391087	0.114288
chr11	Cotton_A_novel_01968	19038968	19040208	+	Coding	putative protein-coding transcripts (having high similarity to UniprotKB protein "tr|Q53JP3|Q53JP3_ORYSJ", evalue:2.00E-13)	0.0728992	0.112289	0.215662	0	0.550194	0	0	0.326475	0.311099	0	0.293854	0.238769	0.175506	0
chr11	Cotton_A_novel_01971	26778026	26783968	+	Coding	putative protein-coding transcripts (having high similarity to UniprotKB protein "tr|M5WEH8|M5WEH8_PRUPE", evalue:2.00E-16)	0.0131957	0	0	0	0.00901119	0.0185678	0	0.0318047	0.0944453	0.0201037	0	0.0772325	0.876914	0
chr11	Cotton_A_novel_01979	33088885	33090029	-	Coding	having high similarity to Gorai.006G270900.1 (Evalue:3.00E-128)	1.44574	0.246701	0.18829	1.8392	2.32438	0.341436	0.483312	0.600147	0	0.52873	1.00535	0.680013	1.10299	1.85969
chr11	Cotton_A_novel_01984	38850887	38852010	+	Coding	putative protein-coding transcripts (having high similarity to UniprotKB protein "tr|V9GZT4|V9GZT4_MAIZE", evalue:0.00002)	0	0	0	0	0	0	0	0	1.47944	0.743866	0.365011	0	0	0
chr11	Cotton_A_novel_01988	56054437	56054851	+	Non-Coding	putative novel ncRNA transcript (CPC score: -1.1292)	0.709056	1.71918	1.90749	0.34533	2.24389	0	0	0	0	0	0	0	0.101363	0
chr11	Cotton_A_novel_01991	63426081	63426922	-	Coding	having high similarity to CotAD_18292 (Evalue:1.00E-78)	0	0	0	0	0	0	0.178723	0.194705	3.45013	0.933049	0.337357	0	0	0.0354934
chr11	Cotton_A_novel_01992	63464673	63465054	-	Coding	putative protein-coding transcripts (having high similarity to UniprotKB protein "tr|B9RYQ5|B9RYQ5_RICCO", evalue:0.000003)	0	0	0	0	0	0	0	0	2.41889	1.30978	0.183629	0	0	0
chr11	Cotton_A_novel_02012	96410132	96412138	-	Coding	having high similarity to Cotton_D_gene_10011850 (Evalue:6.00E-78)	0.356716	0.218179	0	0	0.751603	0.0888434	0.28296	0.0790345	0.382875	0.0288347	0.226787	0.413305	0	0
chr11	Cotton_A_novel_02030	31083514	31084110	-	Coding	having high similarity to Gorai.010G222200.3 (Evalue:0)	0.191661	0	0.188371	0	0	0	0	0.962331	0	0.566336	0	0	0.106271	0
chr11	Cotton_A_novel_02035	33399760	33412111	+	Coding	having high similarity to CotAD_40290 (Evalue:4.00E-139)	0.278212	0	0	0	1.03378	0.0620289	0.121896	0	0	0	0	0	0.524214	2.70952
chr11	Cotton_A_novel_02040	38849867	38850440	-	Non-Coding	putative novel ncRNA transcript (CPC score: -1.13599)	0	0	0	0	0	0	0	0.170769	1.88455	0.430707	0	0	0.169606	0
chr11	Cotton_A_novel_02053	74562782	74563266	-	Coding	having high similarity to Cotton_D_gene_10020499 (Evalue:0)	0	0	0	0	0	0	0	0	0	0.459689	0.33835	0	0	0
chr11	Cotton_A_novel_02068	99771615	99772035	-	Non-Coding	putative novel ncRNA transcript (CPC score: -0.92295)	0.689784	1.43843	0.168738	0	0	0	1.60401	1.19941	3.15865	0.90753	0.890639	0.431629	0.0492118	1.29431
chr11	Cotton_A_novel_02070	100996365	100996672	+	Non-Coding	putative novel ncRNA transcript (CPC score: -1.48792)	0	0	0	0	0.499742	0	0	0.980665	3.93537	0.659573	0	0	0	0.230089
chr11	Cotton_A_novel_02073	8280787	8281234	-	Coding	having high similarity to Gorai.006G232700.5 (Evalue:0)	0	0	0	0	0.645305	0	0	0	0	0	0	1.04977	0	0
chr11	Cotton_A_novel_02080	34114032	34114497	+	Coding	having high similarity to Gorai.006G255900.1 (Evalue:0)	0	0	0	0.280478	0	0	2.20423	0	0	2.47498	0	0	0	0
chr11	Cotton_A_novel_02083	51329830	51330155	-	Non-Coding	putative novel ncRNA transcript (CPC score: -1.48585)	0.605257	0.384013	0	0	1.29097	0	0.955941	0	0	0	0	2.16122	0	0
chr11	Cotton_A_novel_02085	63445667	63448088	+	Coding	having high similarity to CotAD_46986 (Evalue:3.00E-79)	0.382634	0	0	0.348486	0	1.49008	1.13323	1.76359	2.29047	1.38762	2.26536	0	2.34192	0
chr11	Cotton_A_novel_02086	64184594	64185850	+	Coding	having high similarity to CotAD_19771 (Evalue:0)	0	0	0	0	0.369412	0	0	0.0292222	0.278511	0.644461	0.260393	0	0	0
chr11	Cotton_A_novel_02088	65074352	65074719	+	Coding	having high similarity to Gorai.006G039400.1 (Evalue:1.00E-72)	0	0	0	0	0	2.68202	4.98287	0	0	0	0	0	0	0
chr11	Cotton_A_novel_02096	96030081	96030386	+	Coding	having high similarity to CotAD_12600 (Evalue:2.00E-147)	0.0359736	2.01701	2.27857	0.678276	15.4918	6.58526	0.188836	4.49966	3.04613	5.46824	8.01444	13.536	5.91704	6.65736
chr11	Cotton_A_novel_02097	96162924	96163258	-	Coding	having high similarity to CotAD_12596 (Evalue:2.00E-166)	0.549187	0.641413	60.9427	1.53771	104.05	142.571	17.1799	8.44026	4.28428	6.70347	936.535	2370.64	7.55211	1034.69
chr11	Cotton_A_novel_02102	8065650	8066142	+	Coding	having high similarity to Gorai.006G226000.1 (Evalue:2.00E-141)	0	0	0	0	0	0	0	0	0	0	0	0	0	0.0799767
chr11	Cotton_A_novel_02104	26493898	26494434	-	Coding	having high similarity to Gorai.008G129300.2 (Evalue:4.00E-99)	0.677781	0	0	0	0	7.15415	6.55946	5.90905	6.69313	0.899092	2.54779	0.138189	0.0945333	0.138128
chr11	Cotton_A_novel_02105	25542284	25543091	+	Coding	having high similarity to Gorai.005G111600.4 (Evalue:1.00E-30)	1.74953	0	0	0.867713	0	0	0.849952	0	1.54954	1.4024	1.47825	0	0	0
chr11	Cotton_A_novel_02107	53582318	53583088	-	Coding	having high similarity to Cotton_D_gene_10017900 (Evalue:1.00E-20)	1.1978	0	0.0655128	0	0.27526	0.379275	0.805309	0	4.84478	1.15573	0.305036	0	0.0913019	0
chr11	Cotton_A_novel_02109	63714183	63715223	+	Coding	having high similarity to CotAD_19801 (Evalue:0)	0	0	0	0	0	0	0	0	0	0	0	0.135095	0	0
chr11	Cotton_A_novel_02113	71682609	71684048	-	Coding	having high similarity to Gh_A09G1853 (Evalue:8.00E-43)	6.54663	1.18359	1.14672	3.53863	6.71044	0.259572	0.734861	2.68314	3.03436	2.46235	1.79206	10.6543	8.92196	13.7936
chr11	Cotton_A_novel_02114	72665550	72666403	+	Coding	having high similarity to Gorai.006G095600.1 (Evalue:3.00E-176)	1.16153	0	0.457621	0	1.0396	0.330421	0	0	0	0	0.141851	0	0.127122	0
chr11	Cotton_A_novel_02115	75218692	75219065	+	Coding	having high similarity to Gorai.006G143500.1 (Evalue:1.00E-58)	0	0	0	0	0	0	0	0	0	0	0	0	0	0
chr11	Cotton_A_novel_02116	77351747	77352119	-	Coding	having high similarity to Gorai.006G170800.1 (Evalue:2.00E-175)	0	0	0	0	0	2.60139	2.07131	0	0	2.96775	0	0	0	0
chr11	Cotton_A_novel_02118	22025823	22026207	+	Non-Coding	putative novel ncRNA transcript (CPC score: -1.34316)	0	0	0	1.19897	0	0	0	0	0	3.49178	1.80357	0.913908	0.119084	0
chr11	Cotton_A_novel_02119	24573588	24574007	-	Non-Coding	putative novel ncRNA transcript (CPC score: -1.2451)	0	0	0	0	0	0	0	0	0	0	0	0	0.54396	0
chr11	Cotton_A_novel_02121	56945064	56945464	-	Coding	having high similarity to Gorai.009G019800.1 (Evalue:7.00E-140)	0	0	0.924459	0	0	0	0	0	0	0	0	0	0	4.03295
chr11	Cotton_A_novel_02122	64881070	64881597	-	Coding	having high similarity to Gorai.006G038500.3 (Evalue:3.00E-60)	0	0	0	0	0	0	0	0	0	0	0	0	0	0
chr11	Cotton_A_novel_02125	102015684	102016123	-	Coding	having high similarity to Gorai.013G076000.1 (Evalue:6.00E-17)	0.63511	1.11445	0	0	0	0.462115	0	0.685338	0	5.20286	1.04102	0.494101	0	0
chr11	Cotton_A_novel_02127	11836090	11837197	-	Coding	having high similarity to CotAD_62363 (Evalue:2.00E-53)	1.00318	0.256438	0.24724	0.416038	0.487959	0.473998	0.377413	0	0	0	0	0.124687	0	0
chr11	Cotton_A_novel_02129	23299958	23316832	+	Coding	having high similarity to Gh_A11G2948 (Evalue:7.00E-58)	0	0	0	0	0	0.168107	0.0325727	0	0	0	0	0	0	0.743314
chr11	Cotton_A_novel_02130	26494503	26495290	-	Coding	having high similarity to CotAD_51509 (Evalue:2.00E-52)	0	0	0	0	0	0.184063	0.390819	0	0	0	0	0	0	0
chr11	Cotton_A_novel_02131	33473830	33474417	-	Coding	having high similarity to Gorai.006G264200.1 (Evalue:0)	0	0	0	1.93413	1.35909	0	0	0	0	1.63295	1.19272	0	0	0
chr11	Cotton_A_novel_02139	77670853	77671737	-	Coding	having high similarity to Gorai.006G274900.2 (Evalue:3.00E-72)	5.43327	1.09353	0	0	0.915709	0.315254	4.01625	2.91426	5.11649	3.08893	4.59857	0.564939	0.159133	0.066434
chr11	Cotton_A_novel_02143	96240891	96241078	-	Coding	having high similarity to CotAD_12602 (Evalue:7.00E-90)	10.9844	3.76326	69.453	26.8138	235.321	698.959	31.0132	46.3087	27.6909	30.2635	49.2359	2361.69	993.193	955.246
chr11	Cotton_A_novel_02147	103573231	103574289	+	Coding	having high similarity to Gorai.006G007700.3 (Evalue:0)	0	0.13529	0	0	0.242846	0	0.266124	0.252751	0	0	0	0	0	0
chr11	Cotton_A_novel_02149	7994610	7995252	+	Coding	having high similarity to Gorai.006G225300.2 (Evalue:0)	23.6132	0	29.041	14.2181	14.2044	14.0582	39.6871	61.0415	65.9156	48.0281	43.2547	36.9837	0	47.4162
chr11	Cotton_A_novel_02150	15604973	15605358	-	Coding	having high similarity to Gorai.006G110000.3 (Evalue:1.00E-176)	0	0	0	0	0	0.603012	0	0	0	0	0	0	0	0
chr11	Cotton_A_novel_02151	17744412	17744586	-	Non-Coding	putative novel ncRNA transcript (CPC score: -0.966754)	0	0	0	0	0	0	0	0	0	0	0	0	0	0
chr11	Cotton_A_novel_02154	34862341	34862717	-	Coding	having high similarity to Gorai.006G247800.2 (Evalue:1.00E-162)	0	0	0	2.08576	2.74364	0	0	0.191239	0	0	0	0	0	0
chr11	Cotton_A_novel_02156	58467525	58470465	-	Coding	having high similarity to CotAD_66832 (Evalue:0)	1.05098	0.650819	2.02074	0.802026	2.0421	4.2873	1.15858	1.44941	2.43771	1.5293	1.14766	2.1329	4.61392	6.11815
chr11	Cotton_A_novel_02159	76972761	76973226	-	Coding	having high similarity to Gorai.006G167700.1 (Evalue:0)	0	0	0	0	0	0	0	0	0	0	0	0	0	0
chr11	Cotton_A_novel_02160	80996900	80998177	-	Coding	having high similarity to Gorai.006G133500.1 (Evalue:2.00E-125)	0	0	0	0	0.0482885	0	0	0	0.0287358	0.231175	0	0	0	0
chr11	Cotton_A_novel_02162	93616160	93617100	-	Coding	having high similarity to Gorai.008G268700.2 (Evalue:0)	0	0	0	0	0	0.436673	0.309061	0	0.379273	0	0	0	0	0
chr11	Cotton_A_novel_02163	96305105	96305330	-	Coding	having high similarity to CotAD_12602 (Evalue:1.00E-112)	39.1989	0.772948	3.2912	100.481	190.393	495.519	50.0523	42.4617	44.8751	44.0681	60.2269	152.335	50.4707	48.7589
chr11	Cotton_A_novel_02167	13354901	13355187	-	Coding	having high similarity to Gorai.006G109100.8 (Evalue:2.00E-134)	0	0	0	0	0	0	4.08477	0	40.0447	0	19.1574	0	0	0
chr11	Cotton_A_novel_02170	20684150	20685364	-	Coding	having high similarity to Gorai.006G087700.1 (Evalue:8.00E-169)	0	0	0	0	0	0.105888	0	0.030454	0	0	0	0	0	0.333908
chr11	Cotton_A_novel_02171	21275324	21276125	+	Coding	having high similarity to Gorai.006G177800.1 (Evalue:3.00E-86)	0	0	0	0	0	0.718852	0	0	0	0	0	0	0	0
chr11	Cotton_A_novel_02172	33382099	33382874	-	Coding	having high similarity to CotAD_51629 (Evalue:0)	3.71551	0	0	0	0	0.908488	2.12853	0	0	0	0	0	0	0
chr11	Cotton_A_novel_02175	37413854	37414714	-	Coding	having high similarity to CotAD_75445 (Evalue:6.00E-52)	5.0413	1.02564	0.735763	2.36574	5.00231	0	0	9.2877	10.3275	22.9978	12.2683	1.05694	0.253037	0.687569
chr11	Cotton_A_novel_02176	38612423	38613486	+	Coding	having high similarity to CotAD_67061 (Evalue:1.00E-109)	2.10873	0.201799	0.476348	1.1365	1.82438	0.498409	0.529133	0.80757	0.553114	0.372002	0.831266	0.262291	0.766921	0.812743
chr11	Cotton_A_novel_02177	40567968	40568933	+	Coding	having high similarity to Gorai.005G178300.5 (Evalue:0)	10.607	0	21.834	15.9493	0	3.37792	0	0	0	0	9.78793	33.509	56.9763	43.941
chr11	Cotton_A_novel_02184	81230679	81230948	-	Non-Coding	putative novel ncRNA transcript (CPC score: -0.904153)	3.26607	24.6582	17.2307	2.01059	19.7406	10.8142	9.84075	18.5286	10.0479	2.02085	9.91616	2.42354	1.26317	2.0764
chr11	Cotton_A_novel_02185	93201130	93201447	+	Coding	having high similarity to Gorai.006G159900.2 (Evalue:7.00E-159)	4.52416	1.61706	0	0	0	0.961235	0	0	0	0	3.53627	0.420606	0.671371	0.42042
chr11	Cotton_A_novel_02191	8419614	8420293	-	Non-Coding	putative novel ncRNA transcript (CPC score: -1.20735)	0	0	0	0	0.238963	0.496586	0	0	0	0	0.438824	0	0	0
chr11	Cotton_A_novel_02192	8918996	8919837	-	Coding	having high similarity to Gorai.006G227200.5 (Evalue:4.00E-91)	0	0.0895045	0	0	0.32593	0	0	0	0.0976681	0.245539	0.0481938	0.710181	0	0
chr11	Cotton_A_novel_02202	20725403	20726627	-	Coding	putative protein-coding transcripts (having high similarity to UniprotKB protein "tr|K4FR64|K4FR64_ARAHA", evalue:1.00E-11)	0.370196	0.569964	0.0365046	0.295007	0.508044	0	0	0.0301514	0.0604983	0	0.0597051	1.1025	2.15199	1.5869
chr11	Cotton_A_novel_02206	21602818	21604473	-	Coding	having high similarity to Gorai.007G012500.2 (Evalue:3.00E-45)	0.833533	0	0	0	0	0	0	0	0	0	0	0	0.470539	1.54022
chr11	Cotton_A_novel_02207	21660054	21661016	-	Coding	having high similarity to Gorai.010G243200.1 (Evalue:6.00E-25)	0	0	0.0490343	0	0.205285	0.141307	0.450054	0	0	0	0.121079	0.833519	0	0
chr11	Cotton_A_novel_02209	21784196	21785427	-	Coding	having high similarity to Gorai.003G098100.2 (Evalue:0)	12.734	0	3.13275	0	0	0	0	0	0	0	0	2.06941	0	0
chr11	Cotton_A_novel_02210	21842484	21844015	+	Coding	having high similarity to Gorai.007G015400.4 (Evalue:2.00E-37)	0	0	0	0	0.11708	0	0	0	0	0	0	2.05268	0.663297	2.12995
chr11	Cotton_A_novel_02214	26852813	26855904	+	Coding	having high similarity to Gorai.003G183500.3 (Evalue:4.00E-66)	0.135547	0.0411454	0.0517633	0.078643	0.0537553	0.147734	0	0	0	0	0	0.434732	0.331423	0.168076
chr11	Cotton_A_novel_02215	28206153	28206382	-	Coding	having high similarity to Gh_A04G0418 (Evalue:5.00E-117)	0	0	0	0	0	2.64975	0	0	0	0	8.25565	0	15.7725	0
chr11	Cotton_A_novel_02219	29866511	29866618	+	Coding	having high similarity to CotAD_73856 (Evalue:1.00E-44)	1200000	0	0	1870000	12738.8	237.528	1008.68	0	0	0	0	4471.05	826514	1849.27
chr11	Cotton_A_novel_02220	29969696	29969878	+	Coding	having high similarity to CotAD_62419 (Evalue:1.00E-82)	0	1.7795	0	0	0	0	0	27.9271	19.6123	28.1747	24.8852	137.437	68.7942	38.5324
chr11	Cotton_A_novel_02222	31115283	31115619	+	Non-Coding	putative novel ncRNA transcript (CPC score: -1.33232)	0.556625	0	0.812403	0	0.395889	0	0	0	0.254153	0	0.250821	5.57836	1.23099	2.33828
chr11	Cotton_A_novel_02223	31097283	31098471	+	Non-Coding	putative novel ncRNA transcript (CPC score: -1.28863)	0	0	0	0	0	0	0	0	0	0	0	1.02891	0.229406	0
chr11	Cotton_A_novel_02225	31304255	31304815	+	Non-Coding	putative novel ncRNA transcript (CPC score: -0.833478)	2.9519	2.3085	1.96754	0	0	0	0	0.0886264	0.0889137	0	0.087748	0.900318	0.615894	0.12856
chr11	Cotton_A_novel_02229	31903829	31906539	-	Coding	putative protein-coding transcripts (having high similarity to UniprotKB protein "tr|B8BBX0|B8BBX0_ORYSI", evalue:1.00E-110)	0.0301924	0.141948	0.0745206	0.271662	0.247748	0	0	0	0.0244281	0.0122825	0.0120539	0.128899	0.488433	0.472812
chr11	Cotton_A_novel_02230	31901801	31903505	+	Coding	having high similarity to Gh_A05G2825 (Evalue:1.00E-91)	0	0.0391677	0	0	0	0	0	0	0	0.0205955	0	0	0.279519	0.298845
chr11	Cotton_A_novel_02233	33368466	33368967	-	Non-Coding	putative novel ncRNA transcript (CPC score: -1.24137)	0	1.14001	0	0	2.04665	0.620409	0	0.186595	2.43359	0.564747	1.13984	6.94813	4.88059	19.3124
chr11	Cotton_A_novel_02235	33384804	33385153	+	Coding	having high similarity to Gorai.009G455400.2 (Evalue:5.00E-156)	0	0	0	0	0.180611	0	0	0.229419	0.460326	0.231453	0	0	0	0
chr11	Cotton_A_novel_02238	34037694	34037919	+	Non-Coding	putative novel ncRNA transcript (CPC score: -1.38238)	0	0	0	0	0	0	0	0	0	0	0	8.60225	3.01778	0
chr11	Cotton_A_novel_02239	34704214	34704598	+	Non-Coding	putative novel ncRNA transcript (CPC score: -1.51762)	0	0	0	0	0	0	0	0	0	0	0.180357	1.95838	0	0
chr11	Cotton_A_novel_02240	36909971	36910486	+	Coding	having high similarity to Gorai.010G040700.1 (Evalue:4.00E-14)	0	0	0	0.236811	0.167653	5.75312	4.33211	3.19747	0	0.823538	0.722407	1.21876	0.745726	0.799023
chr11	Cotton_A_novel_02241	37247191	37247732	-	Coding	having high similarity to Gorai.008G246500.5 (Evalue:1.00E-39)	0	0	0	0	0	0	1.36016	0	0	0	0	0	0	0
chr11	Cotton_A_novel_02244	40827557	40827887	+	Non-Coding	putative novel ncRNA transcript (CPC score: -1.35461)	0.58214	0.124109	0.14151	0.557462	8.9015	0	2.75763	0.265969	0	0.268327	1.05333	12.0726	2.06468	2.07406
chr11	Cotton_A_novel_02245	40979115	40979718	-	Coding	having high similarity to Gorai.005G177400.2 (Evalue:3.00E-70)	0	0	0	0	0.391264	0	0.573164	0.0787376	0	0	0.155914	0	0.260903	0
chr11	Cotton_A_novel_02250	45364693	45371044	-	Coding	having high similarity to CotAD_61949 (Evalue:9.00E-78)	0.110864	0.00429208	0	0.00551475	0.361688	0.00690257	0	0	0	0	0.00242938	1.29888	0	0
chr11	Cotton_A_novel_02264	53382919	53386713	-	Coding	having high similarity to CotAD_14418 (Evalue:4.00E-122)	0	0.0958185	0.0297403	0	0	0	0	0.00567822	0.00116423	0	0.000933532	0	0.186553	0
chr11	Cotton_A_novel_02266	53662506	53662860	+	Non-Coding	putative novel ncRNA transcript (CPC score: -1.40027)	0	0	0	0	0	0	0	0	0	0	0.219113	0	0.359883	0
chr11	Cotton_A_novel_02268	55089463	55089887	-	Non-Coding	putative novel ncRNA transcript (CPC score: -1.30162)	0	0	0	0	0	0	0	0	0.590003	0	0	0	0	0.238078
chr11	Cotton_A_novel_02273	55763346	55763883	-	Coding	having high similarity to CotAD_12602 (Evalue:0)	0.106003	0.145357	1.33944	1.00512	31.1861	15.3732	3.42216	0.854059	0.434926	0.923812	1.09304	2.5545	0.819072	1.03906
chr11	Cotton_A_novel_02274	55754007	55754367	-	Coding	having high similarity to CotAD_12604 (Evalue:6.00E-178)	0.355185	0.621499	15.868	0	19.6204	11.0604	2.39839	1.65914	1.91534	2.16655	2.01666	4.00187	2.06775	1.71409
chr11	Cotton_A_novel_02275	58773742	58774431	+	Non-Coding	putative novel ncRNA transcript (CPC score: -1.22661)	0.155169	0.115692	0.763347	0	0.53582	0.221614	1.64693	0	0.129162	0	0.127469	3.04595	0.918961	0.374721
chr11	Cotton_A_novel_02277	60141182	60141326	+	Coding	having high similarity to Gorai.007G250500.1 (Evalue:7.00E-56)	0	0	37.6645	0	3959.48	48.5961	0	0	1.76267	28.3608	19.1351	530.293	84.0833	32.4187
chr11	Cotton_A_novel_02278	61104411	61105399	-	Coding	having high similarity to CotAD_73021 (Evalue:8.00E-121)	1.00564	0.80773	0.587021	0.765483	0.198453	0	0	0.157552	0.118547	0.119212	0.155991	0.239761	0	0.201295
chr11	Cotton_A_novel_02281	61754459	61755662	-	Non-Coding	putative novel ncRNA transcript (CPC score: -1.14156)	15.614	0.465236	4.18676	10.8414	0.492815	4.28237	6.20285	21.1197	14.4771	12.2228	12.1268	0.743093	1.05848	0.922828
chr11	Cotton_A_novel_02287	63008342	63008525	-	Non-Coding	putative novel ncRNA transcript (CPC score: -1.01387)	0	0	92.9996	0	0	0	0	0	0	0	0	31.0101	8.93202	32.6277
chr11	Cotton_A_novel_02290	67436413	67436912	+	Coding	having high similarity to Gh_A11G1902 (Evalue:4.00E-141)	0	0.182368	0.124537	0	0	0.366626	0	0	0	0	0.213542	0	0	0
chr11	Cotton_A_novel_02294	71937299	71939856	+	Coding	having high similarity to CotAD_36090 (Evalue:0)	0.0643057	0	0	0.0964185	0.0439793	0	0	0	0	0	0	0.440071	0.0953924	0
chr11	Cotton_A_novel_02298	72564154	72564953	-	Coding	having high similarity to Gorai.006G096200.3 (Evalue:0)	0	0	0	0	0	0	0	0.0521928	0	0	0.103351	0	0	0
chr11	Cotton_A_novel_02300	73254998	73255435	+	Coding	having high similarity to Gorai.006G136800.1 (Evalue:1.00E-172)	28.5002	13.9222	17.4018	3.12731	0.673329	0	1.97959	0.691585	0.693827	0.279087	0.136946	3.19055	2.50091	5.68065
chr11	Cotton_A_novel_02301	73767534	73768301	+	Coding	having high similarity to CotAD_17207 (Evalue:1.00E-143)	0.133794	5.02947	10.4057	0.530476	0.0922447	0	0	0	0	0	0.0546854	1.89207	0.312109	0
chr11	Cotton_A_novel_02303	75783690	75784359	+	Coding	having high similarity to Gorai.006G155400.1 (Evalue:0)	0	0	0	0.800027	0.111801	0.924967	0.981986	0	0	0	0	0	0	0
chr11	Cotton_A_novel_02305	78024415	78025020	+	Coding	having high similarity to Gorai.006G117600.1 (Evalue:0)	0	0	0	1.10963	0.908366	0	0	0	0.235755	0	0	1.0814	0.0778709	0.113782
chr11	Cotton_A_novel_02306	78190822	78191680	+	Coding	having high similarity to Gorai.006G118400.1 (Evalue:0)	0.691617	0	2.44106	0	0	0.163938	0.696176	0.0473841	0.332764	0.0478042	0.234572	1.6249	0	0.760256
chr11	Cotton_A_novel_02309	78466878	78468074	-	Coding	having high similarity to CotAD_65405 (Evalue:3.00E-126)	0.304489	0.0585511	0.187647	0	0.156727	0.215636	0	0.0310143	0.217804	0.156446	0.122828	0.634995	0.589531	0.408031
chr11	Cotton_A_novel_02310	78930320	78930930	+	Non-Coding	putative novel ncRNA transcript (CPC score: -1.26418)	0.925545	0	0.0909837	0.182714	5.95933	0.397851	0	1.5404	2.27838	5.4896	2.61904	0.786775	0.538222	0
chr11	Cotton_A_novel_02313	79335080	79335563	-	Coding	having high similarity to Gorai.006G125200.2 (Evalue:2.00E-46)	0	0	0	0	0	0	0	0	0	0	0	0	0	0
chr11	Cotton_A_novel_02314	80086841	80087162	+	Non-Coding	putative novel ncRNA transcript (CPC score: -1.34878)	5.00089	0.393887	0.910682	1.79016	1.77685	0	0	0	0.864404	0.5795	0.568714	5.89219	3.61379	7.71738
chr11	Cotton_A_novel_02317	80497779	80498166	-	Non-Coding	putative novel ncRNA transcript (CPC score: -0.982321)	0.81101	0	0.198075	0	0	0	0	0	0	0	0	2.1815	0	2.95013
chr11	Cotton_A_novel_02319	81813981	81814574	+	Coding	having high similarity to CotAD_36361 (Evalue:1.00E-76)	0	0	0	0.952516	0.066899	0	0	0	0.405486	0	0	0	0	0.35214
chr11	Cotton_A_novel_02323	84246516	84247592	-	Coding	having high similarity to Gorai.009G358500.1 (Evalue:1.00E-61)	0.432794	0.639956	0.46929	0	0	0.24547	0	0.17675	0	0.10699	0.209998	1.00779	0.261954	0.335691
chr11	Cotton_A_novel_02326	85763225	85763693	-	Coding	having high similarity to Gorai.007G000100.1 (Evalue:1.00E-34)	0	0	0	0	0	0	0.435747	0	0.607923	0	0.11999	0	0	0
chr11	Cotton_A_novel_02327	86730034	86731159	-	Coding	having high similarity to CotAD_73748 (Evalue:1.00E-179)	0	0.0316119	0	0	0	0	0	0	0.0168663	0.00848041	0	0.758885	0	1.28905
chr11	Cotton_A_novel_02329	88640366	88640595	-	Coding	having high similarity to Gorai.006G075300.2 (Evalue:1.00E-105)	0	0	1.16804	0	0	0	5.62619	0	0	0	0	8.02852	0	0
chr11	Cotton_A_novel_02330	90740963	90741289	+	Non-Coding	putative novel ncRNA transcript (CPC score: -1.34106)	0	0	0.145898	0	0.0853942	0	0	0.0916821	0	0	0	4.03684	2.19206	4.72651
chr11	Cotton_A_novel_02331	91173175	91173317	+	Non-Coding	putative novel ncRNA transcript (CPC score: -1.07641)	0	0	0	0	0	40.8462	0	0	0	0	0	0	0	0
chr11	Cotton_A_novel_02332	91852128	91853746	+	Coding	having high similarity to CotAD_30246 (Evalue:0)	0	0.954067	0.131855	0	0.878897	0.0755347	0	0	0.043477	0	0.156161	0	0	0
chr11	Cotton_A_novel_02333	92886956	92888329	+	Coding	having high similarity to CotAD_14449 (Evalue:1.00E-104)	0	0	0.235859	0	0	0	0	0	0	0	0	0	0.20814	0.384158
chr11	Cotton_A_novel_02335	92940307	92940602	-	Coding	having high similarity to CotAD_23237 (Evalue:3.00E-30)	0	0.944557	0	0	1.40553	0	0	0.73843	4.81536	0	0	0	0	0.517312
chr11	Cotton_A_novel_02336	93400832	93401384	-	Coding	having high similarity to Gorai.008G265800.7 (Evalue:4.00E-74)	0	0.314234	0.105896	0	0.299373	0.310036	0	0	0	0	0	1.44822	0.570409	3.68476
chr11	Cotton_A_novel_02337	93467305	93468315	-	Non-Coding	having high similarity to ghr-MIR479 (Evalue:2.00E-45)	9.26449	68.8622	12.0869	0	0.0643393	0	0	0	0.0384186	0	0	2.65758	0.357223	0.447394
chr11	Cotton_A_novel_02340	94898239	94900090	-	Coding	putative protein-coding transcripts (CPC score: 1.48318)	0.137725	0.107231	0.0226524	0	0	0.259275	0	0.0743091	0.0931875	0.131194	0.156787	0.95248	0.477824	0.47603
chr11	Cotton_A_novel_02341	95993751	95993900	-	Coding	having high similarity to CotAD_12600 (Evalue:2.00E-69)	0	0	43.1557	0	3.3967	66.5575	0	11.2178	10.5507	0	1.04124	140.532	37.5583	62.2672
chr11	Cotton_A_novel_02342	96083576	96084029	-	Coding	having high similarity to CotAD_12604 (Evalue:0)	0	0.236307	2.25845	0.183408	1.69343	3.2949	0.0616659	0.96643	1.50914	2.03332	2.69254	2.57994	0.943627	0.869567
chr11	Cotton_A_novel_02355	100423131	100423607	-	Coding	having high similarity to Gorai.006G046800.3 (Evalue:0)	0	0	0	0	0	0	0	0	0	0.11848	0	0	0	0
chr11	Cotton_A_novel_02356	101180135	101181202	+	Coding	having high similarity to Gorai.006G056200.1 (Evalue:0)	1.22441	0.0669666	0	0.522132	0.720915	0	0	0	0	0.432496	0.282964	0	0.376305	0.182663
chr11	Cotton_A_novel_02363	102418455	102419568	-	Coding	having high similarity to Gorai.005G126900.7 (Evalue:2.00E-41)	0	0	0	0	0	0	0	0	0	0	0	3.81311	0	6.88987
chr11	Cotton_A_novel_02364	102507717	102508887	+	Non-Coding	putative novel ncRNA transcript (CPC score: -1.45158)	0.318886	0	0	0	0	0	0	0	0	0	0	0	0	0
chr11	Cotton_A_novel_02370	103314392	103314777	-	Coding	having high similarity to Gorai.006G008700.1 (Evalue:9.00E-139)	2.45922	1.67066	2.20202	0	0.579271	0	0.640184	0.362173	0	0.365384	0.179291	3.24512	5.44626	5.96839
chr11	Cotton_A_novel_02372	103801030	103802062	+	Coding	having high similarity to Gorai.006G006600.2 (Evalue:0.0000001)	0	0.0696841	0	0.181317	0	0	0.137264	0	0	0	0	0.684001	0	0
chr11	Cotton_A_novel_02377	7241100	7242560	+	Coding	having high similarity to Gorai.006G217500.1 (Evalue:5.00E-52)	0	0	0	0	0	0	0	0	0	0.0246404	0	1.12613	0.603254	1.07203
chr11	Cotton_A_novel_02379	7831324	7831678	-	Coding	having high similarity to Gorai.006G223200.2 (Evalue:1.00E-176)	0	0	0	1.42273	0	0	0.773848	0	1.03327	2.23269	0.65734	0	0	0
chr11	Cotton_A_novel_02380	8836601	8837911	-	Coding	having high similarity to Gorai.006G239900.1 (Evalue:0)	0.341494	0.36889	0	0	0.187377	0.289975	0	0	0	0	0	1.36147	0	0
chr11	Cotton_A_novel_02381	12722009	12722115	+	Coding	having high similarity to Gorai.004G276900.1 (Evalue:2.00E-50)	0	0	342.499	0	383.438	0	0	0	0	0	0	7008.1	950.19	1703.92
chr11	Cotton_A_novel_02383	21882585	21882999	-	Non-Coding	putative novel ncRNA transcript (CPC score: -1.1347)	1.41811	1.47358	0	0	0	1.03662	2.20104	1.08148	0	0.311732	0	0	0	0
chr11	Cotton_A_novel_02384	25505447	25506063	-	Non-Coding	putative novel ncRNA transcript (CPC score: -1.17917)	0	0.134604	0	0	0	0	0	0	0	0.0768435	0.0754132	1.77153	0.959406	1.49407
chr11	Cotton_A_novel_02385	25540548	25540883	+	Coding	having high similarity to CotAD_35844 (Evalue:7.00E-157)	0	0	0.272764	0	0	0	0.884962	0.255361	0	2.83388	1.51698	0	0	0
chr11	Cotton_A_novel_02390	402230	402363	-	Coding	putative protein-coding transcripts (having high similarity to UniprotKB protein "tr|M5X890|M5X890_PRUPE", evalue:0.000000003)	0	0	0	0	0	0	0	0	0	0	0	67.2298	64.217	67.2001
chr11	Cotton_A_novel_02397	7310742	7316869	-	Coding	having high similarity to Gorai.009G390600.1 (Evalue:1.00E-19)	0.294028	0	0	0.179187	0.0364874	0	0	0	0	0	0.275907	0	0.487784	0.947333
chr11	Cotton_A_novel_02398	7420191	7420798	+	Non-Coding	putative novel ncRNA transcript (CPC score: -1.18803)	0	0	0.0916513	0	0	0	0	0	0	0	0	0	0	1.69805
chr11	Cotton_A_novel_02399	7792948	7794118	-	Coding	having high similarity to Gorai.001G151500.1 (Evalue:2.00E-169)	0	0.0600726	0.231204	0	0.160957	0.332202	0.11756	0.278932	0.186613	0	0.21417	0.209654	0.263244	0.326313
chr11	Cotton_A_novel_02401	10899471	10899903	+	Non-Coding	putative novel ncRNA transcript (CPC score: -1.05937)	0	0.915264	0	0	3.72813	1.42978	0	0	0.142001	0	0	1.12185	1.06976	5.81063
chr11	Cotton_A_novel_02409	22353001	22353547	-	Coding	having high similarity to Gorai.007G022900.1 (Evalue:0)	1.53574	2.87315	2.15443	0.431905	0.304667	0.631099	0	0	0	0	0.091489	0.268066	0.764082	0.870828
chr11	Cotton_A_novel_02417	27420992	27421570	-	Coding	putative protein-coding transcripts (having high similarity to UniprotKB protein "tr|B9RNK7|B9RNK7_RICCO", evalue:0.000006)	0	0	0	0	0	0	0	0	0.253418	0.764516	0.16673	0	0.736363	0
chr11	Cotton_A_novel_02418	29303158	29306473	-	Coding	putative protein-coding transcripts (CPC score: 5.43553)	0	0	0	0.291991	0	0.342703	0.691275	0	0	0	0	0	0	0
chr11	Cotton_A_novel_02420	29673856	29674158	-	Coding	having high similarity to CotAD_12572 (Evalue:3.00E-145)	2.61139	0.422041	0	1.74372	76.5883	22.4429	13.0637	6.34843	4.72267	4.56103	4.58138	3.0065	2.16189	0.69751
chr11	Cotton_A_novel_02423	32893920	32894357	-	Non-Coding	putative novel ncRNA transcript (CPC score: -0.943419)	0	0	0	0	0	0	0	0	0	0	0.410838	0	1.63696	0
chr11	Cotton_A_novel_02425	33383393	33384281	+	Coding	having high similarity to CotAD_51630 (Evalue:1.00E-84)	0.661426	0	0.59728	0.328445	1.73216	0	0	0.475268	0	0.388152	0.44815	0.437575	0	0
chr11	Cotton_A_novel_02426	34499567	34500346	+	Coding	having high similarity to CotAD_63360 (Evalue:0)	0	0	0.107495	0	0	0	0	0	0	0	0	0.202641	0.0988936	0
chr11	Cotton_A_novel_02428	35336777	35337877	+	Coding	having high similarity to Gorai.006G230200.3 (Evalue:3.00E-98)	0.0842487	0	0	0	0	0.11943	0	0.0687772	0	0.173467	0	0.301612	0.55021	0
chr11	Cotton_A_novel_02432	41478944	41479504	+	Coding	having high similarity to CotAD_22597 (Evalue:4.00E-62)	0.8434	0	0.103555	0.207689	0.731483	0	0	0	0	0.178824	0.087748	0.128617	0.674551	0.44996
chr11	Cotton_A_novel_02438	50557990	50558988	-	Coding	having high similarity to Gh_A06G1205 (Evalue:1.00E-119)	0	0.0725437	0	1.7009	0.26126	0	0	0.11665	0.156038	0	0.269486	0.397634	0.449456	0.316134
chr11	Cotton_A_novel_02440	52224417	52225191	-	Non-Coding	putative novel ncRNA transcript (CPC score: -1.2595)	0.132161	0.0994246	0	0.131017	1.00217	0.188296	0.199903	0.163614	0.328289	0.110043	0	0	0	0
chr11	Cotton_A_novel_02445	56943628	56944807	+	Coding	having high similarity to Gh_A05G0114 (Evalue:5.00E-109)	0.15489	0.119074	0	0.411321	0.531558	0	0.465879	0	0	0	0	0.249384	0.399941	0
chr11	Cotton_A_novel_02446	57376709	57376962	-	Non-Coding	putative novel ncRNA transcript (CPC score: -1.06789)	0	1.37536	0	0	0	0	5.99153	0	1.88048	1.26068	0	1.2809	3.6997	0.853554
chr11	Cotton_A_novel_02447	57667193	57667978	-	Coding	having high similarity to Cotton_D_gene_10020237 (Evalue:0)	0.129672	0.0976478	0.0638368	0.257154	0.0893734	0	0.196088	0.0534806	0	0	0	0.467864	0.391184	0.194857
chr11	Cotton_A_novel_02458	62017368	62017995	+	Coding	having high similarity to Gorai.006G190700.1 (Evalue:0)	0	0.262737	0	0.351073	0.983788	2.03565	0.270142	0.222365	0.148724	0.224336	0.0733869	0.484988	0.88473	0.754093
chr11	Cotton_A_novel_02459	62942226	62942690	-	Non-Coding	putative novel ncRNA transcript (CPC score: -0.988332)	0	0.20401	0.281797	0	0.602664	0	0	0.369478	0.123558	0	0	0	2.75871	0
chr11	Cotton_A_novel_02462	71100145	71101438	+	Coding	having high similarity to Gorai.006G092500.2 (Evalue:0)	0.0693619	0	0.0342029	0	0.380618	0	0.208451	0	0.0283083	0.028467	0.0558742	0.39217	0.669908	2.0039
chr11	Cotton_A_novel_02464	73525039	73525856	+	Non-Coding	putative novel ncRNA transcript (CPC score: -1.37825)	0	0	0	0	0	0	0	0	0	0	0	0.258449	0.942939	0
chr11	Cotton_A_novel_02465	75094281	75095497	+	Coding	having high similarity to CotAD_20469 (Evalue:0)	0	0	0	0.594635	0.204828	0	0.224384	0.030393	0	0	0	0	0.468548	0
chr11	Cotton_A_novel_02466	76200884	76202313	+	Coding	having high similarity to Gorai.009G000800.1 (Evalue:6.00E-76)	1.14111	1.24332	1.07277	0.830319	0.989395	0	0	0	0	0	0	0	1.23447	2.71646
chr11	Cotton_A_novel_02468	76885434	76885661	+	Coding	having high similarity to Gorai.006G148500.2 (Evalue:2.00E-38)	0	0	0	0	8.92338	0	0	0	0	1.93952	0	0	0	5.11034
chr11	Cotton_A_novel_02469	77135547	77135894	-	Non-Coding	putative novel ncRNA transcript (CPC score: -1.10297)	0	0	0	0	0	0	0	0.232821	0	0.234886	0	0	0.982965	0
chr11	Cotton_A_novel_02473	77342293	77343055	+	Non-Coding	putative novel ncRNA transcript (CPC score: -1.19192)	0	0	0	0	0	0	0	0	0	0	0	0	0	0
chr11	Cotton_A_novel_02474	77401669	77402118	+	Non-Coding	putative novel ncRNA transcript (CPC score: -1.01185)	0.609667	0	0	0	0	0	0	0.262287	0.394706	0.529225	1.42828	0.473117	1.03569	0.756653
chr11	Cotton_A_novel_02476	77690503	77691007	+	Non-Coding	putative novel ncRNA transcript (CPC score: -1.18579)	0	0	0.612518	0	0	0	0	0	0	0	0.209813	0.306826	0	0
chr11	Cotton_A_novel_02477	79428080	79428475	-	Coding	having high similarity to Gorai.006G125700.1 (Evalue:0)	9.72343	0.266177	1.71059	4.15648	1.09749	0	0	0	0	0	0	0.490844	1.00734	0.490627
chr11	Cotton_A_novel_02478	80484903	80486369	-	Non-Coding	putative novel ncRNA transcript (CPC score: -0.995132)	8.13909	0	5.50329	6.24975	0	0.0846659	0	0.194452	0.551345	0.235351	0.41029	0.0533685	0.159251	0.124472
chr11	Cotton_A_novel_02479	80498412	80498858	-	Non-Coding	putative novel ncRNA transcript (CPC score: -1.21703)	0	0	0.453299	0	0	0	0	0	0	0	0	0	0.786791	0
chr11	Cotton_A_novel_02483	81830119	81830460	-	Coding	having high similarity to Gorai.006G111700.3 (Evalue:4.00E-152)	0	0.697824	0	0	0.381855	0	0	0	0	0	0	0	0	0
chr11	Cotton_A_novel_02484	81970213	81971019	+	Coding	having high similarity to Gorai.006G112700.1 (Evalue:3.00E-32)	0	0.188852	0	0	0	0	0	0	0	0	0.0510607	0.338461	0.668882	0
chr11	Cotton_A_novel_02486	82022506	82022835	-	Non-Coding	putative novel ncRNA transcript (CPC score: -1.23955)	0.586621	0.749219	0	0	0.834386	0	0	0.804562	0.538113	0.811695	0.796588	2.85235	2.94856	7.0327
chr11	Cotton_A_novel_02489	91908099	91910100	-	Coding	putative protein-coding transcripts (having high similarity to UniprotKB protein "tr|B9EWU4|B9EWU4_ORYSJ", evalue:9.00E-59)	0	0.0328163	0.290739	0	0.288037	0.118788	0.0630555	0.544472	0	10.822	0	0.436275	2.5482	0
chr11	Cotton_A_novel_02490	92480914	92482034	+	Coding	putative protein-coding transcripts (having high similarity to UniprotKB protein "tr|A0A067E9R9|A0A067E9R9_CITSI", evalue:2.00E-27)	0	0.0632326	0.0406253	0	0.169769	0	0	0.0336264	0.134942	0.0339245	0	0.0491596	0.907993	0.270258
chr11	Cotton_A_novel_02492	93504967	93505265	-	Non-Coding	putative novel ncRNA transcript (CPC score: -1.12036)	0	1.38522	0	0	1.08443	0	0	0	0	0	0	0	2.17558	0
chr11	Cotton_A_novel_02493	94108253	94109005	+	Coding	having high similarity to Gorai.008G110700.5 (Evalue:3.00E-31)	0	0.10318	0	0	0	0	0	0	0	0	0	0.786184	0.622736	0
chr11	Cotton_A_novel_02496	96623527	96623740	-	Coding	having high similarity to Gorai.006G065800.4 (Evalue:2.00E-103)	36.7346	0	6.8742	11.3942	6.39604	0	0	1.27005	0	1.28131	0	2.47909	7.91426	0.825999
chr11	Cotton_A_novel_02497	98647632	98648388	+	Non-Coding	putative novel ncRNA transcript (CPC score: -1.06578)	0	0	0	0	0	0	0	0	0	0	0	0.82146	0.580681	0.697933
chr11	Cotton_A_novel_02501	99172024	99173012	+	Coding	putative protein-coding transcripts (having high similarity to UniprotKB protein "tr|A0A067F9H9|A0A067F9H9_CITSI", evalue:6.00E-47)	1.63599	0.44058	0.565105	0.765483	0.529208	0.136593	0	0.590821	0.237095	0.0397373	0.0389977	0.172615	0	0.115026
chr11	Cotton_A_novel_02506	102668751	102670092	-	Coding	having high similarity to Gorai.006G010900.1 (Evalue:3.00E-78)	0.33221	0	0	0	0	0	0	0	0	0	0	0.786348	0.824336	1.04112
chr11	Cotton_A_novel_02507	102963735	102963975	-	Non-Coding	putative novel ncRNA transcript (CPC score: -1.28558)	0	0.795952	0	3.25073	0	0	2.38599	0.765437	1.53584	0.772223	0.75785	0	0	0
chr11	Cotton_A_novel_02508	102964070	102964380	-	Coding	having high similarity to Gorai.006G009500.1 (Evalue:1.00E-111)	0.687072	2.11879	0	0.652889	0	0	1.08361	0.635202	1.27452	1.9225	1.57227	0	13.2738	0
chr11	Cotton_A_novel_02509	103244718	103245140	+	Non-Coding	putative novel ncRNA transcript (CPC score: -1.09187)	0	1.66492	0	0.333249	2.40072	0	0	0	0.595769	0.299554	0.293979	3.74057	5.80011	0
chr11	Cotton_A_novel_02510	103245198	103245407	+	Non-Coding	putative novel ncRNA transcript (CPC score: -1.21831)	0	0	2.96095	0	1.71376	0	0	0	1.39	0	0	8.05341	15.9155	0
chr11	Cotton_A_novel_02512	8700872	8701069	-	Coding	having high similarity to Gorai.006G238400.2 (Evalue:3.00E-86)	0	4.60857	0	11.5122	10.6925	0	0	0	3.69481	0	0	0	0	0
chr11	Cotton_A_novel_02513	11865686	11866111	+	Non-Coding	putative novel ncRNA transcript (CPC score: -1.22469)	0.674505	0	0	0.328933	0.236776	0.492001	0	0.292632	0.293581	0	0	0.50489	0	0.947814
chr11	Cotton_A_novel_02514	17197857	17198271	+	Coding	having high similarity to Gorai.006G077800.1 (Evalue:0)	1.41811	0	0	0.34533	0	1.03662	0	0.154496	0.619989	0.467599	0	2.99947	0	0
chr11	Cotton_A_novel_02515	20410479	20411117	-	Coding	having high similarity to Gorai.006G085600.1 (Evalue:5.00E-143)	0	4.87481	0.340763	0	0.239674	0.247937	0	0.216546	0.144832	0.0728219	0.0714666	0	0	0
chr11	Cotton_A_novel_02517	21308807	21309142	+	Coding	having high similarity to CotAD_18885 (Evalue:4.00E-174)	2.71883	0.481755	0	0	3.90689	0	0	1.02145	0	52.0321	0	0	0.649497	0.543791
chr11	Cotton_A_novel_02518	23085199	23086253	+	Non-Coding	putative novel ncRNA transcript (CPC score: -1.19957)	0.177581	0.951312	0.350081	0	3.29389	0	0	0.253959	0.254783	0.219609	0.107761	2.17382	0.522851	3.47127
chr11	Cotton_A_novel_02519	23241870	23243273	-	Coding	having high similarity to Gh_A11G2949 (Evalue:3.00E-87)	0.819202	0.877057	0	0.37697	0.18673	0.445659	0	0	0.665893	0.164709	0	0.50003	0.363544	0.121702
chr11	Cotton_A_novel_02522	32894575	32894862	-	Non-Coding	putative novel ncRNA transcript (CPC score: -1.36998)	0	0	0.836119	0	1.20634	0	0	0	0	0	0.39894	1.68826	3.59306	4.21878
chr11	Cotton_A_novel_02525	42901963	42902128	+	Coding	having high similarity to Gorai.006G081900.1 (Evalue:5.00E-68)	0	0	0	0	0	0	0	0	0	0	0	11.1017	0	0
chr11	Cotton_A_novel_02530	54129759	54130440	+	Coding	having high similarity to Gorai.007G010500.1 (Evalue:0)	0	0	0	0	0.108972	0	0	0	0	0.264257	0	0	0	0
chr11	Cotton_A_novel_02531	57604377	57604587	-	Non-Coding	putative novel ncRNA transcript (CPC score: -1.08259)	0	0	0	0	0	0	0	0	0	0	0	3.5078	8.39874	0
chr11	Cotton_A_novel_02532	61491908	61492494	+	Non-Coding	putative novel ncRNA transcript (CPC score: -1.20509)	0	0	0	0	0	0	0	0	0	0	0	0	0	0
chr11	Cotton_A_novel_02533	63130384	63130699	-	Coding	having high similarity to Gorai.006G203200.1 (Evalue:2.00E-149)	0	3.68689	0	0	0	0	0	0	0	0	0	1.9263	0	0.427878
chr11	Cotton_A_novel_02536	63596581	63596851	-	Non-Coding	putative novel ncRNA transcript (CPC score: -1.15677)	0	1.74517	2.57511	0	0	0	0	0	0	0	0.489454	3.07799	4.36719	0
chr11	Cotton_A_novel_02537	63854633	63855528	-	Non-Coding	putative novel ncRNA transcript (CPC score: -1.37886)	0.327378	0	2.68762	0.433551	0.150179	0.155101	0	0.53755	0.629175	0.406737	0.221759	1.14434	0.849923	0.807408
chr11	Cotton_A_novel_02538	63855680	63856185	-	Coding	having high similarity to Gorai.006G216000.1 (Evalue:0)	0	0	0	0	0	0	0	0	0	0	0	0	1.16339	3.3272
chr11	Cotton_A_novel_02541	71769166	71769424	-	Coding	having high similarity to Gorai.009G437000.2 (Evalue:2.00E-64)	0	0	0	0	0	0	0	0	0	0	0	0	0	0
chr11	Cotton_A_novel_02542	73683718	73683952	+	Non-Coding	putative novel ncRNA transcript (CPC score: -0.933681)	0	0	0	0	0	0	0	0	0	0	0	4.54695	4.40655	5.11306
chr11	Cotton_A_novel_02543	76260479	76261246	-	Non-Coding	putative novel ncRNA transcript (CPC score: -1.24508)	0.267589	0	0.197576	0	2.02938	0.381312	1.01204	0.802265	1.16365	0.334335	0.0546854	0.402567	0.506998	1.24741
chr11	Cotton_A_novel_02544	76792734	76793358	-	Coding	having high similarity to Gorai.006G149100.1 (Evalue:3.00E-61)	0	0	0	0	0.247715	0	0	0	0	0	0	0	0	0
chr11	Cotton_A_novel_02546	79463857	79465580	+	Coding	having high similarity to Gorai.006G125900.2 (Evalue:0)	0	0	0	0	0	0.28119	0.447785	0	0	0	0	0	0	0
chr11	Cotton_A_novel_02547	85758693	85761097	-	Coding	having high similarity to CotAD_66288 (Evalue:0)	0	0.815164	1.38954	0	3.15179	0.484913	1.69886	1.55581	0	2.12313	1.94352	0	0	0
chr11	Cotton_A_novel_02549	92232031	92233123	+	Coding	having high similarity to Gh_D04G1052 (Evalue:3.00E-100)	0.17001	0.130304	0.125696	0.0845982	0.175139	0.241024	0	0.10411	0.0696314	0	0.0343592	0	0	0
chr11	Cotton_A_novel_02560	9884034	9884714	+	Non-Coding	putative novel ncRNA transcript (CPC score: -1.25973)	0	0	0	0	0	0	0	0	0	0	0	0	0	0
chr11	Cotton_A_novel_02561	10898778	10899353	-	Coding	having high similarity to Gorai.008G186400.1 (Evalue:2.00E-13)	0	0	0	0	0.526266	0	0	0	0	0	0	0.246559	0.253001	1.54031
chr11	Cotton_A_novel_02565	15649924	15650335	-	Coding	having high similarity to CotAD_24148 (Evalue:4.00E-90)	1.94352	2.27914	1.56632	0.700179	1.26486	0.525972	1.11679	0	0	0	0	0	0	0
chr11	Cotton_A_novel_02566	16961958	16962530	-	Coding	having high similarity to Gorai.010G053600.2 (Evalue:8.00E-126)	0	0	0.200463	0.201092	0.282981	1.07423	1.08861	0.841855	0	1.79242	0	0.186467	0.226772	1.86384
chr11	Cotton_A_novel_02567	16962580	16964259	-	Coding	having high similarity to CotAD_38862 (Evalue:0)	0.205	0	0.126422	0.153443	0.315931	0.0724011	0.384321	0.250544	0.673112	0.341188	0.294062	0.228058	0.0703994	0.148046
chr11	Cotton_A_novel_02569	17197218	17197447	-	Non-Coding	putative novel ncRNA transcript (CPC score: -1.3449)	0	0	0	0	1.2365	0	0	0	3.71792	0	0.917294	1.23516	3.37981	13.5807
chr11	Cotton_A_novel_02571	20223050	20223476	-	Non-Coding	putative novel ncRNA transcript (CPC score: -1.25546)	0	0	0	0	0	0	0	0	0.292173	0.0734528	0.360428	0	0	0
chr11	Cotton_A_novel_02572	20223548	20223992	-	Coding	having high similarity to CotAD_56267 (Evalue:5.00E-35)	0	0	0	0	2.033	0	0	0	0	0	0	0	0	5.28165
chr11	Cotton_A_novel_02573	21506989	21507343	-	Coding	having high similarity to Gh_A11G0098 (Evalue:2.00E-138)	0	0	0.239741	0.948487	2.0961	2.18675	0	1.77045	0.222024	0.446538	2.19113	0.157824	0	1.89305
chr11	Cotton_A_novel_02574	21999945	22002913	-	Coding	having high similarity to CotAD_73082 (Evalue:2.00E-121)	0	0	0	0	0	0	0	0	0	0	0	0	0	0
chr11	Cotton_A_novel_02581	30017633	30017819	-	Coding	having high similarity to CotAD_12598 (Evalue:1.00E-91)	0	0	0	107.629	45.1555	64.8851	7.11059	15.8087	18.5021	30.8807	13.0474	28.9905	15.8377	23.9157
chr11	Cotton_A_novel_02582	30079048	30079828	-	Coding	putative protein-coding transcripts (having high similarity to UniprotKB protein "tr|B9SBT5|B9SBT5_RICCO", evalue:2.00E-25)	0	0	0	0	0	0	0	0	0	0.0544345	0.694477	0.0393328	0.161442	1.33673
chr11	Cotton_A_novel_02583	34694886	34695601	-	Non-Coding	putative novel ncRNA transcript (CPC score: -1.37282)	0	0.220356	0	0	0.203364	0	0	0	0	0	0.0604027	0.266587	0	1.73205
chr11	Cotton_A_novel_02584	34902881	34903290	-	Coding	having high similarity to Gorai.006G248400.1 (Evalue:0)	0.362979	1.2535	1.95253	0.353336	2.2992	4.78085	13.5348	11.0964	5.5662	5.43748	3.92373	2.39325	1.09146	2.05045
chr11	Cotton_A_novel_02585	35409713	35411076	+	Coding	having high similarity to CotAD_37189 (Evalue:2.00E-53)	0.0651843	0.061689	0.0835811	0	0.0469318	0.00461102	0.0146858	0.00827885	0.00752197	0.0376115	0.0452003	0.433656	0.21075	1.27499
chr11	Cotton_A_novel_02586	35524922	35525306	-	Non-Coding	having high similarity to CACC01016710.1/30277-30406 Theobroma cacao, whole genome shotgun sequence, contig contig_16710 (Evalue:2.00E-42)	0	0	1.00628	0.399656	1.45626	0	0	0.728651	1.27927	0.551333	0.721429	0	0	0
chr11	Cotton_A_novel_02587	37222883	37238707	-	Coding	having high similarity to CotAD_50271 (Evalue:0)	0	0	0	0	0	0	0.0753104	0.518126	0	0.572464	0	0.740282	0	0
chr11	Cotton_A_novel_02592	42854978	42855588	+	Non-Coding	putative novel ncRNA transcript (CPC score: -1.29948)	0	0	0	0	0	0	0	0	0	0	0	0.730577	0.410074	2.5278
chr11	Cotton_A_novel_02597	53514617	53515134	+	Non-Coding	putative novel ncRNA transcript (CPC score: -1.15594)	0	0.172931	0.117514	0.235345	0	0	0	0.101356	0.305053	0	0	0	0.401808	1.39437
chr11	Cotton_A_novel_02599	55688615	55689035	-	Coding	having high similarity to Gorai.001G231700.1 (Evalue:3.00E-99)	0	0	0	0	24.6641	0	0	27.2865	0	0	0	0	0	0
chr11	Cotton_A_novel_02602	57603548	57603884	-	Non-Coding	putative novel ncRNA transcript (CPC score: -1.34843)	0	0	0.270801	0	0	0	0	0	0	0	0	1.07968	0.820662	0
chr11	Cotton_A_novel_02604	61973485	61973982	+	Non-Coding	putative novel ncRNA transcript (CPC score: -1.10086)	0	0	0	0	0	0	0	0.108612	0.108964	0	0.645211	0	0	0
chr11	Cotton_A_novel_02609	61804951	61805343	+	Non-Coding	putative novel ncRNA transcript (CPC score: -1.24078)	0	0	0	0	0	0	0	0	0	0	0	0	0	0
chr11	Cotton_A_novel_02614	64394090	64394657	-	Non-Coding	putative novel ncRNA transcript (CPC score: -1.05635)	0	0	0	0	0.143454	0	0	0.0868507	0	0	0	0.252139	0	0.250396
chr11	Cotton_A_novel_02615	68086344	68086808	-	Coding	having high similarity to Gorai.006G058500.2 (Evalue:0)	0	0	0	0	0.803551	0.416875	2.65543	2.58634	4.32455	2.11227	2.31683	1.69018	2.71815	0
chr11	Cotton_A_novel_02616	70887967	70888275	-	Non-Coding	putative novel ncRNA transcript (CPC score: -1.15126)	0	0.429664	0	0	0.495378	0	0	0	0	0	0	0.684168	0	0
chr11	Cotton_A_novel_02617	71181703	71181939	+	Coding	having high similarity to Gorai.006G093300.1 (Evalue:2.00E-99)	0	0	0	0	323.955	0	0	0	0	0	0	0	0	0
chr11	Cotton_A_novel_02620	74249109	74249328	-	Coding	having high similarity to Gorai.008G082600.3 (Evalue:4.00E-105)	0	1.05369	0	0	0	3.11663	0	0	0	0	3.3322	0	0	13.2652
chr11	Cotton_A_novel_02627	81867021	81867458	-	Non-Coding	putative novel ncRNA transcript (CPC score: -0.979067)	0	0	0	0	0	0	0	0	0	0	0	0	0	0
chr11	Cotton_A_novel_02632	97349176	97349632	+	Non-Coding	putative novel ncRNA transcript (CPC score: -1.17342)	0	0	0	0	0	0	1.37066	0.381877	0.383115	1.41263	0.630154	0	0	0.7083
chr11	Cotton_A_novel_02633	99774397	99775130	-	Non-Coding	having high similarity to CACC01011637.1/7302-7205 Theobroma cacao, whole genome shotgun sequence, contig contig_11637 (Evalue:4.00E-32)	0	0	0.420296	0	0.589226	0	0	0.0588766	0.118135	0	0.0582931	0.171566	0.254293	1.67203
chr11	Cotton_A_novel_02634	102835816	102836500	-	Non-Coding	putative novel ncRNA transcript (CPC score: -1.03201)	0.313548	0	0	0.465311	0	0.671835	0	0	0	0	0	0	0	0
chr11	Cotton_A_novel_02637	2930892	2931783	-	Non-Coding	putative novel ncRNA transcript (CPC score: -0.98408)	0	0	0	0	0	0	0	0	0	0.409153	0.0892306	0	0	0
chr11	Cotton_A_novel_02639	12914176	12914675	+	Non-Coding	putative novel ncRNA transcript (CPC score: -1.26664)	0	0	0	0	0.353661	0	0	0	0	0	0	1.4049	0.498334	2.10642
chr11	Cotton_A_novel_02640	17305076	17305460	-	Non-Coding	putative novel ncRNA transcript (CPC score: -0.92295)	0	0.279731	0	0	1.74752	2.6621	0.643797	1.85905	2.1684	2.57289	1.2625	1.17503	3.05171	4.04552
chr11	Cotton_A_novel_02641	17305675	17306300	+	Coding	having high similarity to CotAD_39328 (Evalue:2.00E-75)	0.535704	0.131945	0	0	1.11205	0.511357	0.271439	0.595883	0.149454	0.300583	0.0737472	0	1.68523	2.70628
chr11	Cotton_A_novel_02645	18616087	18626704	-	Coding	having high similarity to CotAD_63365 (Evalue:0)	0	0.127754	0.276364	0	0	0.0633884	0	0.2715	0	0	1.21548	6.84392	6.78304	20.9379
chr11	Cotton_A_novel_02647	26677061	26677662	+	Coding	having high similarity to Gorai.002G107200.1 (Evalue:2.00E-63)	22.5645	0	0	16.8915	14.1751	1.89922	0	0	0	0	0	14.7055	7.92451	21.4589
chr11	Cotton_A_novel_02649	32903949	32904529	+	Non-Coding	putative novel ncRNA transcript (CPC score: -1.18781)	0	0.146405	0.196264	0	0.138458	0	0.304331	0.16747	0.0840064	0	0.248715	1.21598	0	0
chr11	Cotton_A_novel_02651	34515001	34515563	-	Non-Coding	putative novel ncRNA transcript (CPC score: -0.999107)	0.419368	0	0.308957	0	0.145473	0	0.319833	0.0881117	0.176795	0	0	0	1.25388	0
chr11	Cotton_A_novel_02660	54115924	54116382	+	Coding	having high similarity to Gorai.007G010400.1 (Evalue:0)	0	0	0	0	0	0	0	0	0	0.636763	0	0	0	0
chr11	Cotton_A_novel_02661	61752730	61753515	+	Coding	having high similarity to CotAD_45819 (Evalue:1.00E-123)	1.42639	0	0.46315	0	0.13406	1.47762	0.326643	0	1.66801	4.9016	2.79116	0.428876	0.448451	0.449886
chr11	Cotton_A_novel_02662	61811110	61821152	+	Coding	having high similarity to Gh_A09G1554 (Evalue:9.00E-100)	0	0	0	0	0	0.032478	0	0	0	0	0	0	0	0
chr11	Cotton_A_novel_02665	61972555	61973077	-	Non-Coding	putative novel ncRNA transcript (CPC score: -1.26824)	0	0	0	0	0	0	0	0	0	0	0	0	0	0
chr11	Cotton_A_novel_02670	71005891	71006539	-	Coding	having high similarity to Gorai.006G092300.2 (Evalue:0)	0	0	0	0	0	0	0	0	0	0	0	0	0	0
chr11	Cotton_A_novel_02671	72366536	72367063	+	Non-Coding	putative novel ncRNA transcript (CPC score: -1.28536)	0	0	0	0	0	0	0	0	0	0	0	0.0710784	0	0
chr11	Cotton_A_novel_02672	78960041	78960977	-	Non-Coding	putative novel ncRNA transcript (CPC score: -1.02935)	0.515204	0.548881	0.549831	0.614371	0.123385	1.60994	1.24304	0.609217	0.710139	0.51043	0.752207	0.123359	0.432001	0.249876
chr11	Cotton_A_novel_02674	80323462	80323593	+	Coding	having high similarity to Gorai.006G129700.3 (Evalue:5.00E-47)	0	0	0	0	0	0	0	0	0	0	0	25.3198	51.9627	227.777
chr11	Cotton_A_novel_02676	92223806	92224242	-	Coding	having high similarity to Gorai.006G108300.2 (Evalue:0)	0.32158	0	0	1.5701	0.676266	0	0	0	0	0	0	0	0	0
chr11	Cotton_A_novel_02682	101800631	101800969	-	Coding	having high similarity to Gorai.006G006000.1 (Evalue:4.00E-137)	0.548609	0	0.533918	0	0	0	0	0	0	0	0	1.24048	0.808188	6.02254
chr11	Cotton_A_novel_02687	8531185	8531865	-	Coding	having high similarity to Gorai.006G236900.1 (Evalue:0)	2.24666	0	0.362076	2.18934	2.29324	0.451691	0.95907	0	0.855895	1.12552	0.344317	0.657656	0.552383	1.5335
chr11	Cotton_A_novel_02689	9645618	9646560	-	Coding	having high similarity to Cotton_D_gene_10001789 (Evalue:0)	0	4.43474	2.43069	0	0	0	0	0	0.0420251	0.380347	0.124422	0	0	0
chr11	Cotton_A_novel_02690	16719002	16719686	-	Coding	having high similarity to Cotton_D_gene_10037194 (Evalue:2.00E-74)	2.19484	0.116816	0.848331	0.620414	0.216573	0	0.23775	0.195188	0.261094	0.0656393	0.0644176	0.331512	0.25918	0.284027
chr11	Cotton_A_novel_02692	23235284	23238770	+	Coding	having high similarity to CotAD_57579 (Evalue:3.00E-105)	0	0	0	0	0	0.222683	0.191036	0	0	0	0	0	0	0
chr11	Cotton_A_novel_02695	25864498	25865417	+	Coding	having high similarity to Gorai.003G052800.1 (Evalue:1.00E-85)	2.63699	0	2.64357	1.67676	0.580475	3.29694	0	3.00911	0	0	0	0	0	0
chr11	Cotton_A_novel_02696	34152026	34154028	+	Coding	having high similarity to CotAD_10721 (Evalue:4.00E-72)	0	0	0	0	0	0.356166	0.693223	0	0	0	0	0	0	0
chr11	Cotton_A_novel_02697	38768872	38775368	+	Coding	having high similarity to Gh_D05G3248 (Evalue:4.00E-176)	0.363489	0.330666	0	0	0	0.582475	0	0	1.0204	0.377046	0.561122	4.03237	3.66232	5.16674
chr11	Cotton_A_novel_02698	40832907	40834436	-	Coding	having high similarity to Gorai.004G064700.1 (Evalue:2.00E-126)	0	0	0.0890878	0	0	0.322505	0.427981	0	0	0	0	1.51787	0	0
chr11	Cotton_A_novel_02699	48632180	48633300	-	Non-Coding	putative novel ncRNA transcript (CPC score: -1.29673)	24.9719	1.13819	10.3594	16.818	0	0	0	0	0	0	0	0	0	0
chr11	Cotton_A_novel_02700	49588530	49589876	-	Coding	having high similarity to Gh_A04G1379 (Evalue:4.00E-110)	1.7861	2.11032	0.934666	1.18689	1.81456	1.12319	3.57727	3.5306	3.7464	2.62578	3.70086	3.05649	4.48157	4.72411
chr11	Cotton_A_novel_02701	63416633	63417204	+	Coding	having high similarity to Gorai.006G205800.1 (Evalue:0)	0	1.64654	2.61301	0	0	0	0	0	0	0	0	0	0.0284258	0.249208
chr11	Cotton_A_novel_02702	64248707	64253123	+	Coding	having high similarity to CotAD_11353 (Evalue:0)	0.0179729	2.14568	0.796967	0.359731	0.0859463	0	0	0	0	0	0.0143117	0.0106037	0.0120897	0
chr11	Cotton_A_novel_02704	73361092	73362063	-	Coding	having high similarity to CotAD_12518 (Evalue:1.00E-104)	0	2.69955	0.823869	0	0	0.279278	0	0.0805538	0.0808149	0	0.159511	0	0.0134148	0.0882055
chr11	Cotton_A_novel_02706	76164817	76166026	+	Coding	having high similarity to Gorai.006G157600.1 (Evalue:0)	0	10.2918	1.48186	0	0.0515647	0	0	0	0	0	0	0.179058	0.0816606	0.357957
chr11	Cotton_A_novel_02708	79845549	79847143	+	Non-Coding	putative novel ncRNA transcript (CPC score: -1.12745)	38.9066	2.53153	11.4107	17.9443	3.21103	6.08002	13.2335	43.3205	26.5079	20.0191	22.697	7.06933	9.45369	14.4228
chr11	Cotton_A_novel_02711	22040912	22041355	+	Coding	having high similarity to Gorai.007G018500.5 (Evalue:0)	7.9647	0	0	3.05213	0	0	0	0.403905	0	0.814971	0	0	0	0
chr11	Cotton_A_novel_02712	33064709	33065000	-	Coding	having high similarity to Gorai.006G270500.2 (Evalue:5.00E-125)	53.7169	0	0	30.4037	0	0	1.2943	0	0	0	0	0	0	0
chr11	Cotton_A_novel_02713	34689727	34690290	+	Coding	having high similarity to CotAD_10206 (Evalue:0)	6.20466	0	0	2.67799	2.19663	0	1.27572	0	0	0	0	7.34223	6.01316	7.61547
chr11	Cotton_A_novel_02714	34935398	34936437	+	Coding	having high similarity to CotAD_10184 (Evalue:0)	1.35569	0	0.0445412	1.52842	0	0	0	0	0	0	0	0	0	0
chr11	Cotton_A_novel_02717	56532487	56532896	+	Coding	having high similarity to Gorai.009G024400.1 (Evalue:0)	0	0	0	0	0	0	0	0	0	0	0	0	0	0
chr11	Cotton_A_novel_02718	65442389	65442702	-	Coding	having high similarity to Gorai.008G121000.1 (Evalue:2.00E-59)	7.75557	0.83037	1.29795	0	0	0	0	0	0	0	0	0	0	0
chr11	Cotton_A_novel_02719	74268396	74269095	-	Coding	having high similarity to Gorai.006G148200.1 (Evalue:4.00E-70)	0	3.06469	0	2.1069	0	1.51966	0.691432	0	0	0	0	0	0	0
chr11	Cotton_A_novel_02720	76351914	76352358	+	Non-Coding	putative novel ncRNA transcript (CPC score: -1.05633)	10.2651	0	0.304649	0	3.0495	0	0	0.40212	0.941322	0.540914	1.1944	0.483382	0.13227	0
chr11	Cotton_A_novel_02722	79270209	79270496	+	Coding	having high similarity to Gorai.006G124400.1 (Evalue:9.00E-83)	11.2641	0	0	8.1277	0	0	0	0	0	0	0	0	0	0
chr11	Cotton_A_novel_02725	48896264	48898092	-	Coding	having high similarity to Gh_Sca009736G01 (Evalue:8.00E-79)	0	0	0	0.770057	0	0.367045	0.360591	0	0	0	0	10.5149	0	0
chr8	Cotton_A_novel_02726	2800776	2802178	+	Coding	having high similarity to CotAD_52344 (Evalue:0)	0.490148	0	0	1.88641	0	3.47906	1.42058	0	0	0	0	0	0	1.57341
chr8	Cotton_A_novel_02727	4574844	4575865	+	Non-Coding	putative novel ncRNA transcript (CPC score: -0.988462)	1.45293	0	0.989073	0.558936	5.92593	0	0	3.44095	1.95974	1.87913	1.95013	0.85296	1.78044	4.94031
chr8	Cotton_A_novel_02729	5018570	5024846	-	Coding	having high similarity to Gorai.012G093300.2 (Evalue:1.00E-99)	0	0.51544	0	0	0.498035	0	0	0.631988	0	0.885075	0.661252	1.25846	0	1.90538
chr8	Cotton_A_novel_02730	7221110	7223299	-	Coding	having high similarity to Gh_A05G3194 (Evalue:0)	0	0.289001	0	0	10.3155	2.11687	7.52271	16.2484	4.33308	0	0	0	0	1.70718
chr8	Cotton_A_novel_02731	7611085	7612531	-	Coding	having high similarity to Gh_A06G0545 (Evalue:4.00E-71)	2.09663	0	0	2.99107	0.85176	0	0	20.5738	35.1671	20.1311	6.01673	3.78207	0	10.0283
chr8	Cotton_A_novel_02732	8875868	8899161	+	Coding	having high similarity to CotAD_71477 (Evalue:0)	0	0	0	0	0	0	0	0	0	1.84841	0	0	1.26868	2.72661
chr8	Cotton_A_novel_02733	13025475	13026479	-	Coding	having high similarity to CotAD_75445 (Evalue:9.00E-61)	0.359942	0.0720222	1.18633	0.890327	1.01917	0	0	0	0	0	0	0.761045	0	0
chr8	Cotton_A_novel_02735	13887604	13890665	+	Coding	having high similarity to CotAD_48814 (Evalue:4.00E-153)	0	0	0	0.898227	0.989574	0	0	0	2.04936	3.20777	1.79649	0	0	0
chr8	Cotton_A_novel_02736	15273458	15273974	+	Coding	having high similarity to Gorai.009G206000.1 (Evalue:0)	2.88285	0	0	0.236076	0.167111	3.46348	0	0	0	0.820778	0	0.504709	0	0
chr8	Cotton_A_novel_02741	28373313	28374146	-	Non-Coding	putative novel ncRNA transcript (CPC score: -1.18652)	2.03896	1.8729	2.30402	0	2.47015	0	0	0	0	0	0	0	0	0
chr8	Cotton_A_novel_02742	29574703	29575572	+	Coding	having high similarity to Gorai.002G107500.1 (Evalue:3.00E-147)	1.36046	0	1.71177	0	0.0780375	0	0	0.186336	0.0934698	0	0	0.203953	0.0850798	0.203863
chr8	Cotton_A_novel_02743	30485219	30485647	+	Coding	having high similarity to Gorai.010G122900.1 (Evalue:3.00E-119)	0	0	0	0	0	0	0	0	0	0	0	0	0	0
chr8	Cotton_A_novel_02744	35068243	35071865	-	Coding	having high similarity to CotAD_62216 (Evalue:0)	2.08154	1.77568	2.97666	1.06335	4.25072	2.12079	4.7017	9.23402	14.0748	8.39869	8.78068	2.90129	4.30038	6.06356
chr8	Cotton_A_novel_02745	36428910	36429337	-	Coding	having high similarity to Gorai.010G150100.2 (Evalue:8.00E-90)	3.00862	53.8795	21.922	1.63059	2.11165	5.84999	9.31591	7.82567	5.23403	14.9129	14.4918	1.04373	0.761602	1.77356
chr8	Cotton_A_novel_02746	36455717	36456256	-	Coding	having high similarity to Gorai.010G150100.2 (Evalue:0)	7.38955	30.4915	9.36751	2.86436	3.11086	3.27318	3.421	2.75672	2.55754	4.38171	11.1243	3.14906	4.77385	4.85835
chr8	Cotton_A_novel_02748	37913793	37916904	-	Coding	having high similarity to CotAD_68599 (Evalue:2.00E-107)	0	0.303235	0	0	0.391713	0	1.00822	0	0	0	0	1.98393	0.974848	0
chr8	Cotton_A_novel_02749	40037044	40040816	-	Coding	having high similarity to CotAD_70290 (Evalue:6.00E-53)	0	0	0	0	0.172641	0	0	0	0	0	0	0.532107	0.451948	1.29455
chr8	Cotton_A_novel_02750	43603546	43610240	+	Coding	having high similarity to CotAD_61490 (Evalue:3.00E-73)	0	0	0	0	0	0	0	0	0	0	0	1.08687	1.35001	6.01987
chr8	Cotton_A_novel_02751	43707666	43708101	+	Non-Coding	putative novel ncRNA transcript (CPC score: -0.959265)	0.968834	0.904953	1.26474	0.94596	0.679228	5.64336	1.99708	1.81466	0	1.5491	1.65847	0.100605	0	0.402242
chr8	Cotton_A_novel_02752	44213474	44213999	-	Coding	having high similarity to CotAD_76331 (Evalue:2.00E-128)	2.80297	0.507127	7.22228	1.14828	40.3527	6.72991	2.85791	0.691026	1.78268	0.896338	1.66157	139.421	11.19	19.4489
chr8	Cotton_A_novel_02754	45390167	45391118	+	Coding	having high similarity to CotAD_71245 (Evalue:7.00E-37)	1.80498	0.794483	0.868889	0.439297	2.20823	0.574345	0.913444	0	0	0.900682	0.378384	0.518736	0.492523	0.380526
chr8	Cotton_A_novel_02755	46210755	46211946	+	Coding	having high similarity to Gorai.010G050000.5 (Evalue:0)	10.3296	0	0	4.95044	2.04862	0	0	0	0	0	0	0	5.1366	0
chr8	Cotton_A_novel_02758	47582915	47583976	+	Coding	having high similarity to CotAD_70661 (Evalue:4.00E-49)	0	0	0	0	6.02044	0	0	0	0	0	0	0.942278	0	2.44978
chr8	Cotton_A_novel_02759	54675342	54678446	+	Non-Coding	putative novel ncRNA transcript (CPC score: -1.32664)	0.111811	0	0.028041	0	0.122015	0	0	0	0	0	0	1.55473	1.80348	4.29418
chr8	Cotton_A_novel_02760	54698179	54698459	+	Coding	having high similarity to CotAD_47163 (Evalue:1.00E-98)	0	1.59801	0.453203	2.63455	16.8535	144.814	2.90077	22.2821	10.0814	8.37478	9.9492	16.7208	25.9271	5.46983
chr8	Cotton_A_novel_02761	55742226	55743309	+	Non-Coding	putative novel ncRNA transcript (CPC score: -1.20597)	3.95012	1.38167	1.60835	4.10184	11.8843	6.20936	0.129258	0.280513	4.4324	0.530625	0.555465	1.51192	6.68486	11.3472
chr8	Cotton_A_novel_02762	55901070	55902310	-	Coding	having high similarity to Cotton_D_gene_10023217 (Evalue:0)	0	0	0	0	2.10074	3.15245	4.38325	6.05734	2.45767	1.52708	0.34777	0	0	0.324193
chr8	Cotton_A_novel_02763	62172679	62186221	+	Coding	having high similarity to CotAD_63365 (Evalue:0)	0.0653836	0.0161882	0.09227	0.0360728	0.193376	0.541062	0.222572	0.125555	0.0916353	0.125923	0.0888053	0.0407219	0.054838	0
chr8	Cotton_A_novel_02764	66706742	66709903	+	Non-Coding	putative novel ncRNA transcript (CPC score: -1.32599)	1.96964	1.5	2.81158	0.844354	2.87653	0	1.30029	6.05471	7.15131	8.37905	7.29874	2.56179	5.8746	7.00185
chr8	Cotton_A_novel_02765	68634042	68650399	-	Coding	having high similarity to CotAD_63365 (Evalue:0)	0	0.331103	0.129362	0.102991	0.501966	0	0.280027	0	0	0	0	0	2.98665	1.24732
chr8	Cotton_A_novel_02766	70147344	70148166	+	Non-Coding	putative novel ncRNA transcript (CPC score: -0.912419)	2.31703	0.276332	0.300237	1.20996	0.419994	3.99189	1.47407	1.75723	4.38213	0.91173	0.347962	0.219707	0.133599	0
chr8	Cotton_A_novel_02768	71410142	71412223	+	Coding	having high similarity to Gorai.010G196000.1 (Evalue:4.00E-44)	1.40146	2.10667	0	3.98475	6.26727	0	0	0	0	0	0	0	0	0
chr8	Cotton_A_novel_02770	74654153	74655308	+	Coding	having high similarity to Gorai.010G218000.2 (Evalue:9.00E-168)	0	0.548882	0	0	0	0.187378	1.19424	0	0	0	0	0.168172	0	0
chr8	Cotton_A_novel_02771	64157173	64158514	+	Coding	having high similarity to CotAD_32998 (Evalue:7.00E-58)	102.66	46.8851	131.084	60.3482	89.8444	131.275	0	0	0	0	0	11.3135	149.405	123.437
chr8	Cotton_A_novel_02773	77825499	77827614	-	Coding	having high similarity to Gorai.010G111700.1 (Evalue:0)	7.04471	0.959553	2.21081	4.54666	5.93118	2.90212	4.36239	11.0074	9.14478	0.918273	7.80613	2.36697	4.36738	7.0985
chr8	Cotton_A_novel_02774	78369472	78369966	+	Non-Coding	putative novel ncRNA transcript (CPC score: -1.11354)	0	68.8851	1.51966	0	0.359817	4.10354	3.16837	6.03849	17.293	2.65834	1.41313	0.397208	0.833287	0.952877
chr8	Cotton_A_novel_02775	79378768	79383365	+	Coding	having high similarity to CotAD_14449 (Evalue:4.00E-120)	0	0.0443484	0	0.258706	0	0	0.0515082	0	0	0	0	0	0	0.0771601
chr8	Cotton_A_novel_02776	81930294	81932143	+	Non-Coding	having high similarity to gra-MIR530b (Evalue:6.00E-33)	0	0.153507	0	0	0.570001	8.34974	2.0891	0.300085	0	0.288375	0.150241	0	0.129706	0
chr8	Cotton_A_novel_02780	92579111	92580003	+	Coding	having high similarity to CotAD_61849 (Evalue:3.00E-40)	4.38399	2.16324	1.47684	4.19088	1.42981	0	0	0	0	0	0	0.457315	0.159953	0.690684
chr8	Cotton_A_novel_02782	96002825	96003887	+	Non-Coding	putative novel ncRNA transcript (CPC score: -1.37245)	25.1995	2.55069	10.0701	8.96396	7.83241	17.9244	19.2333	46.0211	25.0503	12.7757	17.4005	5.58894	15.0078	20.4067
chr8	Cotton_A_novel_02783	96537987	96541534	+	Coding	having high similarity to Gorai.003G068100.1 (Evalue:6.00E-40)	0	0	1.11059	0	0	0	0	0	0	0	0	0	0	1.60849
chr8	Cotton_A_novel_02784	96638962	96640655	-	Coding	having high similarity to Gorai.001G072400.2 (Evalue:4.00E-49)	16.8493	0.907362	5.49057	12.9208	17.9561	15.6139	16.9848	30.4449	31.5418	29.4813	29.9249	2.24433	3.57282	12.0903
chr8	Cotton_A_novel_02786	97329742	97331282	-	Coding	putative protein-coding transcripts (CPC score: 0.806507)	0.905108	0.482401	0.30695	0.564313	0.581447	2.3988	1.44311	3.1207	1.51937	0	0	0.52071	1.40952	0
chr8	Cotton_A_novel_02787	98108067	98110474	-	Coding	having high similarity to Gorai.010G034600.2 (Evalue:0)	1.31902	11.0815	4.58593	0	0.668915	1.13154	0	1.35733	0.847017	0.635392	1.09188	1.67283	1.67246	3.76536
chr8	Cotton_A_novel_02788	98726685	98728033	-	Coding	having high similarity to CotAD_62615 (Evalue:0)	2.31128	0	0	0.658239	0.430202	2.24243	0.297582	0.536877	0.323171	0.43331	0	0	0.271213	0.353361
chr8	Cotton_A_novel_02791	108255748	108257542	+	Coding	having high similarity to Gorai.003G064400.1 (Evalue:0)	2.34117	0	2.86303	0	0	0	0	0	16.469	0	0	0	0	19.4042
chr8	Cotton_A_novel_02794	123660754	123661664	+	Coding	having high similarity to Gorai.010G179200.1 (Evalue:0)	26.5977	3.57124	6.05116	1.3795	1.8372	0	0	1.30126	0	0	0	2.5273	2.20306	0.095931
chr8	Cotton_A_novel_02795	124137988	124141280	+	Coding	having high similarity to CotAD_50623 (Evalue:3.00E-75)	0.759746	0.500458	0.592897	1.2992	0	1.17388	2.05264	4.3737	1.34152	3.1067	2.51158	1.76598	1.20808	2.95165
chr8	Cotton_A_novel_02796	124209826	124211166	-	Non-Coding	putative novel ncRNA transcript (CPC score: -1.36991)	5.42505	1.50634	3.44832	4.42081	12.3804	3.91583	3.7941	23.2841	20.493	12.1894	12.9631	2.40575	5.99165	9.01364
chr8	Cotton_A_novel_02797	124232456	124234892	+	Coding	having high similarity to Gorai.010G200800.1 (Evalue:0)	13.5077	0	7.90483	5.12189	0	13.7834	12.0418	33.7354	5.48499	0	0	0	0	0
chr8	Cotton_A_novel_02798	125501002	125502554	-	Coding	putative protein-coding transcripts (having high similarity to UniprotKB protein "tr|M5W5F3|M5W5F3_PRUPE", evalue:2.00E-39)	15.7548	1.60854	7.55039	5.70511	22.0131	4.75475	8.83373	24.4682	26.1445	24.7769	24.4734	2.74667	5.64826	15.6241
chr8	Cotton_A_novel_02799	125504664	125506101	-	Coding	putative protein-coding transcripts (having high similarity to UniprotKB protein "tr|M5WEH8|M5WEH8_PRUPE", evalue:4.00E-15)	0	0	0	1.21674	0	0	0.363863	0	1.23652	1.62535	0.808912	0	0.448642	0.122023
chr8	Cotton_A_novel_02800	127319361	127325015	-	Coding	putative protein-coding transcripts (having high similarity to UniprotKB protein "tr|F4NCJ4|F4NCJ4_BETVU", evalue:1.00E-133)	0	0	0	0	0	0	0	0.623343	0	0.728131	0.87841	0	0.839378	0
chr8	Cotton_A_novel_02805	15555610	15556344	+	Non-Coding	putative novel ncRNA transcript (CPC score: -1.19093)	0	0.212939	0.349592	0.14073	2.25441	0.607896	7.95955	0	1.00491	0.406278	0.465441	0	0	0.299532
chr8	Cotton_A_novel_02806	15690219	15693477	-	Non-Coding	putative novel ncRNA transcript (CPC score: -1.12379)	0	0	0	0	0	0	0	0	0	0	0	0	0	0
chr8	Cotton_A_novel_02807	20238846	20239372	-	Coding	having high similarity to Gorai.005G196700.2 (Evalue:0)	0	0	0	0	0	0.67087	4.98558	0	0	0	0	0	0	0
chr8	Cotton_A_novel_02810	27560896	27561390	-	Coding	having high similarity to Gorai.010G064700.2 (Evalue:0)	0	0	0	0	0	0	3.96046	0	0	0	0	0	0	0
chr8	Cotton_A_novel_02811	27753814	27754173	-	Coding	having high similarity to Gorai.010G064100.1 (Evalue:1.00E-171)	39.3883	0	0	0	0	0	11.9813	0	0	0	0	30.4807	0	27.3695
chr8	Cotton_A_novel_02813	29211769	29213933	-	Non-Coding	putative novel ncRNA transcript (CPC score: -1.17216)	0.887552	3.55586	4.55209	1.97713	0	0	0.924786	0.779492	4.91971	4.5358	9.25201	2.46691	4.00103	7.0679
chr8	Cotton_A_novel_02815	37839466	37840123	+	Coding	having high similarity to Gorai.005G129500.7 (Evalue:0)	0	0	0	1.31324	0.982008	0	3.27687	0.552485	0	0	0	0	0	0
chr8	Cotton_A_novel_02818	40295629	40296694	+	Coding	having high similarity to CotAD_28898 (Evalue:1.00E-99)	0	0	0	0	0	1.24311	0	0	0	0	0	0	0	0
chr8	Cotton_A_novel_02819	43151705	43152325	-	Coding	having high similarity to Gh_D11G2287 (Evalue:2.00E-155)	0.542089	0.133409	0.177653	0	0	0	6.31899	0.150822	15.8876	0.0760796	0	3.56302	0.299989	0.0547914
chr8	Cotton_A_novel_02820	43152413	43153781	+	Coding	having high similarity to CotAD_75724 (Evalue:0)	1.07093	0.150445	0	0	0.089009	0	2.82701	0.0527544	6.24519	0.0798331	0	10.2481	1.0386	0.154329
chr8	Cotton_A_novel_02821	44333747	44334534	-	Non-Coding	putative novel ncRNA transcript (CPC score: -1.05198)	0	1.07065	1.01792	0	0.623457	0.184063	7.03475	3.81176	4.27724	1.02154	1.48825	0.0777055	0.141753	0
chr8	Cotton_A_novel_02822	43820605	43821275	+	Coding	having high similarity to Gorai.010G186800.1 (Evalue:0)	43.3903	88.6213	104.706	13.269	12.3635	82.8359	17.2774	0	0	126.443	0	33.8548	28.605	0
chr8	Cotton_A_novel_02824	45470366	45471756	+	Non-Coding	putative novel ncRNA transcript (CPC score: -0.628179)	6.88008	1.18187	0.501963	0.190534	0.615118	1.01377	3.94629	7.87682	9.72647	4.24532	5.33868	1.34938	1.31444	2.61239
chr8	Cotton_A_novel_02826	46272930	46273438	-	Non-Coding	putative novel ncRNA transcript (CPC score: -1.40541)	1.97185	0	0	0.24209	0.171548	3.20043	4.53029	3.7619	6.08049	3.68983	2.69	0	0.172537	0.378156
chr8	Cotton_A_novel_02827	51702526	51705044	+	Coding	putative protein-coding transcripts (having high similarity to UniprotKB protein "tr|M5W5F3|M5W5F3_PRUPE", evalue:1.00E-52)	0	1.78863	0.764302	0	0.367416	0.268037	1.40366	0	0	0.571884	0	0.899138	0.870201	0.665485
chr8	Cotton_A_novel_02828	55180604	55186444	-	Coding	putative protein-coding transcripts (having high similarity to UniprotKB protein "tr|Q7X970|Q7X970_ORYSJ", evalue:3.00E-144)	0	0	0.270454	0	0	0.378083	0	0	0	0	0	0	0	0
chr8	Cotton_A_novel_02829	58077458	58079874	-	Coding	having high similarity to CotAD_06680 (Evalue:2.00E-91)	0.273595	0.321049	0.151923	0.273435	0.538041	0.0482277	0.972812	0	0	0.409391	0	0.240623	0.644009	0.453731
chr8	Cotton_A_novel_02830	59489442	59491999	-	Coding	having high similarity to CotAD_06654 (Evalue:3.00E-29)	0.22507	0	0	0.224976	0.106093	0	0.770023	0	0	0	0	0.23531	0	0
chr8	Cotton_A_novel_02831	59524185	59524742	+	Coding	having high similarity to Gorai.009G030100.1 (Evalue:2.00E-96)	0.637872	1.39582	1.0442	0.209406	0.14755	2.44469	5.83962	10.3715	8.96997	8.29863	6.90484	3.11376	0	0
chr8	Cotton_A_novel_02832	62749231	62749778	-	Coding	putative protein-coding transcripts (having high similarity to UniprotKB protein "tr|M5XK32|M5XK32_PRUPE", evalue:3.00E-13)	3.28137	0.159197	0.75189	5.59885	2.88583	0.314617	3.34011	0.368497	3.69692	1.11529	0.364845	0	0.0609433	0
chr8	Cotton_A_novel_02834	64060115	64060566	+	Coding	having high similarity to Gorai.013G048800.2 (Evalue:0)	0	1.06706	0	2.07012	0	0.439235	4.66311	4.06656	3.08605	0	0	0	0	0
chr8	Cotton_A_novel_02837	70774238	70774868	+	Coding	having high similarity to Gorai.006G203400.13 (Evalue:0)	2.55909	0.456795	1.51846	0.697311	4.18199	0.673719	6.25843	5.66584	6.33629	6.4015	6.79961	3.59784	4.63414	7.00978
chr8	Cotton_A_novel_02839	72269243	72271039	-	Coding	having high similarity to Gh_A06G1391 (Evalue:3.00E-73)	0	0	0	0	0	0	0	0	0	0	0	0	0	0
chr8	Cotton_A_novel_02842	74520497	74522012	-	Coding	having high similarity to CotAD_24679 (Evalue:0)	0	0	0	0	0	0.651922	0	0	0	0	0	0	0	0
chr8	Cotton_A_novel_02845	90023643	90023818	-	Non-Coding	putative novel ncRNA transcript (CPC score: -1.43784)	5611.28	17.9263	12178.7	3522.32	286.598	61.202	89.3402	76.8782	52.5869	31.729	20.759	187.382	111.465	28.502
chr8	Cotton_A_novel_02847	96005659	96007854	+	Coding	having high similarity to Gorai.004G025100.1 (Evalue:0)	1.3859	0.854972	2.05377	0.729166	2.56007	0.785808	0	2.33223	2.92875	3.7279	3.04278	0	2.11579	2.6596
chr8	Cotton_A_novel_02853	118249090	118249908	-	Coding	putative protein-coding transcripts (having high similarity to UniprotKB protein "tr|M5WEH8|M5WEH8_PRUPE", evalue:0.000002)	0	0	0.181306	0.974178	1.09913	0.698798	0	0	0	0.397759	0	0.169006	0	0
chr8	Cotton_A_novel_02856	1970119	1971234	+	Coding	having high similarity to Gorai.010G135200.5 (Evalue:2.00E-110)	0	0	0	0	0	0	0	0	0	0	0	0	0	0
chr8	Cotton_A_novel_02858	3722717	3723064	-	Coding	having high similarity to Gorai.010G074900.4 (Evalue:2.00E-16)	0	0	0	0	6.95747	0	0	0	0	0	0	0	0	0
chr8	Cotton_A_novel_02861	4594078	4594495	+	Non-Coding	putative novel ncRNA transcript (CPC score: -0.624774)	0.349644	0	0.171042	0	7.86468	1.27716	0	0.152177	0	0.153526	0	0	0	0.547234
chr8	Cotton_A_novel_02865	12875882	12876475	-	Coding	having high similarity to Gorai.010G186000.1 (Evalue:0)	0	0	0	0	3.47875	0	0	0	0	0	0	0	0	0
chr8	Cotton_A_novel_02866	12903784	12904037	-	Coding	having high similarity to Gorai.010G185600.1 (Evalue:1.00E-121)	7.05028	1.37536	0	0	20.3833	0	0	11.166	12.7594	8.08176	2.77283	0	3.07811	0.426777
chr8	Cotton_A_novel_02868	15398114	15398758	+	Coding	having high similarity to Gorai.009G204300.1 (Evalue:9.00E-156)	6.83668	1.89994	2.43727	2.87131	5.31867	1.71164	0.259593	1.70799	2.21331	0	1.19783	0	0	0.905391
chr8	Cotton_A_novel_02869	15529524	15529973	-	Coding	having high similarity to Gorai.009G203000.1 (Evalue:2.00E-32)	0	0	0	0	0.393055	0	0	0	0	0	0	0	0	0.378327
chr8	Cotton_A_novel_02870	15530850	15532493	+	Coding	having high similarity to Gorai.009G203000.1 (Evalue:1.00E-63)	0	0	0	0	0.917574	0	0	0	0	0	0	0	0.201793	0.521926
chr8	Cotton_A_novel_02871	15598886	15600016	+	Coding	having high similarity to Gorai.009G202200.1 (Evalue:0)	0.65223	1.31406	0.241134	0.081162	1.79126	0.231083	0.367992	0.332578	0.333656	0.436185	0.263426	0.46192	0.388062	1.60386
chr8	Cotton_A_novel_02872	15721527	15722000	+	Non-Coding	putative novel ncRNA transcript (CPC score: -0.993093)	0	0	0	0	2.13507	0	0	0	0	0	0	0	0	0
chr8	Cotton_A_novel_02877	20614467	20615156	-	Coding	having high similarity to Gorai.005G195500.1 (Evalue:0)	7.29293	0.115692	0	0.921214	13.074	0.664842	0	0.0643724	0.193743	2.15789	0.701078	0.0937215	0	0
chr8	Cotton_A_novel_02878	20675636	20675924	-	Coding	putative protein-coding transcripts (having high similarity to UniprotKB protein "tr|B4YF15|B4YF15_ANACO", evalue:6.00E-12)	2.57024	0	0	1.60842	6.56875	0	1.33398	0.39844	0.399732	0.401973	0.394491	0	0	0
chr8	Cotton_A_novel_02879	20677324	20678029	+	Coding	putative protein-coding transcripts (having high similarity to UniprotKB protein "tr|A0A067ELP5|A0A067ELP5_CITSI", evalue:2.00E-27)	0	0.448941	0.295692	0.148724	1.24467	0	0	0	0.187383	0	0	0	0	0
chr8	Cotton_A_novel_02880	23712290	23712469	-	Coding	having high similarity to Gorai.007G252000.1 (Evalue:9.00E-81)	0	0	0	95.0972	116.225	0	0	0	0	0	0	954.115	28.1978	64.2259
chr8	Cotton_A_novel_02881	26298287	26299842	-	Coding	having high similarity to Gorai.008G107800.1 (Evalue:8.00E-155)	1.98642	0	0.903752	1.36217	1.1325	0.790692	1.09126	1.80792	2.61133	4.60871	3.70065	1.64835	1.29866	1.4253
chr8	Cotton_A_novel_02882	27570008	27570401	+	Coding	having high similarity to CotAD_64307 (Evalue:4.00E-115)	0	0	0	0	23.6729	0	0	0	0	0	0	13.4917	1.80424	0.529274
chr8	Cotton_A_novel_02883	27770616	27770974	+	Coding	having high similarity to Gorai.010G063800.1 (Evalue:1.00E-96)	167.36	95.2117	67.5627	242.702	170.695	0.354973	1.50742	48.4188	55.8081	0.434205	35.1552	222.234	304.79	107.537
chr8	Cotton_A_novel_02884	27895930	27896120	+	Coding	having high similarity to Gorai.010G063300.2 (Evalue:2.00E-83)	0	0	0	0	36.8743	37.9008	0	0	0	0	0	0	0	0
chr8	Cotton_A_novel_02885	28026824	28026986	+	Coding	having high similarity to Gorai.010G062900.1 (Evalue:5.00E-78)	0	0	0	0	89.4659	0	0	0	0	0	0	0	0	0
chr8	Cotton_A_novel_02887	29382337	29382713	-	Coding	having high similarity to Gorai.002G108000.2 (Evalue:3.00E-19)	0.861986	0	0	2.85054	6.03121	0	0	0	0	1.08119	3.17126	0	1.81617	1.9158
chr8	Cotton_A_novel_02888	30482368	30482635	-	Non-Coding	putative novel ncRNA transcript (CPC score: -1.08707)	0	0	0	2.06492	12.717	0	11.7527	0	0	0	0	0	0	0
chr8	Cotton_A_novel_02890	31862009	31862274	+	Coding	putative protein-coding transcripts (having high similarity to UniprotKB protein "tr|Q9FE41|Q9FE41_ORYSJ", evalue:0.0008)	2.30894	0	1.10542	0	30.6248	0	0	0	0	0	0	1.81987	0.49798	0.727627
chr8	Cotton_A_novel_02891	32400067	32400225	+	Non-Coding	putative novel ncRNA transcript (CPC score: -1.49517)	1768.71	0	2307.84	929.653	178.275	12.11	0	0	0	6.80704	0	99.1025	14.5274	3.53781
chr8	Cotton_A_novel_02892	34078108	34079663	-	Coding	having high similarity to Gorai.004G210400.1 (Evalue:7.00E-51)	1.95799	1.5183	4.58093	2.90208	3.33487	0.237208	0.587603	0.521846	0.978788	2.67814	0.516674	1.92667	0.477211	0.116213
chr8	Cotton_A_novel_02893	34167820	34168057	+	Coding	having high similarity to Gorai.010G168600.2 (Evalue:3.00E-91)	0	0	0	15.6253	35.1808	0	0	0	0	0	0	0	0	0
chr8	Cotton_A_novel_02895	36312968	36313784	-	Coding	having high similarity to Gorai.010G150600.1 (Evalue:7.00E-178)	0.615692	0	0.363787	0.122164	1.27239	0.876374	1.11648	2.68763	1.47536	1.33015	1.70705	0.184913	0.43852	0.628425
chr8	Cotton_A_novel_02896	37313791	37315319	+	Coding	having high similarity to Cotton_D_gene_10024552 (Evalue:2.00E-37)	0.627888	0.265452	0.104973	0	0.664958	0.242062	0.770951	1.86888	1.20659	1.05128	1.30684	0.231277	0.546974	0
chr8	Cotton_A_novel_02897	37782930	37783211	+	Coding	having high similarity to Gorai.005G129200.5 (Evalue:3.00E-33)	0	0	0	0	0	0	0	0	0	0	0	0	0	0
chr8	Cotton_A_novel_02899	39498800	39498949	+	Coding	having high similarity to Gorai.005G231300.1 (Evalue:7.00E-66)	0	19.2387	5553.21	0	3206.49	80.1897	214.491	241.883	253.218	233.417	0	0	0	0
chr8	Cotton_A_novel_02900	40093892	40094045	+	Coding	having high similarity to Gorai.011G099400.1 (Evalue:5.00E-68)	0	0	0	0	60.3614	0	0	0	0	0	0	0	1.95211	0
chr8	Cotton_A_novel_02901	40605336	40605627	+	Coding	having high similarity to Gorai.004G255700.8 (Evalue:8.00E-133)	0	0	0	6.23665	11.5944	0	3.88289	0	0	0	0	0	0	0
chr8	Cotton_A_novel_02902	40552000	40552510	-	Non-Coding	putative novel ncRNA transcript (CPC score: -1.23369)	0	0	0	0	0	0	1.12506	1.45296	1.14531	0	0	0	0	0
chr8	Cotton_A_novel_02903	43635651	43635911	-	Non-Coding	putative novel ncRNA transcript (CPC score: -0.874476)	4.99515	4.48004	3.57808	10.2628	0	0	0	0	0	0	0	0	0	0
chr8	Cotton_A_novel_02904	43636853	43637440	-	Coding	having high similarity to CotAD_76266 (Evalue:2.00E-54)	0	0	0	0.58024	0	0	0	0	0	0	0	0	0	0
chr8	Cotton_A_novel_02905	44215002	44215535	-	Non-Coding	putative novel ncRNA transcript (CPC score: -1.17002)	1.82371	0	6.26651	0.672709	8.71218	0	1.04528	0	0.0965257	0.0970668	0.19052	2.37128	1.30409	1.88224
chr8	Cotton_A_novel_02906	44216544	44217408	+	Non-Coding	putative novel ncRNA transcript (CPC score: -0.740088)	0.68536	0	0.675082	0.113406	2.5162	0.64975	1.0347	0.422498	0.329675	0.0947209	0.41831	1.30163	0.624862	0.719005
chr8	Cotton_A_novel_02907	44357655	44358043	+	Coding	having high similarity to Gorai.010G048400.1 (Evalue:1.00E-83)	0.806715	0	0	0	2.84886	0	0	0	0	0.538522	0	0	0	0
chr8	Cotton_A_novel_02908	44905459	44905753	+	Non-Coding	putative novel ncRNA transcript (CPC score: -0.984709)	0	0	0.77592	0.756412	12.9518	3.55081	0	0	0	0	0	0	0	0
chr8	Cotton_A_novel_02913	46166453	46167813	-	Coding	having high similarity to Gorai.008G246500.5 (Evalue:3.00E-64)	0	0	0	0	0	0.721193	0	0	0	0	0	0.185862	0	0
chr8	Cotton_A_novel_02918	49346845	49346996	+	Coding	having high similarity to Gorai.010G099400.5 (Evalue:1.00E-68)	1121.5	23.468	14313.2	633.97	76.7933	0	0	0	0	0	0	0	0	0
chr8	Cotton_A_novel_02920	50801892	50805713	-	Coding	putative protein-coding transcripts (having high similarity to UniprotKB protein "tr|F4NCI4|F4NCI4_BETVU", evalue:9.00E-164)	0.125561	0.0987591	0.340985	0.125625	1.57293	0.235759	0	0	0	0	0	3.20516	0	0
chr8	Cotton_A_novel_02921	51499921	51500112	-	Coding	having high similarity to Gorai.010G153800.2 (Evalue:7.00E-87)	0	0	0	0	36.1296	0	11.2529	4.31073	0	0	0	0	0	0
chr8	Cotton_A_novel_02923	53230854	53231588	+	Non-Coding	putative novel ncRNA transcript (CPC score: -1.37275)	0	0	1.04878	0	2.25441	0.202632	0	0.293813	0.0589531	0.0592836	0	1.32708	0.839507	2.48183
chr8	Cotton_A_novel_02928	55168552	55170401	-	Coding	putative protein-coding transcripts (having high similarity to UniprotKB protein "tr|O49145|O49145_CARAS", evalue:0.000000003)	1.97646	0.143145	1.33811	0.154818	2.32186	2.01183	1.12928	6.05702	4.91351	3.15251	2.52295	0.762916	1.2799	1.87921
chr8	Cotton_A_novel_02929	55333011	55333456	+	Coding	having high similarity to CotAD_49163 (Evalue:2.00E-163)	10.2233	0	0	11.2031	13.6652	0	0	42.3038	25.4378	31.5716	24.9722	17.0378	0	34.1352
chr8	Cotton_A_novel_02930	55338528	55339006	+	Coding	having high similarity to CotAD_49163 (Evalue:1.00E-65)	0	0	0	0.802958	2.09572	0	0	0	0	0	0	0	0	0
chr8	Cotton_A_novel_02932	55433124	55433744	-	Coding	having high similarity to CotAD_49171 (Evalue:0)	0	0	0	0.178423	2.0009	1.03514	1.09895	2.7148	2.0427	0	1.19462	0	0	0
chr8	Cotton_A_novel_02933	55867990	55868449	-	Coding	having high similarity to Gorai.010G226600.2 (Evalue:0)	1.66315	0	0	2.51569	4.712	2.9764	2.70846	10.0984	7.26332	5.78756	9.29396	0	0	0
chr8	Cotton_A_novel_02934	55898993	55899383	-	Coding	having high similarity to Gorai.010G225700.1 (Evalue:1.00E-52)	0	0	0	0	2.81803	0.586536	1.24538	0	0	0.177444	0	0	0	0
chr8	Cotton_A_novel_02935	57824893	57825115	+	Coding	having high similarity to Gorai.010G077400.1 (Evalue:2.00E-72)	0	0	0	0	27.5694	0	0	0	0	0	0	39.7847	0	0
chr8	Cotton_A_novel_02936	58061914	58062543	+	Coding	having high similarity to Gorai.010G078900.4 (Evalue:0)	0	0	0	0	2.44782	0	0	0	0	0	0	0.643538	0	0
chr8	Cotton_A_novel_02937	58269222	58278391	-	Coding	having high similarity to CotAD_14120 (Evalue:0)	0	0.101513	0.074332	0.264398	0.132831	0.0237616	0	0	0	0.179683	0	3.31491	1.97896	1.94386
chr8	Cotton_A_novel_02938	58371157	58376545	+	Coding	having high similarity to Gorai.010G158400.1 (Evalue:1.00E-102)	2.77496	1.14022	0.403911	2.14918	3.03231	0.102769	0.0654628	0.152588	0.129531	0.136178	0.203371	3.60956	1.95538	2.84495
chr8	Cotton_A_novel_02940	58437857	58437955	-	Coding	having high similarity to CotAD_53629 (Evalue:3.00E-46)	0	0	609.393	0	27340.1	0	0	0	0	0	0	0	0	0
chr8	Cotton_A_novel_02942	59071514	59071984	+	Coding	having high similarity to Gorai.009G034500.2 (Evalue:1.00E-118)	0	0	0	0	5.30036	0	1.29724	0	0	0	0	3.23829	0	0
chr8	Cotton_A_novel_02943	59203051	59206126	-	Coding	having high similarity to Gorai.009G033700.1 (Evalue:7.00E-155)	0.251853	0	0	0	0.431663	0	0	0	0	0.0587098	0	0	0	0
chr8	Cotton_A_novel_02944	59282570	59283017	+	Coding	having high similarity to Gorai.009G032600.4 (Evalue:1.00E-168)	0	0	0	0	0	0	0	0	0	0	0	0	0	0
chr8	Cotton_A_novel_02947	60081298	60082056	-	Coding	having high similarity to Gorai.001G164600.1 (Evalue:4.00E-35)	0.815731	0.102128	1.60604	0.269474	2.48439	0.19378	1.33721	0.252687	0.11267	0.113301	0.611558	1.8415	0.92381	0.940793
chr8	Cotton_A_novel_02948	60123596	60126215	+	Coding	putative protein-coding transcripts (having high similarity to UniprotKB protein "tr|F4NCI4|F4NCI4_BETVU", evalue:1.00E-82)	0	0	0	0	0	0	0	0	0	0	0	0	0	0
chr8	Cotton_A_novel_02952	64207701	64207905	+	Coding	having high similarity to Gorai.013G050000.2 (Evalue:3.00E-81)	0	0	0	19.3472	18.7462	0	0	0	0	1.56661	0	0	0	0
chr8	Cotton_A_novel_02954	68398251	68399168	+	Coding	having high similarity to Gorai.007G237000.1 (Evalue:0)	1.16352	1.2126	1.98003	0.735614	1.96462	0	1.43593	1.99579	0	0	1.54644	0	0	0
chr8	Cotton_A_novel_02955	69570658	69571037	+	Coding	having high similarity to Gorai.005G118000.7 (Evalue:6.00E-86)	16.9418	0	0	20.1103	24.568	1.24801	0	0	0	0	0	0	0	0
chr8	Cotton_A_novel_02959	70563372	70564404	-	Non-Coding	putative novel ncRNA transcript (CPC score: -1.22206)	0	0	0	1.72251	0	0.664939	1.7158	0	0	2.61253	2.91559	0	0	0
chr8	Cotton_A_novel_02960	71691573	71691844	+	Coding	having high similarity to Gorai.004G101000.1 (Evalue:6.00E-134)	0	0	0	3.91808	17.8704	0	0	0.976136	0	0	0	0	0	0
chr8	Cotton_A_novel_02961	72137650	72137789	-	Coding	having high similarity to Gorai.001G162000.1 (Evalue:9.00E-65)	0	10.7067	192.593	1034.95	215.238	0	24.2258	19.6128	19.6764	0	0	1535.6	146.665	136.616
chr8	Cotton_A_novel_02962	72516602	72522876	-	Coding	having high similarity to CotAD_47293 (Evalue:0)	0	0.0393829	0.0246433	0	0	0.0526544	0	0.0150306	0	0	0	0	0	0
chr8	Cotton_A_novel_02964	74110574	74111249	+	Non-Coding	putative novel ncRNA transcript (CPC score: -1.14346)	0	0.356687	0.392888	0.632032	2.4281	0.228267	0	0.132686	0	0	0.262741	0.19313	0.616547	0
chr8	Cotton_A_novel_02966	74487060	74487506	+	Coding	having high similarity to Gorai.010G217100.3 (Evalue:0)	0	0	0	1.80952	3.67201	0	0	0.265733	0	0.938309	0.263099	0	0	0
chr8	Cotton_A_novel_02967	74727175	74727339	-	Coding	having high similarity to Gorai.010G218400.1 (Evalue:2.00E-62)	0	0	0	0	53.6314	0	0	0	0	0	0	0	0	0
chr8	Cotton_A_novel_02968	74790475	74790808	-	Coding	having high similarity to Gorai.010G219000.1 (Evalue:2.00E-174)	1.13819	0	0	0	8.09542	0	0	0	0.520704	0.261811	0	0	0	0
chr8	Cotton_A_novel_02969	76446198	76447232	+	Coding	having high similarity to Gorai.003G116600.1 (Evalue:0)	1.72752	0.139046	0.134423	0.633098	1.43687	0	0	0.185844	2.94585	1.12495	0.956808	0	0	0
chr8	Cotton_A_novel_02973	81954396	81954598	+	Non-Coding	putative novel ncRNA transcript (CPC score: -1.26305)	0	0	0	0	25.2856	4.23834	0	0	0	4.92776	0	1.03621	0	0
chr8	Cotton_A_novel_02976	84255967	84257008	+	Coding	having high similarity to Gorai.009G195300.8 (Evalue:3.00E-37)	0	0	0	0	0	0.626796	0	0	0	0	0	0	0	0
chr8	Cotton_A_novel_02977	84311372	84311600	+	Coding	having high similarity to Gorai.009G195900.5 (Evalue:1.00E-104)	0	0	0	2.18231	0	2.69159	0	0	0	0	0	0	0	0
chr8	Cotton_A_novel_02978	85696853	85697061	-	Non-Coding	putative novel ncRNA transcript (CPC score: -1.02021)	0	0	0	0	20.7863	0	0	0	0	0	0.350686	0	0.416486	0
chr8	Cotton_A_novel_02979	88464516	88465231	+	Coding	having high similarity to Cotton_D_gene_10013091 (Evalue:3.00E-136)	0	0	0	0	0	2.10235	0	0	0	0	0	0	0	0
chr8	Cotton_A_novel_02980	89577945	89578254	+	Coding	having high similarity to Gorai.002G129500.1 (Evalue:3.00E-137)	0	0	0	0	37.8132	0	0	0	0	0	0	0	0	0
chr8	Cotton_A_novel_02981	89614913	89615404	+	Coding	having high similarity to Gorai.002G129400.2 (Evalue:4.00E-19)	0.521772	0.560703	0.383802	1.27972	2.5453	0	0	0	0	0	0	0	0	0
chr8	Cotton_A_novel_02982	90024500	90024806	+	Non-Coding	putative novel ncRNA transcript (CPC score: -1.17014)	0	0	1.03593	0	7.64663	0.352543	1.4971	0	0.993479	0.666032	1.30727	1.78143	0.865419	1.78064
chr8	Cotton_A_novel_02984	92455759	92456068	+	Coding	having high similarity to Gorai.010G202600.1 (Evalue:5.00E-130)	0	0	0	0	7.36621	0	1.09319	0.320645	0	0	1.58733	0	0.103049	0
chr8	Cotton_A_novel_02985	94265059	94265224	+	Coding	having high similarity to Gorai.010G116000.3 (Evalue:6.00E-77)	0	0	0	0	87.1162	0	0	0	0	0	0	2.77544	0	0
chr8	Cotton_A_novel_02986	94635058	94635397	+	Coding	having high similarity to Gorai.010G029200.2 (Evalue:1.00E-141)	0	0	0	1.56914	4.64828	0	0	0	0	0	0	0	12.9508	0
chr8	Cotton_A_novel_02987	94629106	94629807	-	Non-Coding	putative novel ncRNA transcript (CPC score: -1.03613)	0.605786	0.11308	0	0.749492	2.71862	0	0	0	0	0.569978	0.0621521	2.14824	1.62592	1.55336
chr8	Cotton_A_novel_02989	94944642	94945480	+	Coding	having high similarity to Cotton_D_gene_10025930 (Evalue:0)	13.7909	15.1042	16.2169	12.5067	2.04674	0.169148	0	0	0.490702	2.66465	1.06539	2.24782	3.40084	2.31815
chr8	Cotton_A_novel_02991	96632330	96632627	+	Coding	having high similarity to Gorai.001G072400.4 (Evalue:4.00E-126)	0	0.930407	0	0	1.00446	0	0	0	0	0	0	0	0	0
chr8	Cotton_A_novel_02994	98145765	98146021	+	Coding	having high similarity to Gorai.010G035000.4 (Evalue:4.00E-106)	0	0	0.636549	0	15.3613	0	0	0	0	0	0	0	0	0
chr8	Cotton_A_novel_02995	98433127	98433443	-	Coding	having high similarity to Gorai.010G036800.1 (Evalue:2.00E-40)	0	0	0	0	4.6274	0	0	0	0	0	0	0	0	0
chr8	Cotton_A_novel_02996	98841116	98841289	-	Coding	having high similarity to Gorai.010G039900.5 (Evalue:3.00E-70)	0	0	0	0	78.6784	0	0	0	0	0	0	0	0	0
chr8	Cotton_A_novel_02998	100348629	100349402	-	Coding	having high similarity to Gorai.010G134500.1 (Evalue:2.00E-172)	0	0	0	0	2.37295	0	0.801028	0.327817	0.274066	0.220482	0.649136	0	0	0
chr8	Cotton_A_novel_02999	101935114	101936113	-	Coding	having high similarity to Gorai.010G142300.1 (Evalue:1.00E-125)	0	0	0	0	1.43512	0	0	0	0	0	0	0	0	0
chr8	Cotton_A_novel_03000	103438856	103439164	-	Coding	having high similarity to Gorai.013G266300.2 (Evalue:2.00E-110)	0	0	0	0	6.9353	3.11662	0	0	0	0	0	0	0	0
chr8	Cotton_A_novel_03001	104380553	104382192	+	Coding	having high similarity to Gorai.010G170900.1 (Evalue:0)	0	0	0	0	0	0	0	0	0	2.8834	3.45081	2.35817	6.06061	14.8241
chr8	Cotton_A_novel_03002	105311288	105311550	-	Coding	having high similarity to Gorai.009G006600.1 (Evalue:6.00E-94)	0	0	0	0	14.2781	0	0	0	0	0	0	0	0	0
chr8	Cotton_A_novel_03003	105409677	105410060	-	Coding	having high similarity to Gorai.009G007400.1 (Evalue:6.00E-31)	0	0	0	0	3.51466	0	0.64745	0.549755	0.367691	1.10926	0.907176	0	0	0
chr8	Cotton_A_novel_03004	107189546	107189833	+	Coding	having high similarity to Gorai.010G222500.1 (Evalue:4.00E-86)	0	0	0	0	22.9204	0	0	0	0	0	0	0	0	0
chr8	Cotton_A_novel_03005	109106165	109108160	+	Non-Coding	putative novel ncRNA transcript (CPC score: -0.675351)	0.844479	0.526786	0.687603	0.463882	1.06931	0.218378	0.126535	0.0578439	1.60526	4.82259	3.41788	2.46321	6.06895	4.42081
chr8	Cotton_A_novel_03006	110720565	110722004	+	Coding	having high similarity to CotAD_44171 (Evalue:5.00E-70)	12.2765	1.05579	5.62077	10.4901	15.6105	3.06198	3.89598	20.6093	20.9869	22.1963	22.5062	4.96338	13.1024	19.8982
chr8	Cotton_A_novel_03007	115342457	115342699	+	Coding	having high similarity to Gorai.001G164500.1 (Evalue:2.00E-119)	38.0347	1.55464	69.1491	46.7715	165.371	10.9216	16.2327	7.40782	5.94546	2.24205	4.40064	163.376	25.3696	33.0616
chr8	Cotton_A_novel_03009	115931238	115932590	+	Coding	having high similarity to CotAD_71640 (Evalue:2.00E-28)	0	0	0.0888776	0	0	0	0	0	0	0.0539727	0	0	0	0.0195622
chr8	Cotton_A_novel_03017	118425228	118425568	-	Coding	having high similarity to Gorai.002G107200.1 (Evalue:2.00E-89)	0	0	0	0	0	0	0	0	0	0	0	0	0	0
chr8	Cotton_A_novel_03019	122170882	122176441	+	Coding	having high similarity to Gorai.005G138000.2 (Evalue:0)	0	0.273222	0	0	0	0.289921	0	0.142278	0	0	0	0.426683	0	0.459697
chr8	Cotton_A_novel_03021	123572457	123572577	+	Coding	having high similarity to Gorai.001G094100.1 (Evalue:3.00E-54)	0	0	0	0	274.53	0	0	0	0	0	0	0	0	0
chr8	Cotton_A_novel_03023	124025455	124025643	-	Coding	having high similarity to Gorai.010G199200.1 (Evalue:9.00E-91)	325.232	0	0	0	210.083	0	0	0	0	0	0	0	0	0
chr8	Cotton_A_novel_03024	124223374	124224424	+	Non-Coding	putative novel ncRNA transcript (CPC score: -1.13029)	0	0	0.703451	0	7.2932	0	0.134327	0.656177	1.0606	0.625217	0.721859	0.239731	1.66426	3.48787
chr8	Cotton_A_novel_03027	125022042	125022280	+	Non-Coding	putative novel ncRNA transcript (CPC score: -1.19512)	0	0	9.13741	0	20.5938	0	0	0.791375	1.58788	1.59678	0	10.1299	5.59238	7.46081
chr8	Cotton_A_novel_03028	126406130	126407029	-	Coding	having high similarity to Gorai.013G116000.1 (Evalue:0)	0.651006	0	0	0.107772	1.49311	0	0.163708	0.133599	0.268063	0.269566	0.132274	2.27399	1.87274	0
chr8	Cotton_A_novel_03029	126480643	126480968	-	Coding	having high similarity to Gorai.013G116500.4 (Evalue:3.00E-123)	0	0	0	0	0	3.60174	3.82377	3.32884	1.94812	2.2389	1.09861	4.91185	0	0
chr8	Cotton_A_novel_03030	126581602	126582839	-	Coding	having high similarity to CotAD_55983 (Evalue:0)	0.804213	5.18547	1.87447	0.728321	1.25408	0.621118	0.769307	1.69671	0.895902	0.900924	0.559965	0.696637	1.0524	0
chr8	Cotton_A_novel_03032	14644521	14646044	+	Coding	having high similarity to Gorai.010G102400.1 (Evalue:0)	4.29724	1.15454	1.04572	1.94322	1.82477	3.64474	1.67693	0.545119	1.36389	2.47859	2.06457	1.26185	1.43549	1.56443
chr8	Cotton_A_novel_03033	21921158	21923983	+	Coding	having high similarity to Cotton_D_gene_10005385 (Evalue:2.00E-178)	0	0.390393	0.107271	0	1.53963	0.403349	1.86109	2.90485	4.31611	2.80762	1.93967	1.6421	2.1681	2.89502
chr8	Cotton_A_novel_03035	43853372	43853723	+	Non-Coding	putative novel ncRNA transcript (CPC score: -1.15519)	0	0.659984	0	0.966524	0	0	0	0	0	0	0	0	0	0
chr8	Cotton_A_novel_03037	51803574	51804315	-	Coding	having high similarity to CotAD_75610 (Evalue:0)	0.981634	0.105166	0.483112	0.69464	1.35427	1.39977	0.212294	1.91323	1.45412	0.760379	1.09064	0.549134	0	3.71557
chr8	Cotton_A_novel_03042	73401749	73402705	-	Coding	having high similarity to Gh_A06G1520 (Evalue:6.00E-117)	0.100312	0.229253	0	0	0.482834	0	0	2.46571	0.24737	0.538973	0.162751	0.180055	0.16423	0
chr8	Cotton_A_novel_03043	77828514	77833681	-	Coding	putative protein-coding transcripts (having high similarity to UniprotKB protein "tr|W9R3W7|W9R3W7_9ROSA", evalue:4.00E-30)	0	0	0.111802	0	0	0	0	0	0	0	0	0.271098	0	0.498885
chr8	Cotton_A_novel_03044	78244490	78251088	+	Coding	putative protein-coding transcripts (having high similarity to UniprotKB protein "tr|M5XSR7|M5XSR7_PRUPE", evalue:5.00E-11)	0.544759	0	0	0.142292	0	0.11663	0.406836	0	0	0	0	0.225186	0	2.84409
chr8	Cotton_A_novel_03050	83194580	83195361	-	Coding	putative protein-coding transcripts (having high similarity to UniprotKB protein "tr|A0A067EXM2|A0A067EXM2_CITSI", evalue:1.00E-17)	0.247194	0.258366	0.190678	0	0	1.30195	0.789832	1.15105	1.89122	0	1.11986	0	0	0.392462
chr8	Cotton_A_novel_03051	92385573	92386235	+	Coding	having high similarity to CotAD_12596 (Evalue:4.00E-77)	178.79	3.20697	253.924	333.156	393.724	2678.97	168.608	162.818	144.833	164.29	232.639	1522.31	596.282	522.116
chr8	Cotton_A_novel_03053	97610449	97611618	+	Non-Coding	having high similarity to gra-MIR157b (Evalue:9.00E-29)	0.704204	0	0	0.077914	0	0.554247	0.353048	11.4693	1.21592	0.160886	0.915773	0.116596	0.106349	0
chr8	Cotton_A_novel_03057	98694849	98695525	-	Coding	having high similarity to CotAD_62622 (Evalue:1.00E-82)	0.956475	0	0	0	0.60573	2.27778	1.81365	0	0	0	0	0	0	0
chr8	Cotton_A_novel_03060	125569371	125570285	+	Non-Coding	putative novel ncRNA transcript (CPC score: -1.3379)	0.955972	0	0	0.211052	0	0.754615	0.160227	0	0	0	0	0	0	0
chr8	Cotton_A_novel_03063	19644595	19645086	-	Non-Coding	putative novel ncRNA transcript (CPC score: -1.00972)	0	0.747604	0.255868	1.27972	0.181807	1.50805	1.20076	2.77489	2.11575	1.56771	1.53853	0.240901	0.21973	0.16053
chr8	Cotton_A_novel_03064	35073751	35075289	-	Non-Coding	putative novel ncRNA transcript (CPC score: -1.28041)	0.790447	1.03238	0	0.505382	1.00936	0.400402	2.12542	0.459622	0.599445	0.70012	0.379411	3.20237	1.26627	0.95798
chr8	Cotton_A_novel_03066	44930427	44930807	-	Non-Coding	putative novel ncRNA transcript (CPC score: -1.11659)	0	0	0	0	0	0	0.658654	2.42573	0	0.376498	0	0	0	0
chr8	Cotton_A_novel_03067	45351617	45353232	+	Coding	having high similarity to Gorai.010G053600.2 (Evalue:8.00E-160)	0.321416	0	0.396403	0.160356	0.56883	0.529871	0.40181	0	0	0	0	0	0	0
chr8	Cotton_A_novel_03074	55522636	55523244	-	Coding	having high similarity to Gorai.010G228000.1 (Evalue:2.00E-47)	0	0	0	0	0	0	0	0	0	0	0	0	0	0
chr8	Cotton_A_novel_03077	74234938	74235830	-	Coding	having high similarity to Gorai.010G215300.1 (Evalue:7.00E-168)	1.9728	0.166373	0	0.217708	0.0754183	0.467345	0.496154	0	0.225705	0.181576	0	0	0.0449306	0
chr8	Cotton_A_novel_03078	74467272	74467924	+	Coding	having high similarity to Gorai.010G216800.1 (Evalue:0)	0.671552	13.951	0	1.32759	0.464276	0.960433	1.27455	1.67653	0	1.26855	0	0	0	0
chr8	Cotton_A_novel_03079	78803600	78804593	-	Coding	having high similarity to Gorai.010G068400.1 (Evalue:6.00E-50)	0	0	0	0	0	0.271445	0	0	0	0	0	0	0	0
chr8	Cotton_A_novel_03080	82114466	82114919	-	Coding	having high similarity to Gorai.003G061600.6 (Evalue:0)	0	0	0	0	0	0.87128	0.462494	1.80481	0	0	0	0	0	0
chr8	Cotton_A_novel_03082	96822559	96823478	+	Coding	putative protein-coding transcripts (CPC score: 0.326427)	1.37124	0	3.17736	0.729322	0	0.899164	0.954592	3.69857	0.92447	1.89534	1.84881	0	1.08247	0
chr8	Cotton_A_novel_03083	97492840	97493413	-	Coding	putative protein-coding transcripts (having high similarity to UniprotKB protein "tr|B9RB44|B9RB44_RICCO", evalue:0.0008)	0.406986	0	0	0	0.423312	1.16867	0	2.7323	0.428306	0.60299	0.0845381	0.247931	0.226141	0.247821
chr8	Cotton_A_novel_03084	97867151	97867706	-	Coding	having high similarity to Gorai.001G066600.2 (Evalue:1.00E-154)	0	2.18253	0	1.2634	0	0.30735	2.28408	1.3491	3.06787	1.54253	0.979532	0	0	7.6961
chr8	Cotton_A_novel_03085	108669762	108675259	-	Coding	putative protein-coding transcripts (having high similarity to UniprotKB protein "tr|F4NCI7|F4NCI7_BETVU", evalue:0)	0	0.344092	0.0247251	0	0	0.0402605	0.0854847	0	0.0403636	0.0463884	0.0569063	0	0.155791	0.11349
chr8	Cotton_A_novel_03086	120557349	120558256	-	Coding	having high similarity to Gorai.013G044400.1 (Evalue:0)	0	0	0	0	0	0.762179	0.323665	1.80466	0	1.02135	0	0	0	0
chr8	Cotton_A_novel_03087	125560529	125561403	-	Coding	having high similarity to Gorai.010G164900.1 (Evalue:2.00E-88)	0	0	0	0.670424	0	2.07995	0.339718	0.369376	0.231894	0	0	0.0674697	0.0307701	0.0674399
chr8	Cotton_A_novel_03088	3618329	3619008	+	Coding	having high similarity to Gorai.010G074400.4 (Evalue:0)	13.4109	30.4343	25.8751	0	0	8.04433	26.6209	12.4198	0	8.97034	8.00392	0	0	0
chr8	Cotton_A_novel_03091	28158403	28159485	-	Coding	putative protein-coding transcripts (having high similarity to UniprotKB protein "tr|M0WVI4|M0WVI4_HORVD", evalue:0.00000009)	0.257909	0	0.127119	0.0855514	0.118093	0.73135	1.16465	0.422209	0.45784	0.17708	0.20854	0.128276	0.245706	0.205152
chr8	Cotton_A_novel_03092	28216180	28216694	-	Coding	having high similarity to Gorai.010G062300.4 (Evalue:0)	14.9518	0	0	3.39766	0	0	0	23.1218	14.2282	14.2864	13.2766	4.2466	0	3.42658
chr8	Cotton_A_novel_03094	53700557	53700928	+	Coding	having high similarity to Gorai.010G043200.1 (Evalue:0)	0	0	0	0	0	0.654286	2.77848	0	0	0	0	0	0	0
chr8	Cotton_A_novel_03095	54930344	54931403	-	Coding	having high similarity to Gorai.N006900.3 (Evalue:6.00E-120)	4.2378	0	0	1.40524	0	0.751131	1.19615	0	0	0	0	0	0	0
chr8	Cotton_A_novel_03099	65267148	65267677	-	Coding	having high similarity to Gorai.007G100500.4 (Evalue:3.00E-60)	0.230738	0	0.113254	1.36148	0.962216	0.332294	0	2.72859	0.0977657	0.393255	0	0.494394	0.805257	0
chr8	Cotton_A_novel_03100	78365734	78366004	+	Coding	having high similarity to Gorai.010G069900.2 (Evalue:6.00E-119)	0	0	0	0	21.8016	18.9762	0	89.1304	74.0498	59.8697	64.2472	0	0	0
chr8	Cotton_A_novel_03102	82875605	82876122	+	Coding	putative protein-coding transcripts (having high similarity to UniprotKB protein "tr|I1HKK6|I1HKK6_BRADI", evalue:0.000001)	0	0	0.352541	0.47069	4.1643	0	0.366506	1.47771	0	0.818036	0.301054	0	0	0
chr8	Cotton_A_novel_03104	94629817	94630354	+	Coding	having high similarity to Gorai.010G029300.1 (Evalue:1.00E-143)	0	0	0	0	0	2.91779	2.0651	0	0	0	0	0	0	10.4235
chr8	Cotton_A_novel_03107	120558306	120558772	-	Coding	having high similarity to Gorai.013G044400.1 (Evalue:0)	0	0	0	0	0	0	0	0	0	0	0	0	0	0
chr8	Cotton_A_novel_03108	125595066	125597272	-	Coding	having high similarity to Cotton_D_gene_10031510 (Evalue:6.00E-14)	0	0	0	0.439408	0	0	0	0	0	0	0	0	0	0
chr8	Cotton_A_novel_03109	7587570	7589707	-	Coding	putative protein-coding transcripts (CPC score: 0.398491)	0	0	0	0	0.160646	0	0.410259	0.695602	1.22125	0.31808	0	0.176839	0.103724	0
chr8	Cotton_A_novel_03115	31399699	31400354	+	Non-Coding	putative novel ncRNA transcript (CPC score: -1.19063)	0.833898	2.10448	2.04483	0.494604	1.15292	1.19247	0.506392	1.59566	0	0.629924	0.892954	0	0	0
chr8	Cotton_A_novel_03117	55321833	55322599	-	Coding	having high similarity to CotAD_49163 (Evalue:1.00E-162)	0	1.10834	1.05502	0.265702	0.554458	0.763993	1.31802	0	0	0.558242	0	3.46834	0	0
chr8	Cotton_A_novel_03122	73498281	73498923	+	Coding	having high similarity to Gorai.010G212000.4 (Evalue:2.00E-171)	0	0	0	0	0	0	0	0	0	0	0	20.2365	0	0
chr8	Cotton_A_novel_03123	76122327	76132459	+	Coding	having high similarity to CotAD_63365 (Evalue:0)	0.0228853	0	0.0148209	0.0152817	0.0344258	0	0.012528	0.0122423	0.0779597	0.105312	0.0316014	0.073203	0.152445	0.266972
chr8	Cotton_A_novel_03127	94493079	94493506	+	Coding	having high similarity to Gorai.004G113600.1 (Evalue:1.00E-138)	0	0	0	4.56564	0	1.4625	0	4.70267	2.2168	5.72795	1.75535	0	0	0
chr8	Cotton_A_novel_03132	99295610	99296189	-	Non-Coding	putative novel ncRNA transcript (CPC score: -1.40743)	0	0	0	0	0	0	2.13607	0	2.86412	0.169422	0	0	0	0
chr8	Cotton_A_novel_03133	99470590	99470816	-	Coding	having high similarity to Gorai.003G052000.1 (Evalue:3.00E-91)	11.2347	0	0	4.62889	11.6511	2.77828	14.7477	0	0	0	0	0	0	0
chr8	Cotton_A_novel_03134	102137933	102139587	-	Coding	having high similarity to CotAD_60319 (Evalue:5.00E-90)	0	0.436013	0	0	0	0	0	0	0	0	0	0	0	0
chr8	Cotton_A_novel_03136	126241733	126242084	+	Coding	having high similarity to Cotton_D_gene_10035453 (Evalue:2.00E-46)	0.501647	0	0	0	0	0.743777	0	3.78397	5.9463	4.03226	0	0	0	0
chr8	Cotton_A_novel_03137	3870207	3870740	-	Non-Coding	putative novel ncRNA transcript (CPC score: -1.1801)	0.683893	0	0.335706	1.56965	0	0	0.696855	1.63564	7.62553	2.0384	1.14312	0.418461	0.127228	0.766839
chr8	Cotton_A_novel_03139	13798715	13799990	-	Coding	having high similarity to Gorai.007G208700.1 (Evalue:0)	0	0.706771	0	0.210812	0	0.499153	0.423939	0	0	0	0	0	0.00957289	0.0839251
chr8	Cotton_A_novel_03151	39200145	39203585	+	Coding	having high similarity to Gorai.002G060000.1 (Evalue:9.00E-98)	0	0.140649	0	0.233955	0	0	0	0	0	0	0	1.13671	0	0
chr8	Cotton_A_novel_03168	83197005	83197907	+	Non-Coding	putative novel ncRNA transcript (CPC score: -1.13863)	0	0	0.0532173	0	0.148667	0	0.163	0.221688	3.46955	0.357846	0.175593	0	0.0147593	0
chr8	Cotton_A_novel_03170	84405820	84406180	+	Coding	having high similarity to Gorai.012G077400.1 (Evalue:8.00E-159)	1.89432	0.314606	2.0782	1.37154	2.68832	0.700808	0.744008	0	7.24011	2.7838	5.67412	1.06079	2.21158	0.757375
chr8	Cotton_A_novel_03173	96487833	96489580	+	Coding	having high similarity to CotAD_09069 (Evalue:6.00E-70)	0	0.164849	0.386425	0.586888	0.201322	0	0.0734666	0.138884	0	0	0	1.74176	6.27408	0.903488
chr8	Cotton_A_novel_03174	98319510	98322674	+	Coding	having high similarity to CotAD_76776 (Evalue:3.00E-109)	0.221577	0.0605771	0	0.0767098	0.406608	0.093055	0.29	0.305382	0.350374	0.0575456	0	0	0.556017	1.71134
chr8	Cotton_A_novel_03175	99972143	99972538	-	Coding	having high similarity to Gorai.010G128400.3 (Evalue:6.00E-91)	0	0	0	0	1.64623	0	0	0.34193	0	1.03488	1.18489	0	4.98073	0
chr8	Cotton_A_novel_03178	112630885	112631826	-	Non-Coding	putative novel ncRNA transcript (CPC score: -1.0703)	0	0.0779033	0	0.101709	0.211156	0.145359	0.154319	0.0838945	0.715415	0.0846383	0.166126	1.8683	0.614595	0.0612287
chr8	Cotton_A_novel_03181	120579074	120579669	+	Non-Coding	putative novel ncRNA transcript (CPC score: -1.18768)	0.192147	0	0.755382	0	0	0.275531	0	0.964881	0	0.648957	0	0	0	0
chr8	Cotton_A_novel_03187	12821157	12821492	+	Coding	putative protein-coding transcripts (having high similarity to UniprotKB protein "tr|A0A061FWS2|A0A061FWS2_THECC", evalue:0.000002)	0	0.722632	0	0	0	0.833577	0.884962	1.27681	4.35521	0.257625	1.01132	0	0.24811	0.543791
chr8	Cotton_A_novel_03191	31183490	31183931	+	Non-Coding	putative novel ncRNA transcript (CPC score: -1.40416)	0	0	0	0.923036	0	3.20696	7.78206	0	0	0	0	0	0	0
chr8	Cotton_A_novel_03212	97840257	97841205	-	Coding	having high similarity to Gorai.001G066900.2 (Evalue:0)	0	0	0	0.604587	0	0.575931	0.458575	0	0	0	0	0	0	0
chr8	Cotton_A_novel_03214	105171822	105173411	-	Coding	having high similarity to Gorai.009G004900.2 (Evalue:2.00E-140)	3.81066	0	0	0	0.890042	0	0	0	3.02526	1.24454	4.07127	0.691742	0	0
chr8	Cotton_A_novel_03216	107318559	107319320	-	Coding	having high similarity to Cotton_D_gene_10003377 (Evalue:0)	0.135227	0	0.0665613	0	0	0	0	0.111686	1.12048	0.0563378	0	0.0406979	0.0371211	0
chr8	Cotton_A_novel_03222	123335943	123336452	+	Coding	having high similarity to Gorai.003G089700.1 (Evalue:4.00E-158)	0.737051	0	0	0.723965	1.02588	0	0	0.208277	1.67162	1.05062	0.30932	0.52786	2.02904	0.979877
chr8	Cotton_A_novel_03224	5013924	5015016	+	Coding	putative protein-coding transcripts (having high similarity to UniprotKB protein "tr|M5W5F3|M5W5F3_PRUPE", evalue:0.000001)	0	0	0	0	0	0	0.255881	0.0694064	0.528344	0.413595	3.33285	0	0.0694025	0.304224
chr8	Cotton_A_novel_03225	14467357	14467701	-	Coding	having high similarity to Gorai.010G101800.2 (Evalue:7.00E-174)	0	0	0	0	0	2.34226	0	0	0	0	0	0	0	0
chr8	Cotton_A_novel_03226	19527214	19529181	+	Coding	putative protein-coding transcripts (having high similarity to UniprotKB protein "tr|M5XQU7|M5XQU7_PRUPE", evalue:3.00E-29)	14.1119	0	0.550442	5.56884	9.71819	1.39248	5.27053	0	0	0	0	0	0	0
chr8	Cotton_A_novel_03231	44662351	44663328	-	Coding	having high similarity to Cotton_D_gene_10007246 (Evalue:0)	0	0	0	0	0	1.24694	0.588357	0	0	0	0	0	0	0
chr8	Cotton_A_novel_03232	48358485	48359109	+	Coding	having high similarity to Gorai.010G154200.3 (Evalue:6.00E-165)	0	0	0	0	0	79.2224	0	49.547	0	24.2457	0	0	0	0
chr8	Cotton_A_novel_03234	55519365	55520774	+	Coding	having high similarity to Gorai.010G228100.2 (Evalue:0)	1.06594	0	0	0.562661	0	0.620804	0.879818	0	0	0	1.66837	0	0	0
chr8	Cotton_A_novel_03237	66208312	66208668	+	Coding	having high similarity to Gorai.010G183100.3 (Evalue:5.00E-176)	0	0	0	0	0	1.43863	0	0	0	0	0	0	0	0
chr8	Cotton_A_novel_03244	81446936	81448295	+	Non-Coding	putative novel ncRNA transcript (CPC score: -1.36635)	0	0.0505277	0.12903	0.130404	0.134556	0	0	0	0	0.348671	0	0	0	1.08879
chr8	Cotton_A_novel_03248	98723335	98726383	+	Coding	having high similarity to Cotton_D_gene_10017014 (Evalue:3.00E-18)	0.457724	0.04176	0.604261	0.266094	0.0181896	0.187465	0.437845	0.0553107	0.284373	1.33034	0.668712	2.93989	0.329812	2.44792
chr8	Cotton_A_novel_03249	99300994	99303287	-	Coding	putative protein-coding transcripts (CPC score: 1.31973)	0.506939	0.622683	0.571893	0.578923	1.41202	1.37899	0.704886	1.18429	0.401549	0.693271	1.11464	0.48216	0.762294	1.3909
chr8	Cotton_A_novel_03253	14248770	14249761	+	Coding	having high similarity to CotAD_67827 (Evalue:5.00E-73)	0	0	0	0	0.98847	0	0	0	0.3149	0.159739	0.100978	0.114633	0.146381	0.057291
chr8	Cotton_A_novel_03256	30489091	30489689	-	Non-Coding	putative novel ncRNA transcript (CPC score: -1.09644)	0	0	0.468572	0.940721	0	0	0	0	0	1.6096	0	0	0	0
chr8	Cotton_A_novel_03257	40614683	40615570	-	Coding	having high similarity to Gorai.004G255900.1 (Evalue:7.00E-29)	1.43518	0	2.55572	1.0964	0.759726	0	0	0.271987	0.454782	1.00613	0	0	0	0
chr8	Cotton_A_novel_03258	54679585	54679926	+	Non-Coding	putative novel ncRNA transcript (CPC score: -1.1742)	0.537008	0.697824	0.52279	0	0	0	0	0.730836	1.46641	2.70349	0.96479	0	3.31849	0
chr8	Cotton_A_novel_03260	73447457	73448219	+	Coding	having high similarity to Gorai.010G212400.4 (Evalue:3.00E-82)	0	0	0	0	0	0	0	0	0	0	0	0	0	0
chr8	Cotton_A_novel_03261	77583872	77584237	-	Coding	having high similarity to Cotton_D_gene_10023528 (Evalue:0)	0	0	0	0.44387	0	0	0	0	0	0	0.812793	0	0	0
chr8	Cotton_A_novel_03262	82873822	82874902	-	Coding	putative protein-coding transcripts (CPC score: 1.72729)	0	0.132021	0.169876	0	0.355092	0.733028	0.129703	0.387047	0	1.10552	0.114903	0	0	0
chr8	Cotton_A_novel_03264	84365878	84367177	+	Non-Coding	putative novel ncRNA transcript (CPC score: -1.08337)	0.137966	0	0.170082	0	0.0473159	0	3.73147	0.280602	0.112605	1.17703	0.333385	0.123159	0.14978	0.225691
chr8	Cotton_A_novel_03265	98717324	98717982	-	Non-Coding	putative novel ncRNA transcript (CPC score: -1.04751)	0.165686	0	0	0	0	0	0	0	0	0	0.204663	0	0.0457235	0
chr8	Cotton_A_novel_03267	4792425	4793153	-	Coding	putative protein-coding transcripts (having high similarity to UniprotKB protein "tr|M5WEH8|M5WEH8_PRUPE", evalue:0.00000001)	0	0.50888	0.751111	0	1.31702	1.84476	0	0	0	0	0	1.99995	0	4.84234
chr8	Cotton_A_novel_03273	58057382	58057759	-	Coding	having high similarity to Gorai.010G078900.5 (Evalue:2.00E-164)	0	0	0	0	7.94676	0	0	0.570172	3.51606	9.40659	5.66509	0	0	0
chr8	Cotton_A_novel_03276	98008755	98009101	-	Coding	having high similarity to Gorai.010G033900.3 (Evalue:1.00E-141)	0	0	0	0	0	0	0	1.17279	0	5.44266	0	0	0	0
chr8	Cotton_A_novel_03277	99037493	99040364	-	Coding	having high similarity to Gh_D01G0886 (Evalue:1.00E-73)	0	0.181269	0.296235	0.723005	0.854151	0.0999916	0.445866	0.552819	0	0.320994	0.877804	0.840542	0.81893	0.828292
chr8	Cotton_A_novel_03279	116052029	116065720	+	Coding	having high similarity to Gh_A02G1049 (Evalue:3.00E-160)	0	0	0	0	0	0	0	0	0	0	0	0	0	0
chr8	Cotton_A_novel_03280	117334238	117335590	+	Coding	putative protein-coding transcripts (having high similarity to UniprotKB protein "tr|B8AE80|B8AE80_ORYSI", evalue:2.00E-18)	0.29507	0.101654	0.162266	0.787157	0.406136	0	2.07579	1.87109	0	9.32683	0	0.215279	0.223054	0.98673
chr8	Cotton_A_novel_03281	27451276	27452496	+	Coding	putative protein-coding transcripts (having high similarity to UniprotKB protein "tr|V4S3Q7|V4S3Q7_9ROSI", evalue:4.00E-12)	0	0.457707	0.366476	0.444236	0.612059	0	0	0	0.852901	0.36943	0.735129	0.205312	0	0.253368
chr8	Cotton_A_novel_03285	50811213	50811506	-	Coding	having high similarity to CotAD_19223 (Evalue:2.00E-152)	0	0	0	0	0	1.19525	5.07573	0	0	0	0	0	0	0
chr8	Cotton_A_novel_03287	62769548	62770356	-	Coding	having high similarity to Gorai.010G132000.1 (Evalue:4.00E-61)	1.49682	0	0	0.866299	0	0	0	0	0	0	2.20799	0	0	0.752281
chr8	Cotton_A_novel_03288	63943720	63944009	-	Coding	having high similarity to CotAD_33012 (Evalue:9.00E-36)	0	0	0.408995	0	0.591249	0	1.32053	0	0	0	10.9235	0	0.125608	0
chr8	Cotton_A_novel_03289	74854861	74856289	+	Coding	having high similarity to Gorai.010G219500.5 (Evalue:8.00E-90)	0	1.14618	0	0	0.169272	0	0	0	0	0.126459	0.744634	1.22919	1.414	4.25442
chr8	Cotton_A_novel_03290	80174450	80175025	-	Coding	having high similarity to Gh_D06G0749 (Evalue:1.00E-116)	0	0	0	0	0	0	0.925452	0	0	0	0	0	0	0
chr8	Cotton_A_novel_03292	120645678	120647075	-	Coding	having high similarity to Gorai.013G045200.1 (Evalue:2.00E-71)	0	0	0	0	0	0	0.190208	0	0	0	0.407577	0	0	0
chr8	Cotton_A_novel_03297	53771861	53772251	-	Non-Coding	putative novel ncRNA transcript (CPC score: -1.42758)	0	1.36087	1.36495	1.93733	5.63605	2.93268	0	0	0	1.60542	1.50213	0.378484	0.115073	1.38716
chr8	Cotton_A_novel_03309	43768146	43768849	+	Coding	having high similarity to Gorai.010G187000.2 (Evalue:0)	0	0	0	0	0	2.30875	0	6.23772	0	0	10.7302	0	0	0
chr8	Cotton_A_novel_03310	55327798	55328202	+	Coding	having high similarity to CotAD_49181 (Evalue:1.00E-100)	1.85921	1.92014	1.99973	0	0	2.72375	3.75914	11.1488	4.81686	3.11977	3.54514	0	0	0
chr8	Cotton_A_novel_03314	77693640	77702156	+	Coding	having high similarity to CotAD_64565 (Evalue:0)	0.920208	0	0.674756	0.0823089	1.97168	0	0.339683	1.1436	2.04007	0.8153	0	0	1.4144	3.10436
chr8	Cotton_A_novel_03320	1352770	1352954	+	Coding	having high similarity to Gorai.007G228900.1 (Evalue:4.00E-79)	0	0	0	0	0	0	0	0	0	0	0	0	0	0
chr8	Cotton_A_novel_03326	4703444	4704059	-	Coding	putative protein-coding transcripts (having high similarity to UniprotKB protein "tr|M0UY76|M0UY76_HORVD", evalue:2.00E-10)	0	0.539625	0.269677	1.44434	0.506352	2.88167	0	0	0.383037	0	0	0	0	0.0554738
chr8	Cotton_A_novel_03328	6283772	6284625	-	Non-Coding	putative novel ncRNA transcript (CPC score: -1.11397)	1.16153	0.791398	0	3.34371	1.11957	0.16521	0	0.811868	0.383294	0.289082	0.283702	1.74214	1.09643	0.3831
chr8	Cotton_A_novel_03335	12806565	12807379	+	Coding	having high similarity to CotAD_36460 (Evalue:2.00E-46)	0	0	0	0.122558	0	0	0	0	0	0.0513311	0	0	0.50767	0
chr8	Cotton_A_novel_03337	13836324	13837261	+	Coding	having high similarity to CotAD_36495 (Evalue:1.00E-54)	0.926108	0.156619	0	0.409029	1.27388	0	0	0.084361	0.126952	0.170218	0.16705	0.739133	1.86802	0.554105
chr8	Cotton_A_novel_03339	15593473	15593615	-	Non-Coding	putative novel ncRNA transcript (CPC score: -1.41383)	769.323	18.1241	0	0	16.9329	0	0	15.9651	16.0168	48.3198	15.8068	138.416	142.032	0
chr8	Cotton_A_novel_03345	16903117	16903511	+	Coding	having high similarity to Gorai.005G120900.2 (Evalue:0)	0	0	0	1.89872	0	0	0	0	0	0.520355	0	0	0	0
chr8	Cotton_A_novel_03348	20392271	20392993	-	Non-Coding	putative novel ncRNA transcript (CPC score: -1.37279)	0	0.108782	0.214565	0	0.401203	0	0	0	0	0	0	0.701112	0.399684	0.262801
chr8	Cotton_A_novel_03349	20678063	20678929	+	Coding	putative protein-coding transcripts (having high similarity to UniprotKB protein "tr|K4FR64|K4FR64_ARAHA", evalue:2.00E-16)	0.34165	0.258876	0.112176	0.113068	0.627141	0	0	0.0467994	0	0.0472143	0.0463356	0	0	0
chr8	Cotton_A_novel_03350	20679036	20679228	+	Non-Coding	putative novel ncRNA transcript (CPC score: -1.52689)	0	3.40198	0	0	7.08117	0	0	0	0	0	0	0	0	0
chr8	Cotton_A_novel_03351	21169485	21169741	+	Non-Coding	putative novel ncRNA transcript (CPC score: -1.01324)	0	0	0.381929	0.606344	12.2891	0	0	0	0	0	0	0	4.34403	3.37841
chr8	Cotton_A_novel_03353	27571169	27571292	-	Non-Coding	putative novel ncRNA transcript (CPC score: -1.12947)	0	0	0	0	34.388	0	0	0	0	0	0	401.355	71.1826	111.438
chr8	Cotton_A_novel_03355	29513558	29513915	-	Coding	having high similarity to Gorai.002G107800.3 (Evalue:3.00E-163)	0.48258	0	0	0	0	0	0	0	0.217395	0.874455	1.9309	2.93783	0.21155	0
chr8	Cotton_A_novel_03361	31400502	31401078	+	Non-Coding	putative novel ncRNA transcript (CPC score: -1.0072)	0.201868	0	0.694194	0	0.139958	0	0.307644	0.423348	0	0.768782	0.335322	3.38083	0	0
chr8	Cotton_A_novel_03362	31465830	31466028	+	Coding	having high similarity to Gorai.003G099700.1 (Evalue:8.00E-82)	0	0	0	0	0	4.58599	0	0	0	0	0	0	0	0
chr8	Cotton_A_novel_03363	31573561	31574441	-	Coding	having high similarity to Gorai.010G021500.5 (Evalue:3.00E-137)	2.19991	0	0	2.77791	0	0	0	0	0	2.4013	0	0	0	0
chr8	Cotton_A_novel_03365	33406475	33406889	+	Coding	putative protein-coding transcripts (having high similarity to UniprotKB protein "tr|A0A096TPA9|A0A096TPA9_MAIZE", evalue:0.00000007)	0	1.0886	0	0	0.498641	1.55493	2.20104	0.751734	0	0	1.32643	4.26586	0	0
chr8	Cotton_A_novel_03366	39223134	39224692	-	Coding	having high similarity to Gorai.005G234300.1 (Evalue:8.00E-180)	0	0	0.0826051	0	0.305974	0	0	0	0	0	0	0.861755	0	2.74977
chr8	Cotton_A_novel_03368	44376734	44378743	+	Non-Coding	putative novel ncRNA transcript (CPC score: -1.24611)	0	0	0	0	0.372786	0	0	0	0	0	0	1.03021	0	1.95175
chr8	Cotton_A_novel_03370	44568345	44568701	-	Non-Coding	putative novel ncRNA transcript (CPC score: -0.978806)	0	0	0	0	0	0	0	0	0.218918	0	0	0	0	0
chr8	Cotton_A_novel_03371	44568757	44570141	-	Non-Coding	putative novel ncRNA transcript (CPC score: -1.22252)	0.0770512	0	0.189933	0	0	0	0	0.0313994	0	0.0430952	0.0310882	0	0	0
chr8	Cotton_A_novel_03373	45892569	45893487	-	Coding	putative protein-coding transcripts (CPC score: 0.341031)	0.221933	0.401486	0	0.209885	0.145323	0.450216	0	0	0	0.568216	0	0	0	0
chr8	Cotton_A_novel_03379	53622991	53624518	-	Coding	having high similarity to Gorai.010G040700.1 (Evalue:1.00E-162)	0.0856857	0.295164	0	0	0.114172	0	0.0857261	0.00772472	0.278991	0.113001	0.160611	0.511727	0.448702	0.302379
chr8	Cotton_A_novel_03384	55253226	55253578	-	Non-Coding	putative novel ncRNA transcript (CPC score: -1.21364)	0	0	0	0	1.23903	0	0	0	0	0	0	1.92033	0.291926	0.719805
chr8	Cotton_A_novel_03385	55254880	55255487	+	Non-Coding	putative novel ncRNA transcript (CPC score: -1.4534)	0	0	0	0	0.387354	0	0.283704	0	0.0781813	0.0786196	0.0771563	1.64217	0	0.396212
chr8	Cotton_A_novel_03391	55792115	55792389	+	Coding	having high similarity to Gorai.013G056700.1 (Evalue:2.00E-118)	0	0	0	0	0	0	0	0	0	0	0	70.7792	5.96678	4.88665
chr8	Cotton_A_novel_03392	55904037	55904918	+	Coding	having high similarity to Gh_D06G1995 (Evalue:7.00E-166)	0.668232	0	0	0.55299	0.574865	0.15833	0.16809	0.228706	0.550674	0	0.0907947	3.2611	3.02694	0
chr8	Cotton_A_novel_03393	57850300	57851280	-	Coding	having high similarity to Gorai.010G077600.1 (Evalue:0)	0	0.296619	0.814379	0.0966598	0	0	0	0.0398014	0.159722	0.0803086	0.118221	0.552319	1.00848	0.145283
chr8	Cotton_A_novel_03396	58401185	58403488	+	Coding	having high similarity to Gorai.012G065300.6 (Evalue:5.00E-163)	0.93698	0.225369	1.44073	0.0720221	1.70113	0	0.0539631	0.160058	0.063161	0.117438	0.0864389	1.03435	0.457132	1.21509
chr8	Cotton_A_novel_03401	58448042	58453491	-	Coding	putative protein-coding transcripts (having high similarity to UniprotKB protein "tr|M5XSK0|M5XSK0_PRUPE", evalue:1.00E-78)	0	0	0	0	0	0	0	0	0	0	0	0	0	0
chr8	Cotton_A_novel_03403	58485580	58486488	+	Non-Coding	putative novel ncRNA transcript (CPC score: -1.27389)	0	0	0	0	0	0	0	0	0	0	0	0	0	0
chr8	Cotton_A_novel_03406	59511572	59511776	-	Coding	having high similarity to Gorai.009G030400.1 (Evalue:5.00E-99)	0	1.34686	4.41138	0	9.37308	12.2356	12.9899	31.0569	35.8312	46.9984	13.8371	23.8242	0	0
chr8	Cotton_A_novel_03410	60124347	60126215	+	Coding	putative protein-coding transcripts (having high similarity to UniprotKB protein "tr|F4NCI4|F4NCI4_BETVU", evalue:8.00E-83)	0	0	0	0	0	0	0	0	0	0	0	0	0	0
chr8	Cotton_A_novel_03431	70066184	70067779	-	Coding	having high similarity to Gh_D09G0914 (Evalue:2.00E-93)	2.06483	0.617233	0.482497	0.650583	0.418808	6.77039	4.9728	3.41489	6.47327	1.5391	0.722486	0.596749	0.618695	0.66097
chr8	Cotton_A_novel_03432	71059659	71059985	-	Non-Coding	putative novel ncRNA transcript (CPC score: -1.06647)	0.600488	0	1.45898	1.14851	2.34834	0	3.79354	0.550092	0.827813	1.10994	2.58704	5.35864	1.02197	2.33728
chr8	Cotton_A_novel_03435	76652753	76654129	+	Non-Coding	putative novel ncRNA transcript (CPC score: -1.12603)	0	0.249079	0	0	0.0884	0	0	0.026195	0.0525598	0.0528545	0.0259354	0	0	0
chr8	Cotton_A_novel_03436	77073829	77074598	+	Coding	having high similarity to CotAD_68320 (Evalue:8.00E-120)	0	0	0.0106645	0	0.00656547	0.0241123	0.0100843	0	0.118309	0	0	0.547529	1.0684	0.040094
chr8	Cotton_A_novel_03439	81007131	81011154	+	Coding	having high similarity to CotAD_57224 (Evalue:3.00E-76)	0	0	0	0.158663	0.277035	0.0971789	0.378801	0	0	0	0	0	0	0
chr8	Cotton_A_novel_03440	80975020	80979493	+	Coding	putative protein-coding transcripts (having high similarity to UniprotKB protein "tr|Q2QQV8|Q2QQV8_ORYSJ", evalue:2.00E-169)	0	0.259234	0	0.717924	0	2.21015	2.57046	15.7722	0	0	5.6626	0.61712	0	0
chr8	Cotton_A_novel_03445	83046352	83059600	+	Coding	having high similarity to CotAD_37204 (Evalue:0)	0.0358405	0	0.161551	0	0.154554	0	0	0.00698607	0.0122935	0.0704801	0.0376378	1.58715	0.27056	0.30684
chr8	Cotton_A_novel_03452	92632452	92632722	+	Non-Coding	putative novel ncRNA transcript (CPC score: -0.95079)	0	0.581724	0	0	2.1687	0	0	0.988707	0.495956	0.498737	0.978908	12.654	11.0739	0
chr8	Cotton_A_novel_03453	92796014	92797047	-	Coding	having high similarity to Gorai.010G203900.2 (Evalue:1.00E-160)	0	0	0	0	0	0	0	0	0	0.112633	0	4.3113	0	0
chr8	Cotton_A_novel_03454	92959858	92960466	+	Non-Coding	putative novel ncRNA transcript (CPC score: -1.4961)	0	0	0	0	1.75015	0	0	0	0	0	0	0	0	0
chr8	Cotton_A_novel_03455	94900332	94900947	+	Coding	having high similarity to Gorai.010G027900.2 (Evalue:0)	0	0	0	0	0	0	1.66871	0	0	0	0	0	6.75251	10.6477
chr8	Cotton_A_novel_03456	94986651	94987993	-	Coding	having high similarity to Gorai.001G133000.4 (Evalue:1.00E-23)	0	0.102521	0	0	0	0	0	0.0269871	0	0	0	1.08594	0.252127	0.769687
chr8	Cotton_A_novel_03462	95540104	95540399	-	Non-Coding	putative novel ncRNA transcript (CPC score: -1.1041)	0	1.41684	0.384009	0	0.557768	0	1.2444	0	0.370412	0	0	6.21049	2.71432	0
chr8	Cotton_A_novel_03464	97183301	97184009	-	Coding	having high similarity to Gorai.001G069700.1 (Evalue:3.00E-91)	0	0	0	0	0	0	0.452647	0.247513	0	0	0	0	0	0
chr8	Cotton_A_novel_03469	98440314	98441573	+	Coding	having high similarity to Gh_A06G1899 (Evalue:0)	0	0.220662	2.11798	0	0	0	0	0.0874141	0.146163	0.176378	0.259643	1.19346	0.933062	0
chr8	Cotton_A_novel_03473	103470321	103471004	+	Coding	putative protein-coding transcripts (having high similarity to UniprotKB protein "tr|A0A061GYG1|A0A061GYG1_THECC", evalue:0.000004)	0.785495	0.468175	1.39104	0.932526	0.217028	0.448834	0.238251	0.0652023	0.588723	0.197341	0.451892	1.75601	0.692618	1.61292
chr8	Cotton_A_novel_03475	105310735	105311246	-	Non-Coding	putative novel ncRNA transcript (CPC score: -1.1491)	0	0	0	0	0	0	0	0	0	0	0	0	0	0.299474
chr8	Cotton_A_novel_03482	111552507	111553371	-	Coding	having high similarity to Gorai.010G094700.2 (Evalue:3.00E-177)	0	0	0.196361	0.396922	0.196578	0	0.862253	0.211249	0	0.165762	0	0.669155	0.495385	0.324182
chr8	Cotton_A_novel_03483	111613885	111614373	-	Coding	having high similarity to Gh_A06G2112 (Evalue:6.00E-30)	0.527208	1.22629	1.57261	0	1.95996	0.127021	0	1.06616	1.01332	0.396277	0	1.46121	0	3.44855
chr8	Cotton_A_novel_03495	123569658	123569990	-	Coding	having high similarity to Gorai.010G180200.1 (Evalue:2.00E-84)	0.573379	0	0.557653	1.09886	2.03907	0	2.71568	0	0	1.31976	0.777115	0	0	0
chr8	Cotton_A_novel_03498	3965840	3966346	+	Coding	having high similarity to Cotton_D_gene_10039194 (Evalue:0)	0	0.178578	0.243417	0	0.345389	0	0	0	0	0	0	0.076182	0.590637	0.152297
chr8	Cotton_A_novel_03502	8521860	8522494	-	Non-Coding	putative novel ncRNA transcript (CPC score: -1.3098)	0	0	0	0	0	0	0	0	0.292447	0	0	0.0529905	0	0.264835
chr8	Cotton_A_novel_03506	12659181	12659881	-	Non-Coding	putative novel ncRNA transcript (CPC score: -1.32871)	0	0	0	0	0	0	0	0	0	0	0	0.41221	1.12795	0.0457809
chr8	Cotton_A_novel_03507	14187147	14187435	-	Coding	having high similarity to Gorai.004G120700.9 (Evalue:2.00E-139)	0	0	0	0	0.597159	0	0	0.39844	0	0	0	0	0	0.834747
chr8	Cotton_A_novel_03510	15285512	15287982	-	Coding	having high similarity to CotAD_13537 (Evalue:6.00E-91)	0	0	0	0.100105	0.0685048	0	0	0.0269437	0.0135155	0	0.040015	0.276477	0	0.315834
chr8	Cotton_A_novel_03511	15288092	15288645	-	Non-Coding	putative novel ncRNA transcript (CPC score: -1.01023)	0	0	0	0	0.149254	0	0	0	0	0	0	0.328172	0.419063	0.131211
chr8	Cotton_A_novel_03512	18316837	18317277	+	Coding	having high similarity to CotAD_72339 (Evalue:9.00E-172)	0	0	0	0	0.886226	0	0	0	0	0	0	0.590303	0.628161	0.295021
chr8	Cotton_A_novel_03513	18411565	18412314	-	Non-Coding	putative novel ncRNA transcript (CPC score: -1.27031)	0.138187	0	0.0680127	0	0.57184	0.295511	1.46406	0	0.0859334	0.144025	0.508841	0.187245	0.370042	0.707057
chr8	Cotton_A_novel_03515	20452892	20453842	-	Coding	having high similarity to Gorai.005G195900.1 (Evalue:7.00E-39)	0.202231	0	0.0498174	0	0.486732	0.143594	0	0.0828636	0.0831322	0	0.205106	0.121014	0.144269	0.907206
chr8	Cotton_A_novel_03517	23203354	23203612	+	Coding	having high similarity to Gorai.004G294000.1 (Evalue:8.00E-83)	0	0	0.123158	0	2.49771	2.2057	2.248	6.53873	5.24794	5.13077	3.06912	4.03605	5.04665	7.50018
chr8	Cotton_A_novel_03519	27737603	27738526	+	Coding	having high similarity to CotAD_26285 (Evalue:2.00E-97)	0.314687	0	0.0516744	0.104222	0.144308	0	0	0.0430177	0	0.260394	0.0425913	0.0628099	0.272126	0
chr8	Cotton_A_novel_03521	29272489	29273162	+	Non-Coding	having high similarity to CACC01021884.1/2450-2350 Theobroma cacao, whole genome shotgun sequence, contig contig_21884 (Evalue:4.00E-22)	0	0	0.236727	0	1.10841	0	0	0.0666341	0.601651	0.2689	0.131947	0.630404	1.21635	1.01789
chr8	Cotton_A_novel_03522	29273245	29273707	+	Non-Coding	putative novel ncRNA transcript (CPC score: -1.20416)	0.289739	0	0	0	0	0	0	0	0	0	0	0	0.490751	0.268899
chr8	Cotton_A_novel_03523	29383437	29384135	-	Non-Coding	putative novel ncRNA transcript (CPC score: -1.21334)	0	0	0	0	0	0	0	0	0	0	0	0	0	0
chr8	Cotton_A_novel_03527	34223233	34224866	-	Coding	having high similarity to Gorai.011G268300.3 (Evalue:7.00E-141)	0.123424	0	0	0	0	0	0	0	0	0	0	0.698532	0.412121	0.615145
chr8	Cotton_A_novel_03528	37412033	37413720	-	Coding	having high similarity to Gorai.010G141800.6 (Evalue:1.00E-28)	0.152923	0.11882	0.125742	0.101747	0.104741	0	0	0.0206507	0.124306	0.0625014	0	0.272184	0.393083	1.29986
chr8	Cotton_A_novel_03529	37783484	37783858	+	Coding	having high similarity to Gorai.005G129200.3 (Evalue:4.00E-157)	0	0	0.42527	0	0.308441	0	0	0	0	0	0	0.8315	1.26404	1.93931
chr8	Cotton_A_novel_03533	40604693	40604956	-	Non-Coding	putative novel ncRNA transcript (CPC score: -1.09398)	1.19043	0	1.70812	0	0	0	0	1.08453	0	0	0.536892	1.86703	3.40589	0
chr8	Cotton_A_novel_03536	45599656	45601052	-	Coding	having high similarity to Cotton_D_gene_10000400 (Evalue:0)	0.0633846	0	0	0.252777	0.26074	0	0	0	0	0	0	0	0.257963	0
chr8	Cotton_A_novel_03537	46208799	46209857	+	Coding	having high similarity to CotAD_50271 (Evalue:2.00E-101)	0	0	0	0.175858	0	0	0	0	0.470916	0	0.965232	0.10114	1.38344	0.464161
chr8	Cotton_A_novel_03542	50976684	50977824	+	Coding	putative protein-coding transcripts (having high similarity to UniprotKB protein "tr|K4FR64|K4FR64_ARAHA", evalue:2.00E-85)	0.0806607	0.402542	0	0	0	0	0	0.0328973	0.0990117	0.0331889	0.162856	0.120246	0	0
chr8	Cotton_A_novel_03543	50977910	50980259	-	Coding	putative protein-coding transcripts (CPC score: 4.34985)	0.105798	0.179247	0.0870317	0.0352422	0.0241247	0.0497373	0.0528033	0.0284733	0.0142828	0.114903	0.0281911	0.193023	0	0.55294
chr8	Cotton_A_novel_03552	54678678	54678916	-	Non-Coding	putative novel ncRNA transcript (CPC score: -1.29049)	0	0	0	0	0	0	0	0.791375	0	2.39517	3.13412	3.73205	3.89035	0
chr8	Cotton_A_novel_03553	55067434	55069674	-	Coding	having high similarity to CotAD_12553 (Evalue:6.00E-51)	0.297208	0	0.568406	0.259841	0.686286	0.890905	0.50073	0	0	0	0	0.110123	0	0.508177
chr8	Cotton_A_novel_03555	55426934	55428803	-	Coding	having high similarity to CotAD_49169 (Evalue:0)	0	0.0545646	0.308964	0	0	0	0	0	0.103155	0	0	0.0148196	0.239379	0.719199
chr8	Cotton_A_novel_03556	55868736	55868928	-	Non-Coding	putative novel ncRNA transcript (CPC score: -1.3709)	0	1.70099	0	0	7.08117	0	0	0	0	2.1165	4.15421	7.80829	7.12205	22.1137
chr8	Cotton_A_novel_03558	58265412	58266448	+	Coding	having high similarity to Gorai.010G079800.1 (Evalue:0)	0.816338	1.24852	1.16222	0.360911	0.186966	0.326304	0.819601	1.65722	0.892754	0.935165	0.697497	0.595984	0.141247	0.270782
chr8	Cotton_A_novel_03560	59387995	59388961	+	Coding	having high similarity to Gorai.009G031500.1 (Evalue:6.00E-129)	0	0.301833	0	0	0.272271	0	0.447677	0	0	0	0	0	0	0
chr8	Cotton_A_novel_03564	60122347	60122667	-	Coding	putative protein-coding transcripts (having high similarity to UniprotKB protein "tr|M7ZRA5|M7ZRA5_TRIUA", evalue:0.0001)	1.89084	1.98216	1.83617	0	7.16499	0.937599	0	0	1.74414	0.584639	0.860637	6.76233	8.31748	2.45794
chr8	Cotton_A_novel_03572	70355815	70356157	-	Non-Coding	putative novel ncRNA transcript (CPC score: -1.22736)	0	0	0.519183	0	0	0	0	0	0	0	0.239354	0.687858	1.09796	0.171889
chr8	Cotton_A_novel_03573	71587888	71588705	-	Non-Coding	putative novel ncRNA transcript (CPC score: -1.18524)	0	0.092822	0.181599	0	0	0	0	0	0.0507895	0.0510742	0.0501236	0.184606	0.437793	0.922623
chr8	Cotton_A_novel_03580	78695591	78696414	+	Non-Coding	putative novel ncRNA transcript (CPC score: -0.820289)	0.243506	0	0.419659	0	1.00635	0.346555	0.367918	0.751854	2.26287	0	0.595521	0.475251	0	0
chr8	Cotton_A_novel_03584	88537673	88538823	+	Coding	having high similarity to Gh_A06G0839 (Evalue:8.00E-37)	0	0	2.43934	0	1.26017	0	1.44069	0	0	0	0	0	0	0
chr8	Cotton_A_novel_03586	95748255	95748472	-	Non-Coding	putative novel ncRNA transcript (CPC score: -1.28415)	0	0	0	0	2.99014	3.22447	3.42324	7.00958	4.6882	5.8931	0	8.41864	12.5652	9.17991
chr8	Cotton_A_novel_03588	98173645	98175766	+	Non-Coding	putative novel ncRNA transcript (CPC score: -1.1548)	0.0394533	0.0615967	0.0194707	0.039413	0	0	0	0.0318841	0.0479811	0.0965002	0.0631361	0.199011	0.115419	0.210162
chr8	Cotton_A_novel_03589	98612222	98612921	-	Coding	having high similarity to Gorai.010G038300.1 (Evalue:2.00E-53)	0.912327	0.567535	0.598474	0.150493	0.314961	0.434189	1.15239	0	0	0.190782	0.312052	0	1.31865	5.64265
chr8	Cotton_A_novel_03591	99063196	99064372	-	Non-Coding	putative novel ncRNA transcript (CPC score: -1.28084)	0.0776832	0	0.114892	0	0	0.220095	0.116831	0.0949846	0.0952925	0.0958267	0.0626954	0.115748	0.218722	0.922939
chr8	Cotton_A_novel_03592	103503798	103504921	+	Coding	having high similarity to CotAD_04618 (Evalue:1.00E-49)	0.246443	0.252135	0	0.163548	0.507641	0.232852	0	0.447163	0	0	0.298645	0.536639	0	1.02155
chr8	Cotton_A_novel_03596	116329867	116330273	-	Coding	having high similarity to CotAD_40046 (Evalue:1.00E-144)	0.460308	0	0	0	0.196944	0	0	0	0	0	0	1.23256	2.90278	2.47142
chr8	Cotton_A_novel_03601	117868433	117868909	-	Coding	putative protein-coding transcripts (having high similarity to UniprotKB protein "tr|B4YF15|B4YF15_ANACO", evalue:2.00E-13)	0	0	0	0	0.38387	0	0	0.117439	0	0	0.116275	0	0.681183	0
chr8	Cotton_A_novel_03602	117869295	117870556	+	Coding	putative protein-coding transcripts (having high similarity to UniprotKB protein "tr|Q9LHM4|Q9LHM4_ARATH", evalue:0.000000004)	0	0.330386	0	0	0.196085	0.101159	0.214789	0.0872466	0.0875294	0.1467	0.14397	0	0.417136	0.238956
chr8	Cotton_A_novel_03605	120587183	120587761	+	Non-Coding	putative novel ncRNA transcript (CPC score: -1.17114)	0	0.294243	0.394594	0.197949	0.139204	0	0.305979	0.252599	0.168945	0.169892	0.583556	0	1.44975	2.68864
chr8	Cotton_A_novel_03609	124235117	124235327	-	Non-Coding	putative novel ncRNA transcript (CPC score: -1.33749)	0	0	0	0	3.36797	0	3.87295	1.35524	0	0	0	0	0	0
chr8	Cotton_A_novel_03610	125006789	125007528	+	Coding	having high similarity to Gh_A11G2184 (Evalue:8.00E-120)	5.79908	0	0.173179	1.41762	0.0194195	0	0	0	0	0	0	0.575369	0.602837	0.341184
chr8	Cotton_A_novel_03626	4497116	4499500	-	Coding	having high similarity to Gorai.013G059800.2 (Evalue:5.00E-173)	0.0694013	0.461392	0.115075	0.346789	0.140067	0	0	0.33616	0.711711	0.343951	0.422795	1.24212	1.6476	2.08214
chr8	Cotton_A_novel_03637	30367821	30368069	-	Non-Coding	putative novel ncRNA transcript (CPC score: -1.11347)	4.66002	0	0	0	0	0	0	0	0	0	0	3.66733	1.88158	11.4554
chr8	Cotton_A_novel_03640	34555200	34555925	-	Non-Coding	putative novel ncRNA transcript (CPC score: -0.875752)	0	0	0	0	0	0	0	0.059805	0	0.422346	0.828971	0	0	0.609605
chr8	Cotton_A_novel_03641	37838541	37839410	-	Coding	having high similarity to Gorai.005G129500.6 (Evalue:0)	0	0	0	0.225131	0.190758	0.161208	0	0	0	0	0	0	0	0
chr8	Cotton_A_novel_03644	44793954	44794424	+	Non-Coding	putative novel ncRNA transcript (CPC score: -1.36884)	0	0	0.413389	0	0	0	0	0	0	0	0.357119	0	0	0
chr8	Cotton_A_novel_03645	44985941	44986675	-	Coding	having high similarity to Gorai.010G045100.4 (Evalue:1.00E-140)	0	0.212939	0	0	0.686126	0	0.215123	0	0	0.0592836	0.174541	0	0	0
chr8	Cotton_A_novel_03648	52328766	52329131	+	Non-Coding	putative novel ncRNA transcript (CPC score: -1.38709)	0	0	0	0	0	0	0	0	0	0	0	1.31992	0.535075	3.07845
chr8	Cotton_A_novel_03649	55248193	55248849	-	Non-Coding	putative novel ncRNA transcript (CPC score: -1.38726)	0	0	0	0	0.115036	0	0	0	0.0694426	0.0698318	0	0.453202	0	0
chr8	Cotton_A_novel_03650	55365465	55366476	-	Non-Coding	putative novel ncRNA transcript (CPC score: -1.51222)	0	1.87969	1.24502	0	0	0	0	0	0	2.90928	1.90342	1.27815	2.33164	31.3008
chr8	Cotton_A_novel_03655	63980775	63981706	+	Non-Coding	putative novel ncRNA transcript (CPC score: -1.08108)	0	0.157853	0.30666	0	0	0.147371	0.156456	0.297747	0	0	0.336909	0	0	1.35029
chr8	Cotton_A_novel_03661	74787676	74789316	+	Non-Coding	putative novel ncRNA transcript (CPC score: -1.4052)	0.315833	0.694831	0.129843	0.0525275	0.865406	0	0	0	0	0.0215222	0	0	0	1.12411
chr8	Cotton_A_novel_03666	75000347	75000915	-	Coding	having high similarity to Gorai.011G127900.1 (Evalue:1.00E-29)	0	0	0	0	0	0	0	0	0	0	0	0	0	0
chr8	Cotton_A_novel_03671	98814570	98814809	-	Coding	having high similarity to Gorai.010G039800.7 (Evalue:4.00E-36)	0	0	0	0	3.20609	0	0	0	1.56153	0.78514	0	0	0	13.6404
chr8	Cotton_A_novel_03672	103494131	103494508	+	Non-Coding	putative novel ncRNA transcript (CPC score: -1.50559)	0	0	0	0	0.303083	0	0	0	0	0	0	1.76901	1.24119	3.8085
chr8	Cotton_A_novel_03673	103494626	103494849	+	Non-Coding	putative novel ncRNA transcript (CPC score: -1.1558)	0	0.993871	0	0	0	0	0	0	0	0	0	6.1701	6.87847	10.279
chr8	Cotton_A_novel_03683	123778554	123778692	+	Non-Coding	putative novel ncRNA transcript (CPC score: -1.15952)	0	0	0	0	4.842	0	0	0	0	0	0	63.5271	46.3552	122.765
chr8	Cotton_A_novel_03685	126580041	126580188	+	Non-Coding	putative novel ncRNA transcript (CPC score: -1.5076)	0	0	0	0	28.8855	0	54.6078	11.7583	0	0	34.9253	38.4737	77.7047	175.802
chr8	Cotton_A_novel_03689	5262316	5263550	+	Coding	having high similarity to Gorai.010G113900.3 (Evalue:2.00E-95)	1.58605	0.112922	0	1.46205	0.843272	0	0.220445	0.238838	0	0	0.236471	0	0	0.430278
chr8	Cotton_A_novel_03692	21973127	21973858	-	Coding	having high similarity to CotAD_30545 (Evalue:4.00E-53)	1.2859	0	0.421875	1.83972	0	0	1.12506	0	0	0	0	0	0	0
chr8	Cotton_A_novel_03695	46100076	46101024	-	Coding	having high similarity to Gorai.010G040700.1 (Evalue:0)	0	0	0	0.470234	0	0	0.178335	0	0	0	0	0	0	0
chr8	Cotton_A_novel_03700	58926922	58927604	-	Coding	having high similarity to Gorai.010G082300.1 (Evalue:0)	0	0.117272	0.07744	0	0.652455	0.224891	0	0.196028	0.196664	0	0	0.380488	0.108453	0.998339
chr8	Cotton_A_novel_03703	63701873	63704208	-	Coding	having high similarity to CotAD_12700 (Evalue:4.00E-117)	1.47824	0	0	2.4608	0	0	0	0	0	0	0	0.410018	0.38318	0.39892
chr8	Cotton_A_novel_03705	65335424	65336793	+	Coding	having high similarity to Cotton_D_gene_10031345 (Evalue:0)	0.518796	0	0	1.03435	0.222331	0.0917435	0.292197	0.666067	0	0.584934	0	0.87642	1.03076	1.1493
chr8	Cotton_A_novel_03706	66919299	66919924	-	Coding	putative protein-coding transcripts (having high similarity to UniprotKB protein "tr|A0A067F5C4|A0A067F5C4_CITSI", evalue:3.00E-29)	0	0	0.0877859	0	0	0	0	0	0	0	0	0	0.765554	1.29901
chr8	Cotton_A_novel_03707	70349984	70350177	-	Non-Coding	putative novel ncRNA transcript (CPC score: -1.02166)	0	0	0	0	0	0	0	0	0	0	0	0	0	0
chr8	Cotton_A_novel_03708	71437501	71437821	+	Non-Coding	putative novel ncRNA transcript (CPC score: -1.18601)	0	0	0	0	0	0	0	0	0	0	1.14752	0	2.8971	0
chr8	Cotton_A_novel_03712	95188283	95189706	-	Coding	putative protein-coding transcripts (having high similarity to UniprotKB protein "tr|W9SCZ3|W9SCZ3_9ROSA", evalue:5.00E-13)	0	0.287688	0.152856	0	0.169968	0.0876639	0	0	0	0	0	0	0	0
chr8	Cotton_A_novel_03714	99282836	99283135	+	Coding	having high similarity to Gorai.003G053000.12 (Evalue:3.00E-142)	0	0	0	0	0	0	0	0	0	0	0	0	0	0
chr8	Cotton_A_novel_03718	103462236	103462597	-	Non-Coding	putative novel ncRNA transcript (CPC score: -1.14399)	0	0	0	0	1.00174	0	0	0.210815	0	0.212684	0	0	0	0
chr8	Cotton_A_novel_03719	116930557	116930879	+	Non-Coding	putative novel ncRNA transcript (CPC score: -0.999628)	0	0	0	0	0.440666	0	0	0	1.14248	0	0	0.402929	1.56195	4.22889
chr8	Cotton_A_novel_03720	121222324	121224116	-	Coding	having high similarity to CotAD_14279 (Evalue:6.00E-75)	0.662365	2.03739	0	0	0.24691	0.605106	1.07068	0.566672	0.427201	0.257106	0.173864	0.789509	1.34645	0.458703
chr8	Cotton_A_novel_03721	3611573	3612690	-	Non-Coding	putative novel ncRNA transcript (CPC score: -1.1809)	0.248057	0.951492	1.01895	0.0823057	0.227105	0	0	0.101216	0	0.102113	0.133617	0	0	0.098602
chr8	Cotton_A_novel_03722	15266576	15268864	-	Coding	putative protein-coding transcripts (CPC score: 2.24985)	0	1.21993	0.752406	0	0	0	0	0	0	0.0147861	0	0	0.00489828	0
chr8	Cotton_A_novel_03723	40126601	40130060	+	Coding	putative protein-coding transcripts (CPC score: 6.61568)	2.02884	1.95841	0.523655	1.34904	0.681335	3.22016	3.4771	5.16226	3.38505	3.44525	3.56914	2.03204	2.12142	1.9763
chr8	Cotton_A_novel_03725	47773158	47774356	+	Coding	having high similarity to Gorai.013G001700.1 (Evalue:2.00E-25)	1.59536	0.262766	0.563423	0.983613	0.484615	0	0	0.798252	0	0	0	0.810416	0.538092	1.67335
chr8	Cotton_A_novel_03726	48049306	48050961	+	Non-Coding	putative novel ncRNA transcript (CPC score: -1.29524)	0	0.283218	0.852629	0.935785	0	0	1.17209	0.22694	0.0908282	0.360319	0.27889	1.18764	1.08416	1.63813
chr8	Cotton_A_novel_03729	58082975	58083980	-	Non-Coding	putative novel ncRNA transcript (CPC score: -1.15771)	0.659403	1.54171	1.91094	0	0	0	0.141918	0	0	0	0.152623	0.0281512	0	0
chr8	Cotton_A_novel_03736	73921051	73921781	-	Non-Coding	putative novel ncRNA transcript (CPC score: -1.07274)	1.71778	0	1.05667	0.283563	0.197535	0	0	0	0	0	0	0	0	0
chr8	Cotton_A_novel_03739	97519232	97520627	-	Coding	having high similarity to Cotton_D_gene_10022715 (Evalue:5.00E-67)	0.224886	0.215029	0	0.758963	0.422534	6.2803	0	1.63917	3.19354	1.65472	0.689869	0.593424	0.275532	0.77286
chr8	Cotton_A_novel_03740	97771882	97774385	-	Coding	having high similarity to CotAD_12667 (Evalue:5.00E-47)	0	0.463619	1.23958	0	0	0	0	0	0	0	0	0	0	0
chr8	Cotton_A_novel_03742	105261468	105262926	-	Coding	having high similarity to Gorai.009G005700.1 (Evalue:8.00E-65)	0.301294	0.375111	0	0.540841	0	0.408216	0	0	0	0	0.768082	0	0	0
chr8	Cotton_A_novel_03743	107385395	107385848	-	Non-Coding	putative novel ncRNA transcript (CPC score: -1.25982)	6.0005	0.582751	1.61659	5.57559	0	0	2.0715	0	0	0	0	1.07909	2.41687	4.02418
chr8	Cotton_A_novel_03744	108602831	108603466	-	Non-Coding	putative novel ncRNA transcript (CPC score: -1.20244)	10.8164	0.387333	2.11905	0.902063	8.08532	0	7.68712	9.22348	6.80558	4.26459	5.30303	1.15683	1.72457	3.25293
chr8	Cotton_A_novel_03745	124622002	124624284	-	Coding	having high similarity to Gh_D01G0297 (Evalue:3.00E-128)	0	0	0.0366658	0.10912	0.0996143	0	0	0	0	0	0	0.0107716	0.0687748	0
chr8	Cotton_A_novel_03747	43818511	43819318	-	Coding	having high similarity to Gorai.010G186900.1 (Evalue:0)	29.4493	28.3973	52.2932	14.2915	8.63589	19.5255	31.9781	75.0345	57.7875	55.4087	46.8143	16.7208	13.9492	14.699
chr8	Cotton_A_novel_03748	47804764	47810475	-	Coding	having high similarity to Gh_D06G1071 (Evalue:9.00E-78)	0.838685	0	0.095061	0.0979039	0.165809	0	0	0	0.283025	0.0984957	0.0256151	0.163723	0.0719535	0.214395
chr8	Cotton_A_novel_03751	83998023	83998738	-	Coding	having high similarity to Gorai.009G193800.2 (Evalue:6.00E-158)	3.09379	0	0	2.04214	0	0	0	0	0.0612051	0	0	0	0	0
chr8	Cotton_A_novel_03752	95972789	95973321	-	Non-Coding	putative novel ncRNA transcript (CPC score: -0.89217)	7.84402	0.445502	0.177709	2.60509	0.182668	0.493817	1.14463	0.879135	1.20407	0.713547	0.768753	6.28385	2.34132	9.33239
chr8	Cotton_A_novel_03755	107385953	107386526	+	Coding	putative protein-coding transcripts (having high similarity to UniprotKB protein "tr|O49142|O49142_ARATH", evalue:0.0002)	5.82831	1.22879	1.17101	6.01685	2.03073	3.10526	0	20.3835	14.6306	13.414	14.1393	0	3.18831	5.24447
chr8	Cotton_A_novel_03756	119572547	119573214	-	Coding	putative protein-coding transcripts (having high similarity to UniprotKB protein "tr|A0A087PQ99|A0A087PQ99_9PROT", evalue:0.00006)	8.84161	0.241615	0.319677	3.21365	2.80716	1.3935	0.98627	2.16357	0	0	0	1.23274	2.27582	1.36438
chr8	Cotton_A_novel_03761	81858684	81860134	-	Coding	having high similarity to Gorai.009G110200.1 (Evalue:0)	1.81934	1.83054	0.179469	0.302382	2.32787	2.4012	0	0.539657	0.962905	0.188768	0.177834	0.270296	0.353375	0.396258
chr8	Cotton_A_novel_03762	81906068	81907888	-	Coding	having high similarity to Gh_A05G0920 (Evalue:2.00E-109)	0.354201	0	0	0	0	0	0	0	0	0	0	0	0	0
chr2	Cotton_A_novel_03764	1223076	1224454	+	Coding	putative protein-coding transcripts (having high similarity to UniprotKB protein "tr|A0A0B0MXY2|A0A0B0MXY2_GOSAR", evalue:4.00E-10)	51.9013	3.76296	11.454	29.704	45.6689	17.3816	21.3572	78.2224	69.6267	68.6188	55.2895	9.05033	16.5913	25.5516
chr2	Cotton_A_novel_03765	2506947	2508332	+	Non-Coding	putative novel ncRNA transcript (CPC score: -0.892809)	22.3907	4.30188	20.5078	20.8555	59.302	24.1624	33.0495	105.116	102.51	144.99	105.927	13.7511	19.0221	25.8742
chr2	Cotton_A_novel_03766	3045005	3046460	+	Non-Coding	putative novel ncRNA transcript (CPC score: -1.1716)	7.45977	1.87018	4.73204	4.09608	0.144909	9.97911	29.0926	30.408	30.5189	25.5441	22.7904	6.99041	7.87662	13.5232
chr2	Cotton_A_novel_03767	4791472	4798018	-	Coding	having high similarity to CotAD_45649 (Evalue:0)	0	0	0	0	0	0	0	0	0	0	0	0	0	0
chr2	Cotton_A_novel_03770	5486491	5488254	-	Coding	putative protein-coding transcripts (having high similarity to UniprotKB protein "tr|B8AE80|B8AE80_ORYSI", evalue:8.00E-14)	7.84361	2.04822	0.59281	6.25483	42.3167	0	6.50541	0	0	0	0	10.4195	7.68607	12.5068
chr2	Cotton_A_novel_03771	7460632	7461583	-	Coding	having high similarity to CotAD_35663 (Evalue:0)	6.4871	0	0	3.31204	6.38845	56.2132	18.4211	14.8707	0	5.47619	0	0	0	0
chr2	Cotton_A_novel_03772	8261789	8264958	+	Coding	having high similarity to Cotton_D_gene_10017478 (Evalue:3.00E-97)	0	1.85863	8.33766	1.19807	0	0	0	0	0	0	0	2.6673	1.66418	2.51137
chr2	Cotton_A_novel_03774	9757383	9759214	-	Coding	putative protein-coding transcripts (having high similarity to UniprotKB protein "tr|W9QP51|W9QP51_9ROSA", evalue:0.000000001)	0	0	0.396004	0	0	1.48782	0	0.803532	0	4.17175	3.76654	0	0	0
chr2	Cotton_A_novel_03775	15435430	15439086	-	Coding	putative protein-coding transcripts (CPC score: 0.644901)	0.736565	0.140366	1.25174	0.290278	2.98961	4.3697	3.77133	10.4938	6.77817	2.15725	3.47808	1.37053	4.24494	9.95962
chr2	Cotton_A_novel_03777	15521908	15525015	+	Coding	putative protein-coding transcripts (having high similarity to UniprotKB protein "tr|Q9SZD8|Q9SZD8_ARATH", evalue:2.00E-10)	1.06966	0.779853	0.582714	0	1.81584	0	0	0	1.35905	1.53984	0.849951	2.87586	2.41469	3.91113
chr2	Cotton_A_novel_03778	18552643	18554810	+	Coding	having high similarity to CotAD_67326 (Evalue:0)	1.31003	0.146585	0.99525	4.46529	2.531	6.68624	2.36613	0	5.78289	0.539786	1.54441	0	2.40526	3.0896
chr2	Cotton_A_novel_03780	25951096	25952921	-	Non-Coding	putative novel ncRNA transcript (CPC score: -1.18642)	13.4944	0.850156	5.77892	7.08177	24.1119	0	13.0258	0	7.27186	4.99309	0	0	9.99974	15.6738
chr2	Cotton_A_novel_03783	33991156	33993100	+	Coding	having high similarity to CotAD_14120 (Evalue:3.00E-103)	74.9672	6.87568	63.4782	60.3265	96.2968	38.3407	66.7548	138.41	137.839	144.749	115.89	41.9873	65.6549	88.2746
chr2	Cotton_A_novel_03784	37088631	37090529	-	Coding	having high similarity to Gh_A01G1226 (Evalue:2.00E-134)	0	0	0	0	0	0	0	0	0	0	0	0	0	0
chr2	Cotton_A_novel_03787	45807405	45809299	+	Non-Coding	putative novel ncRNA transcript (CPC score: -1.24765)	2.94458	0.504846	1.62822	0.677089	5.88347	0	0	4.91464	5.34992	3.17485	4.47663	0.910178	3.38447	2.3733
chr2	Cotton_A_novel_03789	55395059	55395730	+	Coding	having high similarity to Gorai.002G216300.1 (Evalue:0)	0.161107	0.479376	1.03016	0.318668	0.779232	2.53266	0.733303	2.40941	3.69298	1.41795	1.98794	0.925388	1.86582	0
chr2	Cotton_A_novel_03790	57956597	57958532	+	Coding	having high similarity to Gorai.003G051100.1 (Evalue:3.00E-174)	0.490923	0.256807	0.721373	0	0.963333	0	0	0.653203	0	0.949252	0	0.813344	0.95678	0.976846
chr2	Cotton_A_novel_03791	58997802	59000164	+	Coding	having high similarity to CotAD_31380 (Evalue:8.00E-60)	1.34396	1.04169	2.1454	1.26111	2.80557	0.642682	0.629815	3.66494	2.39916	2.34123	2.00345	2.71708	4.98023	7.72265
chr2	Cotton_A_novel_03792	60341152	60341967	-	Non-Coding	putative novel ncRNA transcript (CPC score: -1.36451)	0	0.186219	0	0.122361	32.4993	1.9312	1.11832	0.457154	0.815352	0.256226	0.553205	8.0756	1.60495	4.03601
chr2	Cotton_A_novel_03794	61398954	61401040	-	Coding	having high similarity to Gorai.003G048700.1 (Evalue:0)	1.36632	1.22307	4.66048	1.08384	3.63012	2.49502	1.98662	4.30378	4.33402	1.73677	2.20292	1.55879	6.5663	13.3687
chr2	Cotton_A_novel_03795	61474685	61475976	+	Coding	having high similarity to Gh_A02G1316 (Evalue:1.00E-160)	0.555913	4.93681	1.43915	0.830946	0.19066	3.34407	0.104418	1.55482	0.141805	0.05704	0	0.18611	0	0
chr2	Cotton_A_novel_03796	61814640	61815755	-	Coding	putative protein-coding transcripts (having high similarity to UniprotKB protein "tr|A0A0B0P4D2|A0A0B0P4D2_GOSAR", evalue:0.00000005)	0	0.063567	0	0.412423	1.44217	0.827307	0	5.90362	5.22389	1.89373	2.29016	0.32131	0.237237	0.566014
chr2	Cotton_A_novel_03797	63734973	63735372	+	Coding	having high similarity to CotAD_66893 (Evalue:4.00E-70)	0	0.261565	1.49038	0	0.806089	14.5337	0	0	0	0	0	0	0.628777	0
chr2	Cotton_A_novel_03798	65501906	65502868	-	Coding	having high similarity to CotAD_32513 (Evalue:6.00E-97)	7.49405	1.16902	2.1588	3.57643	8.43776	6.61717	2.96152	21.5226	18.511	18.2809	16.8075	2.47121	5.26577	7.02488
chr2	Cotton_A_novel_03799	66114609	66115365	-	Non-Coding	putative novel ncRNA transcript (CPC score: -0.684407)	22.9754	1.19809	4.41436	4.24754	7.01136	1.22726	0.206477	0	0.572708	1.19408	0.61383	0	0.0749266	0.0821097
chr2	Cotton_A_novel_03800	66232024	66232150	-	Coding	having high similarity to Gorai.002G240000.1 (Evalue:8.00E-55)	0	0	0	0	60.6843	393.723	0	0	0	66.8269	0	0	0	0
chr2	Cotton_A_novel_03801	67001170	67002943	+	Coding	having high similarity to CotAD_22353 (Evalue:2.00E-24)	0	0	0	0	0	0	0	0	0	0	0	0	0	3.04228
chr2	Cotton_A_novel_03804	69742421	69744192	-	Coding	having high similarity to Gorai.002G258800.1 (Evalue:0)	0	0	0	0	0	0	0	0	0	0	0	0	0	0
chr2	Cotton_A_novel_03805	69851412	69852662	-	Coding	having high similarity to CotAD_03517 (Evalue:8.00E-82)	2.96038	1.78	4.09421	1.72644	3.71537	13.3918	9.76761	16.8123	15.8642	11.357	13.1535	4.0629	6.43129	16.3089
chr2	Cotton_A_novel_03806	70078838	70080641	+	Non-Coding	putative novel ncRNA transcript (CPC score: -1.13445)	4.34881	0	10.0872	0	0	0	0	0	0	0	0	0	0	0
chr2	Cotton_A_novel_03808	70453469	70454708	+	Coding	having high similarity to Gorai.002G267500.1 (Evalue:0)	2.33502	2.24134	5.43272	1.48621	0.400529	1.6531	36.0872	3.59474	9.74621	2.06807	3.00024	9.67019	1.47643	0.0217178
chr2	Cotton_A_novel_03809	70485020	70485941	+	Coding	having high similarity to Gorai.002G268000.1 (Evalue:1.00E-115)	10.0979	19.1144	8.18717	3.76233	0.0723562	2.2416	15.2306	1.20792	1.55807	3.04657	4.27124	2.70846	1.12031	0.472197
chr2	Cotton_A_novel_03810	74882787	74885071	+	Coding	having high similarity to Gorai.002G232300.2 (Evalue:1.00E-40)	0	2.42553	1.57499	1.25368	2.43876	0.886978	0.710001	2.29349	4.48947	3.63765	3.63227	0	0	2.28732
chr2	Cotton_A_novel_03811	77902875	77903775	-	Coding	having high similarity to Gorai.001G248000.1 (Evalue:1.00E-130)	0	3.32662	0	3.33621	0	0	0	0	0	0	0	0	0	0
chr2	Cotton_A_novel_03812	80703328	80704036	+	Coding	having high similarity to Gh_A09G1389 (Evalue:9.00E-149)	1.79228	0.781271	1.39626	1.3307	0.618613	11.9382	6.56338	6.80661	5.83541	9.61373	9.06721	2.47831	1.1919	0.900805
chr2	Cotton_A_novel_03813	85523335	85523960	-	Coding	having high similarity to Gorai.009G108700.12 (Evalue:0)	0	0	0	0	0	0	0	0	0	0	0	0	0	0
chr2	Cotton_A_novel_03814	87970797	87972076	-	Non-Coding	putative novel ncRNA transcript (CPC score: -1.3166)	0	0.681441	0.458542	0.603534	0	0	0	0	0	0	0	2.00842	0	0
chr2	Cotton_A_novel_03815	91366640	91367067	+	Coding	having high similarity to Gh_A05G0814 (Evalue:3.00E-172)	0	0	21.9539	0	36.4586	15.6	15.0798	61.2162	39.6326	69.6905	70.0208	0	0	0
chr2	Cotton_A_novel_03817	98445123	98448233	+	Non-Coding	putative novel ncRNA transcript (CPC score: -1.07842)	0	1.57773	0	0	3.93578	0.403342	0	0	0	0	0	4.36552	3.41139	8.04125
chr2	Cotton_A_novel_03818	1733704	1736532	-	Coding	putative protein-coding transcripts (having high similarity to UniprotKB protein "tr|F4NCI7|F4NCI7_BETVU", evalue:6.00E-78)	0	0.988478	0	0.960674	0	0.62995	0	0	0	0	0	0	1.26015	3.41894
chr2	Cotton_A_novel_03823	19215315	19215925	+	Non-Coding	putative novel ncRNA transcript (CPC score: -0.695324)	0	0.136437	0	0	0	0.265234	7.88435	0.309332	0	2.9647	0.670648	0	0	0.112347
chr2	Cotton_A_novel_03824	26809758	26812064	+	Coding	putative protein-coding transcripts (having high similarity to UniprotKB protein "tr|F4NCI7|F4NCI7_BETVU", evalue:8.00E-58)	1.64653	0	0.429904	0.700545	3.72095	1.0659	0	2.29578	0	5.38563	5.16739	1.95182	0	2.46582
chr2	Cotton_A_novel_03825	29222896	29223873	-	Coding	having high similarity to CotAD_71607 (Evalue:0)	19.3245	50.9103	17.793	5.33667	10.1986	0.692743	4.41268	19.8595	10.6234	7.41758	10.6028	5.74918	3.12771	2.74205
chr2	Cotton_A_novel_03826	32357685	32359297	-	Coding	putative protein-coding transcripts (having high similarity to UniprotKB protein "tr|K4FR64|K4FR64_ARAHA", evalue:2.00E-97)	7.56933	0.124997	0.052966	0.21426	0.220662	0.0758577	1.20801	1.56683	4.47556	5.83987	4.71853	0	0.00726603	0
chr2	Cotton_A_novel_03827	39012061	39013054	-	Non-Coding	putative novel ncRNA transcript (CPC score: -1.07479)	4.87699	0	0.424086	2.0919	1.5118	0.407167	2.5936	2.23064	2.5127	0.157924	0.232477	0.114338	0	0.028572
chr2	Cotton_A_novel_03832	56107792	56108357	+	Coding	having high similarity to CotAD_46469 (Evalue:6.00E-75)	0	0.759776	0.510719	0.614665	0.144255	0.298726	6.34281	0.146727	1.10946	0.528751	1.38376	0.316968	0.462577	0.380193
chr2	Cotton_A_novel_03833	56527017	56527732	+	Coding	having high similarity to CotAD_30640 (Evalue:0)	0	4.75334	0	0	0	0	3.34792	0.0610074	16.5866	1.16942	0.483221	0.39988	0	0
chr2	Cotton_A_novel_03836	60783305	60784285	+	Coding	having high similarity to Gorai.002G212400.2 (Evalue:2.00E-124)	3.42075	0	0	1.25658	0	0.414029	3.07686	0	0	0	0	0	0	0
chr2	Cotton_A_novel_03837	61161941	61163109	-	Coding	having high similarity to CotAD_32803 (Evalue:9.00E-55)	7.44674	0.135251	1.95461	4.79851	0	0	4.06801	8.03581	6.40508	4.44116	4.15478	7.00014	3.26821	4.55556
chr2	Cotton_A_novel_03838	65987905	65988878	+	Coding	having high similarity to Gorai.010G115800.1 (Evalue:3.00E-87)	6.18055	3.29124	2.36855	4.77891	6.67715	0.278547	1.77431	4.21788	4.39275	1.86421	1.9886	1.40819	0.82953	1.085
chr2	Cotton_A_novel_03840	67367131	67367996	+	Coding	having high similarity to Cotton_D_gene_10002448 (Evalue:0)	0	0	0	0	0	0.16219	0	0.234359	0.188095	0.0945746	0	0	0	0
chr2	Cotton_A_novel_03843	69518545	69518956	+	Non-Coding	putative novel ncRNA transcript (CPC score: -1.3337)	0	24.5601	0	0	0	1.05194	13.9599	0	2.04676	1.19353	0	0	0	0.112764
chr2	Cotton_A_novel_03844	70395133	70396030	-	Coding	having high similarity to Gorai.002G266400.3 (Evalue:0)	0	0	0	0	0	0	1.78485	4.2643	4.52518	4.47157	2.70335	0	0	0
chr2	Cotton_A_novel_03846	91356363	91358679	+	Coding	having high similarity to Gh_A02G1067 (Evalue:0)	0	0	0	0	0	0.757743	0	1.42608	0	1.26171	0	0	0	0
chr2	Cotton_A_novel_03849	95888656	95889333	-	Coding	putative protein-coding transcripts (having high similarity to UniprotKB protein "tr|F4NCJ0|F4NCJ0_BETVU", evalue:2.00E-17)	0	1.59947	2.47813	0	0	0.383925	3.29981	7.32542	5.37886	8.85379	0	0	2.56292	0.914227
chr2	Cotton_A_novel_03851	5688391	5691061	+	Non-Coding	putative novel ncRNA transcript (CPC score: -1.18467)	0	0	0	0	0.45196	0	0	0	0	0	0	0.154194	0	0
chr2	Cotton_A_novel_03852	5892415	5892774	+	Coding	having high similarity to Gorai.003G045500.3 (Evalue:3.00E-133)	0	0	0	0	26.379	0.705349	3.74415	0	0	0	0	0	0	0
chr2	Cotton_A_novel_03853	6119003	6133985	-	Coding	having high similarity to CotAD_14169 (Evalue:0)	0.316478	0.180028	0.327904	0.215662	1.50932	0.0432357	0.191254	0.252675	0.558277	0.582631	0.450368	1.64532	4.77225	5.85107
chr2	Cotton_A_novel_03854	7128520	7128770	+	Non-Coding	putative novel ncRNA transcript (CPC score: -1.11252)	0	0	0	0	11.9738	0	0	6.53467	0	0	0	0	0	0
chr2	Cotton_A_novel_03856	7858614	7865177	-	Coding	putative protein-coding transcripts (having high similarity to UniprotKB protein "tr|F4NCI7|F4NCI7_BETVU", evalue:2.00E-109)	0.274623	0	0.503511	0.07117	0.929322	0.0670129	0.0355719	0	0	0.880916	0.507031	1.49048	1.46339	0.898839
chr2	Cotton_A_novel_03857	8481708	8483297	+	Coding	having high similarity to Gh_D03G0519 (Evalue:2.00E-24)	0	0	8.76486	0	0	0.310965	0.2476	8.96676	0	1.11133	1.41339	1.80447	0	1.07569
chr2	Cotton_A_novel_03864	8491084	8492162	-	Coding	having high similarity to CotAD_12547 (Evalue:0)	0	0.463091	0	0	3.23975	0	0	0.0352679	0	0	0	0	0	0
chr2	Cotton_A_novel_03865	11578278	11578573	-	Coding	having high similarity to Gorai.013G109800.2 (Evalue:1.00E-125)	0	0.472279	0	3.74496	8.9243	0	0	0	0.370412	0.372488	0	0	0	0
chr2	Cotton_A_novel_03866	13043791	13043925	+	Non-Coding	putative novel ncRNA transcript (CPC score: -1.02853)	524.432	0	0	0	122.707	69.4161	103.173	29.0276	29.1216	0	114.959	0	26.503	15.8421
chr2	Cotton_A_novel_03867	13044219	13044350	+	Non-Coding	putative novel ncRNA transcript (CPC score: -1.04042)	1191.56	0	0	0	224.408	0	33.4163	0	0	0	0	12.6599	5.77364	0
chr2	Cotton_A_novel_03868	14613492	14614765	+	Coding	putative protein-coding transcripts (having high similarity to UniprotKB protein "tr|V9GZT4|V9GZT4_MAIZE", evalue:2.00E-11)	4.55706	0	0	2.00666	0.492594	0.60011	0.955654	0.995942	1.21017	2.00479	1.83082	2.13645	0	0
chr2	Cotton_A_novel_03869	15499901	15501478	-	Coding	putative protein-coding transcripts (having high similarity to UniprotKB protein "tr|C0PCZ1|C0PCZ1_MAIZE", evalue:1.00E-11)	1.04592	0.279357	0.59742	1.48287	1.32008	0.077798	0.578156	1.13841	0.358306	0	0.353608	0.0163413	0	0
chr2	Cotton_A_novel_03870	16184125	16188735	-	Coding	having high similarity to Gorai.002G189800.1 (Evalue:0)	1.70103	2.13857	2.6727	0.257945	1.17371	1.23354	1.10416	3.25379	2.16237	2.6066	1.9767	0.870628	2.54698	0.947922
chr2	Cotton_A_novel_03871	16739277	16739486	+	Coding	putative protein-coding transcripts (having high similarity to UniprotKB protein "sp|P93280|CCMB_ARATH", evalue:7.00E-14)	0	0	11.8438	0	94.2568	3.71511	0	0	0	0	0	3.57929	1.22427	3.57771
chr2	Cotton_A_novel_03874	21925035	21925442	+	Coding	having high similarity to Gorai.003G057700.1 (Evalue:0)	0	0.505602	2.38743	1.06993	2.58009	1.07309	3.4177	8.97055	1.76778	7.91882	0	4.49039	12.4964	0
chr2	Cotton_A_novel_03877	29363414	29366251	-	Coding	having high similarity to Gh_A01G1401 (Evalue:2.00E-56)	0	0	0	0	0	0	0	0	0	0	0	0	0	0
chr2	Cotton_A_novel_03878	30054304	30054442	-	Non-Coding	putative novel ncRNA transcript (CPC score: -1.08708)	0	0	0	0	96.84	0	0	0	0	0	0	0	0	0
chr2	Cotton_A_novel_03879	30060029	30062070	+	Coding	having high similarity to CotAD_33131 (Evalue:7.00E-159)	0	0	0	0	2.49962	0	0	0	0	0	0	0	0	0
chr2	Cotton_A_novel_03881	32177750	32182773	-	Coding	having high similarity to CotAD_67940 (Evalue:6.00E-59)	0	0	0	0.424587	0	0.184458	0.46168	0	0	0	0	0.672164	0	0.904465
chr2	Cotton_A_novel_03882	32290021	32291163	+	Coding	putative protein-coding transcripts (CPC score: 1.55951)	1.44881	0.185407	0.396778	0.96161	0.994656	0.912448	1.08978	1.80544	1.15264	0.529874	0.812518	0.191979	0.580041	1.91894
chr2	Cotton_A_novel_03883	32471579	32472399	-	Coding	having high similarity to Gorai.002G207700.2 (Evalue:0)	1.95749	0	0	0.971063	3.708	0	0.739448	0	0	0.203279	0	0	0	0
chr2	Cotton_A_novel_03884	32587111	32587590	-	Non-Coding	putative novel ncRNA transcript (CPC score: -1.34481)	0	0	0	0	0	0	0	0	0	0	0	0	0	0
chr2	Cotton_A_novel_03886	33541459	33542274	+	Coding	putative protein-coding transcripts (having high similarity to UniprotKB protein "tr|I1IEK5|I1IEK5_BRADI", evalue:0.0000002)	0.616695	0	0	0.734166	0	0	0	0.406359	0	0	0	0.111132	0	0
chr2	Cotton_A_novel_03892	33969956	33970452	-	Coding	having high similarity to Gorai.002G200100.3 (Evalue:3.00E-70)	0	0	0	0	1.77596	0	0	0	0	0	0	0	0	0
chr2	Cotton_A_novel_03893	36280137	36280387	+	Coding	having high similarity to Gorai.003G057400.2 (Evalue:1.00E-120)	0	0	0	10.7224	28.553	0	6.23322	1.30693	0	0	0	0	0	0
chr2	Cotton_A_novel_03895	38606632	38612764	-	Coding	having high similarity to CotAD_64553 (Evalue:0)	0	0	0	0	0.774586	0.212672	0.276662	0	0	0	0	0	1.60282	0.82274
chr2	Cotton_A_novel_03896	39293003	39293690	+	Coding	having high similarity to Gorai.007G039100.1 (Evalue:0)	0	0	0	0	3.28975	0	0	0	0	0	0	0	0	0
chr2	Cotton_A_novel_03897	39308223	39308723	+	Non-Coding	putative novel ncRNA transcript (CPC score: -1.31629)	0.253058	0	0	0	3.52455	0	0	0	0	0.108411	0.212785	0	0	0
chr2	Cotton_A_novel_03898	39389694	39389821	-	Coding	having high similarity to Gorai.007G040000.1 (Evalue:8.00E-55)	0	0	0	0	393.385	0	39.9048	0	0	0	0	0	0	0
chr2	Cotton_A_novel_03899	40433921	40434246	-	Coding	putative protein-coding transcripts (CPC score: 0.173446)	5.44731	0.768027	9.26338	1.15722	10.1126	8.10392	5.25768	2.77403	3.75708	0.979519	3.98248	5.89423	1.79207	3.82955
chr2	Cotton_A_novel_03900	41511256	41513481	+	Non-Coding	putative novel ncRNA transcript (CPC score: -1.42358)	0.112279	0.0877203	0.166243	0	1.66445	0.13199	0.196177	0.0151161	0.151651	0.0228752	0.0897976	4.19075	0.607887	0.376448
chr2	Cotton_A_novel_03901	42948091	42949782	+	Coding	having high similarity to CotAD_66967 (Evalue:1.00E-130)	0.559211	1.66373	1.12865	0.355162	0.522294	0.28726	0.152484	0.0411893	0.227276	0.207772	0.203905	0	0	0
chr2	Cotton_A_novel_03902	45124212	45125351	-	Coding	having high similarity to Gorai.005G135900.1 (Evalue:0)	0	0	0	0	6.3752	0	0.364432	0.856257	0	0	0	0	0	0
chr2	Cotton_A_novel_03903	45125362	45125583	-	Coding	having high similarity to Gorai.005G135900.2 (Evalue:1.00E-100)	0	0	0	0	77.0383	0	0	0	0	0	0	0	0	0
chr2	Cotton_A_novel_03907	48337488	48337641	-	Non-Coding	putative novel ncRNA transcript (CPC score: -1.25067)	0	0	0	0	169.012	0	0	0	0	0	8.4572	0	0	0
chr2	Cotton_A_novel_03908	48357126	48357480	-	Coding	having high similarity to Gorai.003G025700.1 (Evalue:1.00E-91)	0	0	0	1.42273	5.93896	0	0	0	0	1.33961	0	0	0	0
chr2	Cotton_A_novel_03909	53927416	53927855	-	Coding	having high similarity to Gorai.004G132400.1 (Evalue:0)	1.27022	0	0.777379	1.55092	2.2251	0	0	0	0	0	0	0	0	0.197553
chr2	Cotton_A_novel_03910	54926117	54926451	-	Coding	having high similarity to Gorai.002G215000.1 (Evalue:7.00E-20)	2.25951	0	0.274755	1.08325	4.41947	2.51956	0	0.257421	0.51651	0	1.01948	0	0.166699	0
chr2	Cotton_A_novel_03911	55491227	55491416	-	Coding	having high similarity to Gorai.002G216700.2 (Evalue:3.00E-86)	0	0	0	0	65.2439	0	5.87362	0	0	0	0	0	0	0
chr2	Cotton_A_novel_03912	55611790	55612847	-	Coding	having high similarity to Gorai.002G154500.3 (Evalue:7.00E-124)	0.211412	0	0	0.616217	0	1.63129	0	3.0794	0	0	0	0	0	3.36459
chr2	Cotton_A_novel_03915	60282563	60282724	+	Non-Coding	putative novel ncRNA transcript (CPC score: -0.979614)	399.141	7.92442	565.735	0	96.7021	0	0	5.92076	0	5.97325	0	136.718	36.2507	57.2054
chr2	Cotton_A_novel_03916	60307062	60308158	+	Non-Coding	putative novel ncRNA transcript (CPC score: -1.15529)	0	0.141668	0	0.368799	0	0.1488	0	0.113735	0.152139	0.114744	0.18768	5.37308	0.779116	1.41189
chr2	Cotton_A_novel_03918	60317968	60318130	-	Non-Coding	putative novel ncRNA transcript (CPC score: -1.11497)	0	0	552.352	0	113.01	0	0	0	0	0	0	0	0	0
chr2	Cotton_A_novel_03919	60318418	60319544	-	Non-Coding	putative novel ncRNA transcript (CPC score: -1.20118)	1.62566	0	0	0.76069	23.9233	0.135722	0.720444	0	0	0.0394811	0.30997	0.7432	0.286797	0.171432
chr2	Cotton_A_novel_03921	60343236	60343626	-	Non-Coding	putative novel ncRNA transcript (CPC score: -1.29881)	0.39913	0	2.10508	0	80.3137	0	0	0	0.176454	0	0.522423	4.16332	1.15073	0.504422
chr2	Cotton_A_novel_03922	60665872	60668034	-	Coding	putative protein-coding transcripts (having high similarity to UniprotKB protein "tr|F4NCI7|F4NCI7_BETVU", evalue:3.00E-47)	0.193143	0	0.0190641	0	0	0	0	0	0	0	0	0	0	0
chr2	Cotton_A_novel_03924	61396189	61396700	+	Coding	having high similarity to Gorai.003G048600.1 (Evalue:4.00E-128)	2.75473	0.175966	0	16.7477	0	0	0	0	0	0	0	0.0749015	0	0
chr2	Cotton_A_novel_03926	61675528	61679946	+	Coding	putative protein-coding transcripts (having high similarity to UniprotKB protein "tr|F4NCJ4|F4NCJ4_BETVU", evalue:4.00E-44)	0.130499	0.153913	0.0322171	0.239355	0.19105	0	0	0.00875373	0.342502	1.69894	1.68798	4.16906	21.5775	3.79903
chr2	Cotton_A_novel_03927	61965337	61966125	+	Coding	having high similarity to Gorai.004G060300.15 (Evalue:1.00E-70)	0	0	0	2.04683	0	0.734982	1.95072	0	0	0	0	0	0	0
chr2	Cotton_A_novel_03929	63637588	63638438	+	Coding	having high similarity to Gorai.003G121800.1 (Evalue:7.00E-163)	2.15876	0	4.00064	1.62159	0	0.331966	0	0.239918	0	0	0	0.140028	0	0
chr2	Cotton_A_novel_03930	63913810	63915138	+	Coding	putative protein-coding transcripts (having high similarity to UniprotKB protein "tr|A0A067FSH1|A0A067FSH1_CITSI", evalue:3.00E-46)	2.95716	0.311279	0.762286	3.81816	3.13427	0.951039	0.100966	1.2024	0.246744	0	0.0811696	0.919647	0.638235	0.039967
chr2	Cotton_A_novel_03931	64474055	64474685	-	Coding	having high similarity to Gh_A11G2203 (Evalue:9.00E-119)	2.29436	0	0	6.79643	0	0.252645	0	0.0735823	0.812029	0	0	0	0	0.0534758
chr2	Cotton_A_novel_03932	65478949	65482918	-	Coding	having high similarity to CotAD_67447 (Evalue:3.00E-101)	0	0	0	0	0	0.327925	0.062615	0.0134811	0.0243447	0.0244812	0.0240255	0.647511	0	2.59323
chr2	Cotton_A_novel_03933	66275397	66276072	-	Coding	having high similarity to Gorai.002G239500.1 (Evalue:2.00E-172)	3.99371	2.02123	2.59306	0.49301	5.40803	2.51093	1.9387	7.7621	4.45937	3.74813	2.75878	2.51069	2.22397	3.4748
chr2	Cotton_A_novel_03934	66486157	66486520	-	Coding	having high similarity to Gorai.002G238200.1 (Evalue:3.00E-163)	0	0	0	3.5928	7.91373	0	3.64945	1.8719	0.208663	1.04916	0	0	0	0
chr2	Cotton_A_novel_03936	67076497	67077676	+	Non-Coding	putative novel ncRNA transcript (CPC score: -1.11599)	1.64183	0.148843	1.2065	0.462736	0.9382	0.131649	0.113235	0.132564	0.272319	0.378927	0.446874	0.295395	0.187341	0.825994
chr2	Cotton_A_novel_03937	67124450	67125430	+	Coding	having high similarity to Gorai.011G293400.1 (Evalue:0)	0.291668	0	0.0479046	0.289979	0	1.10408	0.146517	7.64187	53.3173	55.7809	56.8603	79.7933	0	0
chr2	Cotton_A_novel_03939	68137951	68151377	+	Coding	having high similarity to Gh_A01G1781 (Evalue:0)	0	0.047119	0	0	0.351695	0.00572598	0.0863702	0	0	0	0	3.69226	0.582984	0
chr2	Cotton_A_novel_03940	68480007	68480144	-	Coding	having high similarity to Gorai.002G244200.1 (Evalue:9.00E-55)	0	0	0	0	160.409	0	0	0	0	0	22.5291	0	12.2237	26.7913
chr2	Cotton_A_novel_03942	67423710	67425165	-	Coding	having high similarity to Gorai.008G298800.1 (Evalue:3.00E-139)	0.312891	13.3218	0.535676	0	1.36807	0.0655355	0	0.176563	0	0	0	0	0	0
chr2	Cotton_A_novel_03944	67426040	67426230	+	Coding	having high similarity to Cotton_D_gene_10025363 (Evalue:2.00E-72)	0	0	0	0	47.9366	0	0	2.21513	0	0	0	0	0	0
chr2	Cotton_A_novel_03945	67426856	67433834	+	Coding	having high similarity to Gh_A08G2278 (Evalue:1.00E-82)	0	4.45505	0	0	0	0.23065	0.325564	0	0	0	0	9.38972	9.00654	18.8537
chr2	Cotton_A_novel_03947	68599181	68599327	+	Coding	having high similarity to Gorai.002G245400.2 (Evalue:3.00E-65)	0	0	0	0	320.319	0	0	0	0	0	0	0	0	0
chr2	Cotton_A_novel_03948	68655972	68657208	+	Coding	having high similarity to Gorai.002G245600.1 (Evalue:3.00E-90)	0	0	0	0	61.3702	0	0	2.0979	0	0	0	0	0	0
chr2	Cotton_A_novel_03949	69091405	69091538	-	Coding	having high similarity to Cotton_D_gene_10020729 (Evalue:3.00E-59)	2186.94	0	0	10630.5	161.986	0	30.7154	0	0	63.9286	0	0	0	0
chr2	Cotton_A_novel_03951	69321115	69321288	+	Coding	having high similarity to Gorai.002G253500.2 (Evalue:2.00E-67)	0	0	0	0	39.3392	0	8.53771	0	0	0	0	0	0	0
chr2	Cotton_A_novel_03952	69360661	69360960	+	Coding	having high similarity to Gorai.002G254400.2 (Evalue:5.00E-130)	0	0	0	0	10.7439	0	0	0.708214	0	0	0	0	0	0
chr2	Cotton_A_novel_03954	69844981	69845337	+	Coding	having high similarity to Gorai.002G259700.1 (Evalue:2.00E-144)	1.45697	0.321267	1.42034	1.40525	14.4818	1.43863	0	4.65412	0	0	1.08024	0.934056	0	0
chr2	Cotton_A_novel_03957	70050618	70054475	-	Coding	having high similarity to CotAD_03548 (Evalue:0)	1.69426	0.0911897	0.206263	0	0.877679	0.0980751	0	0	0	0	0	0	0	0
chr2	Cotton_A_novel_03959	70292483	70294388	+	Coding	having high similarity to CotAD_38071 (Evalue:0)	0.71126	0	0.043871	1.02097	1.33901	0	0	0	0	0	0	0.421519	0.169995	0
chr2	Cotton_A_novel_03960	70372399	70372958	+	Coding	having high similarity to Gorai.002G266100.1 (Evalue:0)	4.01732	0	0	0	2.78753	0.607683	0	0	0	1.88315	2.46414	5.22406	0	0
chr2	Cotton_A_novel_03961	70450930	70451434	-	Coding	having high similarity to Gorai.002G267400.1 (Evalue:0)	1.49836	1.61681	0	1.7165	8.69282	0.720839	11.0965	5.82763	7.97253	3.95516	2.69745	0	0	0
chr2	Cotton_A_novel_03962	71553136	71553321	-	Coding	having high similarity to Gorai.002G172400.1 (Evalue:9.00E-81)	0	0	0	0	40.9407	0	0	0	0	0	0	0	0	0
chr2	Cotton_A_novel_03964	75681426	75688472	+	Coding	putative protein-coding transcripts (having high similarity to UniprotKB protein "tr|A0A061E7N8|A0A061E7N8_THECC", evalue:0.000000002)	0	0	0	0	0	0	0	0	0	0	0	0	0	0
chr2	Cotton_A_novel_03965	77374250	77374522	+	Coding	having high similarity to Cotton_D_gene_10025028 (Evalue:9.00E-128)	4.17628	0	0	0	7.77562	0	0	0	0	0	0	0	0	0
chr2	Cotton_A_novel_03966	77390197	77391533	+	Coding	putative protein-coding transcripts (CPC score: 0.159766)	0.467142	0.154572	0	0.399095	1.18991	0.094429	0	0.0813957	0	0.0821173	0.026863	0.754293	0.593356	0.357139
chr2	Cotton_A_novel_03967	80891409	80893653	-	Coding	having high similarity to Gorai.002G206300.1 (Evalue:0.000003)	0	0	0	0	0.0844445	0.0523032	0.111055	0	0	0	0	0	0	0
chr2	Cotton_A_novel_03968	81291287	81291530	-	Non-Coding	putative novel ncRNA transcript (CPC score: -1.21693)	1.72904	0	1.63028	1.52788	10.1107	0	0	2.91564	2.19382	0	2.16506	7.40423	9.68002	0
chr2	Cotton_A_novel_03969	84101096	84101652	+	Coding	having high similarity to Gh_A13G2234 (Evalue:5.00E-36)	0.170577	0	0.0533533	0.580458	39.2635	0	0	0.0538044	0	0	0.017757	5.39157	0.31112	1.012
chr2	Cotton_A_novel_03970	85377604	85377772	+	Coding	having high similarity to Cotton_D_gene_10002377 (Evalue:4.00E-69)	0	0	0	0	48.4597	0	0	8.96087	0	0	0	5.03718	0	0
chr2	Cotton_A_novel_03971	85377922	85378264	-	Coding	having high similarity to CotAD_08491 (Evalue:1.00E-169)	0.53325	0	0	0	5.3082	0	0	0	0.727601	0.73168	0	0	0.0784257	0
chr2	Cotton_A_novel_03972	85528750	85529606	-	Coding	having high similarity to Gorai.009G108700.2 (Evalue:0)	0	0	0.854123	0	3.98	0	0.523745	0	0.333806	0	0	0	0	0
chr2	Cotton_A_novel_03973	86745741	86778736	+	Coding	having high similarity to CotAD_31405 (Evalue:0)	0	0	0	0	0	0	0.155293	0	0	0	0.118881	0	0	0
chr2	Cotton_A_novel_03975	87777748	87779834	-	Coding	having high similarity to CotAD_72762 (Evalue:6.00E-180)	1.88873	0	0.0198318	3.34025	6.90016	0	0	0.0162407	0.407333	0.196616	0.0160797	1.71739	0.667916	0.249772
chr2	Cotton_A_novel_03978	88499977	88500380	-	Coding	having high similarity to Gorai.002G185100.2 (Evalue:0)	0	0	0	0	0	0	0.581292	0	0	0.825401	0	0	0	0
chr2	Cotton_A_novel_03979	88623912	88624778	-	Coding	having high similarity to CotAD_68685 (Evalue:1.00E-83)	1.02495	0	0	0.226137	1.56785	0.161943	0.343852	0	1.26768	0	0	0	0	0
chr2	Cotton_A_novel_03982	91545819	91545959	+	Coding	having high similarity to Gorai.003G092900.3 (Evalue:3.00E-69)	0	0	0	0	226.18	0	0	0	0	0	0	0	0	0
chr2	Cotton_A_novel_03983	92988020	92988136	-	Coding	putative protein-coding transcripts (CPC score: 0.117736)	5252.85	143.888	2882.16	6236.01	1228.47	0	0	0	0	0	887.789	1129.91	97.2274	468.813
chr2	Cotton_A_novel_03985	97681397	97685430	+	Coding	having high similarity to CotAD_41686 (Evalue:5.00E-74)	0.158153	0.217793	0.131781	0.098906	0.523265	0.0278363	0.0443283	0.00795301	0.0757985	0	0.0933715	0	0.524055	0
chr2	Cotton_A_novel_03986	98193928	98194121	+	Coding	having high similarity to Gorai.003G089700.1 (Evalue:2.00E-78)	35.294	0	0	17.3281	30.0754	0	0	14.2984	0	0	6.06715	0	0	0
chr2	Cotton_A_novel_03987	100635209	100635388	-	Non-Coding	putative novel ncRNA transcript (CPC score: -0.878516)	0	0	0	0	31.1316	6.94307	0	0	0	6.18652	0	0	0	0
chr2	Cotton_A_novel_03990	18462951	18464249	+	Coding	having high similarity to Gorai.013G083900.1 (Evalue:0)	2.34756	0	3.74521	0.481644	0.66303	0.195446	1.65995	0	0	0	0	0	0	0
chr2	Cotton_A_novel_03993	47909218	47909785	-	Coding	having high similarity to Cotton_D_gene_10010865 (Evalue:0)	2.48189	0	0	1.42653	0	0.297059	0.630741	0	0	0	0	0	0	0.63007
chr2	Cotton_A_novel_03995	61524831	61525821	-	Non-Coding	putative novel ncRNA transcript (CPC score: -0.947938)	14.0865	1.16225	1.12114	2.23182	1.01754	3.18485	10.3912	19.5195	20.8007	13.2381	14.1271	7.09342	5.52222	4.80764
chr2	Cotton_A_novel_03999	67401645	67402050	-	Non-Coding	putative novel ncRNA transcript (CPC score: -1.22646)	0	0.509874	0	0	1.56361	0	0.575397	2.75215	1.94899	0.489979	0.641146	0.58168	0.742782	0
chr2	Cotton_A_novel_04001	68879737	68881776	-	Coding	having high similarity to CotAD_52928 (Evalue:6.00E-145)	2.06066	0.739432	0	2.05826	0.451302	0.116322	0.370478	0.816328	0.902543	0.588261	1.20411	0.622482	1.85918	2.72063
chr2	Cotton_A_novel_04003	1363018	1363976	-	Coding	having high similarity to Gh_D11G0560 (Evalue:1.00E-138)	0.100047	0	0	0.0994448	0	0	0.452456	0.860666	0.781222	0.413475	1.05502	0.0299285	0.0545964	0.119661
chr2	Cotton_A_novel_04004	2773003	2773550	+	Coding	having high similarity to Gorai.011G149200.1 (Evalue:8.00E-151)	0.630437	1.11438	3.16868	0.381088	0.0759429	0	4.00814	0.242637	1.15529	0.0929411	0	0.501116	0.0304716	0.0667859
chr2	Cotton_A_novel_04005	3102662	3103007	+	Coding	having high similarity to Gorai.006G157900.2 (Evalue:1.00E-66)	1.56685	0.68219	0	0	3.71272	0	4.93831	4.96269	2.37085	0	4.67952	0	0.460291	0
chr2	Cotton_A_novel_04007	33492029	33492419	+	Coding	having high similarity to Gorai.002G202000.2 (Evalue:2.00E-174)	0.798259	0.272174	0.194993	0	0.281803	0.586536	1.86808	0	0	0	0	0.252322	0.230147	0.126105
chr2	Cotton_A_novel_04008	34402115	34403524	+	Coding	having high similarity to Gorai.002G198800.1 (Evalue:0)	1.39358	1.77559	2.85872	0.31259	0.0859736	0.177373	0.28246	0	0	0.411124	0.310744	0	0	3.29198
chr2	Cotton_A_novel_04011	63682435	63685174	+	Coding	putative protein-coding transcripts (CPC score: 1.26281)	0.792516	0.468729	0.0664336	0.373742	0.0613484	0.0210772	0.0671295	0.253226	0.724194	0.578588	0.599253	0	2.13527	2.24169
chr2	Cotton_A_novel_04014	79239265	79240448	+	Non-Coding	putative novel ncRNA transcript (CPC score: -1.28128)	1.3112	0.415114	0.472501	0.460864	0.317628	0	0	0	0	0.380528	0.435686	0	0	0.321613
chr2	Cotton_A_novel_04018	39442537	39443000	-	Coding	putative protein-coding transcripts (having high similarity to UniprotKB protein "tr|A0A078DIG8|A0A078DIG8_BRANA", evalue:0.0000003)	8.08189	2.66115	4.00201	2.54304	0.806687	5.44067	55.9833	2.72055	2.10905	1.87136	1.7141	1.42901	0.651711	0
chr2	Cotton_A_novel_04019	57025479	57027575	+	Coding	putative protein-coding transcripts (having high similarity to UniprotKB protein "tr|V9GZT4|V9GZT4_MAIZE", evalue:4.00E-54)	11.0388	7.98833	4.84708	0	11.0009	1.69214	0	4.98689	16.075	13.0506	14.6929	0	0	0
chr2	Cotton_A_novel_04021	68924439	68924899	-	Coding	having high similarity to Gorai.004G195400.2 (Evalue:2.00E-41)	0	0.206813	1.00131	0.285742	1.63248	0	0	1.87788	0.125598	0	0	0.0904004	0	0
chr2	Cotton_A_novel_04022	69488769	69488968	-	Coding	having high similarity to Gorai.002G256100.4 (Evalue:2.00E-87)	0	0	0	0	0	0	0	0	0	0	0	0	0	0
chr2	Cotton_A_novel_04023	83386694	83386948	-	Coding	having high similarity to Gorai.003G051500.1 (Evalue:3.00E-126)	0	0	0	0	85.1491	0	3.9428	0	0	0	0	0	0	0
chr2	Cotton_A_novel_04024	85387299	85387750	-	Non-Coding	putative novel ncRNA transcript (CPC score: -1.27008)	32.9627	0	0	0	0	1.3177	0	0	0	0	0	0	0	0
chr2	Cotton_A_novel_04026	1329935	1332906	-	Non-Coding	putative novel ncRNA transcript (CPC score: -0.912401)	0	0	0	0	0	0	0	0.0551027	0	1.06674	0	0	0	0
chr2	Cotton_A_novel_04028	30999089	30999437	-	Coding	having high similarity to CotAD_14361 (Evalue:3.00E-21)	0	0	0	0.0246315	0	0.759216	4.8361	3.69774	7.19919	5.60744	5.50307	0.197534	0.0863333	0.231221
chr2	Cotton_A_novel_04030	66874607	66877300	+	Coding	having high similarity to Gh_A10G2147 (Evalue:9.00E-55)	0.151992	0.0952694	0.135051	0.12156	0.145508	0	0.409427	0	0	0	0	0.0359445	0.0368837	0.0359286
chr2	Cotton_A_novel_04033	69633018	69633266	+	Coding	having high similarity to Gorai.002G257400.1 (Evalue:4.00E-110)	0	0	0	0	0	0	0	3.36291	12.1452	21.2708	26.2672	0	0	0
chr2	Cotton_A_novel_04034	97685542	97687088	-	Coding	having high similarity to Gh_D03G0604 (Evalue:0)	0	0	0.264157	0	0	0	0	0	0	2.02003	0.529126	0	1.2304	1.93622
chr2	Cotton_A_novel_04039	6220830	6221468	+	Coding	putative protein-coding transcripts (having high similarity to UniprotKB protein "tr|F4NCJ0|F4NCJ0_BETVU", evalue:6.00E-26)	0	0	0	0	0	0	0	0	0	0	0	0	0	0
chr2	Cotton_A_novel_04040	7517352	7517904	-	Non-Coding	putative novel ncRNA transcript (CPC score: -0.77105)	0	0	0	0	0	0	0	0	0	0	0	0	0	0
chr2	Cotton_A_novel_04044	20987367	20987752	-	Coding	having high similarity to Gorai.002G232200.1 (Evalue:6.00E-86)	0	0	0	0	0	0	0	0	0	0	0	0	0	0
chr2	Cotton_A_novel_04047	42288505	42291712	-	Coding	having high similarity to Gorai.006G218400.2 (Evalue:6.00E-109)	0	0	0	0	0	0	0	0	0	0	0	0	0	0
chr2	Cotton_A_novel_04055	61829461	61831995	-	Coding	having high similarity to Gh_A02G1326 (Evalue:1.00E-92)	0.0324698	0	0	0.276458	0	0	0	0.0261993	0	0	0	0.00960185	0.0021895	0.00959761
chr2	Cotton_A_novel_04069	20080064	20080766	-	Non-Coding	putative novel ncRNA transcript (CPC score: -0.9814)	0.755722	0	0.22309	0	0	0.215775	0.916303	0.313224	2.19967	0.0632001	0.372143	0.0912273	0.104012	0
chr2	Cotton_A_novel_04070	20602791	20603305	+	Coding	having high similarity to Gorai.002G229500.1 (Evalue:0)	0.483538	0.523306	0.118629	0	0	0	0	0.102382	3.08141	0.619737	2.73691	0.0741537	0.101455	1.26006
chr2	Cotton_A_novel_04086	69392100	69392678	+	Coding	having high similarity to Gorai.002G254800.1 (Evalue:0)	1.20479	0	1.57837	0	0.835222	0.576424	1.52989	0.252599	1.52051	1.44409	0.666921	0	0	0
chr2	Cotton_A_novel_04090	80844640	80845635	-	Non-Coding	putative novel ncRNA transcript (CPC score: -1.08367)	0	0.29123	0.0470023	0.284546	0.196691	0	0	0.0390334	0.469919	0.157518	0.231879	0.427672	0.260057	0.883465
chr2	Cotton_A_novel_04093	85407840	85408710	+	Coding	having high similarity to Gorai.003G037200.1 (Evalue:7.00E-19)	0	0	0	0.224798	0.15584	0.965783	0.341772	0.7442	1.3999	0.891572	1.01313	0	0	1.39094
chr2	Cotton_A_novel_04095	2610710	2611330	+	Coding	having high similarity to CotAD_44375 (Evalue:1.00E-77)	0.180696	0.667046	0.355306	0.356845	0	0.517572	0	0	0.378277	1.44551	2.61322	0	0.0249991	0.109583
chr2	Cotton_A_novel_04096	10940711	10944853	-	Non-Coding	putative novel ncRNA transcript (CPC score: -1.19721)	0	0	0	0	0	0	0	0	0	0	0	0.628839	0.145307	0.150617
chr2	Cotton_A_novel_04099	55392834	55393516	-	Non-Coding	putative novel ncRNA transcript (CPC score: -0.760821)	0	0	0	0	0	0	0	0.392056	15.5381	4.04086	1.94085	0	0.108453	0.2377
chr2	Cotton_A_novel_04100	55616672	55617058	+	Coding	having high similarity to Gorai.002G217300.3 (Evalue:0)	0	0.831499	0	0	0.576071	0	0	0	0.722423	0	0	0	0	0
chr2	Cotton_A_novel_04101	67407206	67413489	-	Coding	having high similarity to Gh_D05G3728 (Evalue:9.00E-128)	0.157258	0	0	0.177188	0	0.130467	0.55401	0	0	0	0	1.1572	0	1.87648
chr2	Cotton_A_novel_04104	69716617	69717205	+	Coding	having high similarity to Gorai.002G258400.1 (Evalue:3.00E-77)	0	0	0	0	0	6.63569	0	0	0	0	0	0	0	0
chr2	Cotton_A_novel_04107	7281559	7281795	+	Coding	having high similarity to Gorai.003G041500.3 (Evalue:4.00E-85)	30.8151	10.0291	0	10.659	0	14.2942	0	0	0	0	0	0	0	0
chr2	Cotton_A_novel_04108	7584641	7585009	+	Coding	having high similarity to Gh_A01G1127 (Evalue:3.00E-21)	1.80456	4.83308	0.220101	2.18125	0.319721	0	4.9522	0	0	0	0	0	0	0
chr2	Cotton_A_novel_04111	54928670	54929064	+	Coding	having high similarity to Gorai.002G215000.2 (Evalue:0)	3.51841	0	18.53	0	0	0	2.9617	19.5131	7.92416	0	7.35628	0	0	0
chr2	Cotton_A_novel_04112	66293771	66294224	+	Coding	having high similarity to Gorai.002G239200.2 (Evalue:5.00E-152)	0	0	0	0	0	0	0	0	0	0	0	0	0	8.18416
chr2	Cotton_A_novel_04113	74880903	74881287	+	Coding	having high similarity to Gorai.008G268500.8 (Evalue:4.00E-48)	0	0	0	0	0	1.81925	1.93139	0	0	0	0	0	0	0
chr2	Cotton_A_novel_04115	89540517	89541443	-	Non-Coding	putative novel ncRNA transcript (CPC score: -1.10197)	5.764	1.2478	2.18124	3.51708	0	0.148398	0.157546	0.385519	1.05834	0	0	0	0	0.0312589
chr2	Cotton_A_novel_04119	37009513	37010601	+	Non-Coding	putative novel ncRNA transcript (CPC score: -1.21082)	0.768493	0.327178	0.970837	0.509861	0.703736	0.595449	0	2.81	10.2127	4.78605	2.61303	0.509585	0.819519	1.42621
chr2	Cotton_A_novel_04120	42045635	42045972	-	Coding	having high similarity to Gorai.010G151100.4 (Evalue:2.00E-70)	0	0	0	0	28.6861	3.28512	5.30695	0	0	9.91038	0	0	0	0
chr2	Cotton_A_novel_04122	70606995	70608295	+	Coding	having high similarity to Gh_D05G3728 (Evalue:1.00E-65)	0.568591	0	0.544901	0.322804	1.54755	0.999825	1.1909	0	0	0	0	4.72217	0	0
chr2	Cotton_A_novel_04123	6003735	6005870	-	Coding	putative protein-coding transcripts (CPC score: 0.968142)	0.979194	0.0917369	0.328609	0.156515	0.402031	0.165788	0	0.0791282	0.190523	0.766365	3.24344	0.56819	0.803823	0.764979
chr2	Cotton_A_novel_04129	67413754	67415495	-	Coding	having high similarity to Gh_Sca009736G01 (Evalue:2.00E-95)	0.393496	0	0.380198	0	0.471801	0	0.0737542	0.199187	0.159866	0.187556	0	0.277957	0.203775	2.4865
chr2	Cotton_A_novel_04130	6514328	6517507	-	Coding	having high similarity to Gorai.003G043600.2 (Evalue:1.00E-96)	0.484208	0.257018	0.265271	0.233011	0.197203	0.465912	0.152195	1.43483	1.34664	1.21814	0	0	0	0
chr2	Cotton_A_novel_04135	37646683	37650436	+	Coding	having high similarity to Gh_D01G2140 (Evalue:0)	0.101374	0.134178	0.114081	0	0.0170024	0.210247	0	0	0	0	0	0.107539	0.0782309	0.057888
chr2	Cotton_A_novel_04136	40359308	40360526	+	Coding	putative protein-coding transcripts (having high similarity to UniprotKB protein "tr|I1HKK6|I1HKK6_BRADI", evalue:8.00E-15)	4.11107	1.2611	0.714253	1.03858	2.83964	2.3203	5.82242	8.45207	3.05012	1.24192	1.32139	0.673429	0.468066	0
chr2	Cotton_A_novel_04137	57103678	57105513	-	Coding	having high similarity to Gorai.003G058300.1 (Evalue:0)	0.556294	0.121959	0.542282	0.925679	0.920467	0.589108	0	0	0	0	0	0	0	0
chr2	Cotton_A_novel_04138	58592154	58593182	+	Coding	putative protein-coding transcripts (having high similarity to UniprotKB protein "tr|M5WEH8|M5WEH8_PRUPE", evalue:7.00E-13)	5.48868	1.05013	1.44422	1.96187	4.78262	0.519699	1.93107	5.2154	5.99677	5.09115	5.08935	1.58666	1.54894	2.24386
chr2	Cotton_A_novel_04142	70556576	70557874	+	Coding	having high similarity to Cotton_D_gene_10008506 (Evalue:0)	0	0	0.392112	0.447241	0	0.667179	0.383864	0.340455	0.492416	0.605693	0	32.345	0	73.9068
chr2	Cotton_A_novel_04143	85935031	85935621	-	Coding	having high similarity to Gorai.003G036000.1 (Evalue:2.00E-132)	1.5569	0.142924	0.0956276	0	0.134845	0.279143	0.592702	5.37545	3.50779	0.493253	1.69425	1.18368	0.171784	0.354946
chr2	Cotton_A_novel_04144	99751915	99753140	-	Coding	putative protein-coding transcripts (having high similarity to UniprotKB protein "tr|A0A067D4V7|A0A067D4V7_CITSI", evalue:2.00E-57)	1.37406	0.455539	0.287824	0	0.596954	1.04742	0	0.751064	0.36839	0.347595	0.50469	0.265435	0.959738	1.72514
chr2	Cotton_A_novel_04145	4902750	4903983	-	Coding	having high similarity to CotAD_22252 (Evalue:1.00E-69)	1.08014	0.169542	0.542804	1.24291	1.35796	1.35101	0.439729	0.891791	0	0	0.27648	0.458962	0	0.196611
chr2	Cotton_A_novel_04152	45542158	45542798	+	Coding	having high similarity to CotAD_41076 (Evalue:2.00E-35)	2.24215	0	0.16961	0	0	1.23394	0.262001	0	0	0	0	0.236977	0	0.417775
chr2	Cotton_A_novel_04160	85530971	85531260	-	Non-Coding	putative novel ncRNA transcript (CPC score: -1.35026)	0	0	70.3472	0	0	43.5349	21.1285	81.9675	61.4126	14.0413	13.9695	0	0	0
chr2	Cotton_A_novel_04163	2124233	2124841	+	Coding	having high similarity to Gorai.011G149200.1 (Evalue:6.00E-13)	15.0032	1.23353	0	0	0.643982	0.266562	0	0.155458	0.155962	0	0	0	0	0
chr2	Cotton_A_novel_04172	9252229	9252534	+	Non-Coding	putative novel ncRNA transcript (CPC score: -1.12758)	0	0	0.348503	0	2.03469	0	1.13302	0	0.334426	0	1.65021	7.97525	0.96278	2.57909
chr2	Cotton_A_novel_04173	9662616	9663173	-	Coding	having high similarity to Gorai.003G087400.2 (Evalue:1.00E-94)	0.425248	0	0	0	0	0	0	0	0	0	0	0	0	0
chr2	Cotton_A_novel_04175	10944892	10946076	+	Non-Coding	putative novel ncRNA transcript (CPC score: -1.24859)	0	0.177731	0.0379865	0.920796	0	0	0	0	0	0	0	0.436218	0	0
chr2	Cotton_A_novel_04177	16180977	16181689	+	Coding	having high similarity to Gorai.002G189700.1 (Evalue:5.00E-84)	0	0	0.14583	0	0.102286	0	0.224525	0.0613776	0.0615765	0	0	1.11746	0	0
chr2	Cotton_A_novel_04178	17614256	17616817	+	Coding	having high similarity to CotAD_37192 (Evalue:6.00E-116)	0.0320984	0.0753958	0.095065	0.0320852	0.0439046	0	0	0.0258974	0	0	0	1.44317	0.633855	1.54642
chr2	Cotton_A_novel_04180	18930827	18933530	+	Non-Coding	putative novel ncRNA transcript (CPC score: -1.06168)	0.726644	0.237233	0.179349	0.0908068	0.0207035	0	0	0.0122089	0.0244969	0	0	0.158766	0	0.259436
chr2	Cotton_A_novel_04182	20880906	20881744	+	Coding	having high similarity to Gh_D03G0604 (Evalue:1.00E-73)	0	0	0.478207	0	0.764117	0.140957	0	0.0489117	0.122676	0.0246727	0.242134	0.891991	0.333575	0.267479
chr2	Cotton_A_novel_04183	20905840	20906499	+	Non-Coding	having high similarity to gra-MIR7484o (Evalue:1.00E-20)	0.330649	0	0.325229	0.163449	0.342818	0	0.250947	0.549982	0.275882	0.0693572	0.136133	0.850282	0.364967	0
chr2	Cotton_A_novel_04185	21951207	21957024	+	Coding	having high similarity to Gh_D03G0525 (Evalue:1.00E-70)	0	0.109255	0	0	0	0	0	0	0	0	0	0	0	0
chr2	Cotton_A_novel_04191	29690005	29690277	-	Non-Coding	putative novel ncRNA transcript (CPC score: -1.0977)	0	0.285623	1.50404	0	5.30156	2.23879	0.792267	0	0.483473	0.486183	1.19284	6.34225	1.21786	2.33559
chr2	Cotton_A_novel_04192	31845898	31846024	-	Non-Coding	putative novel ncRNA transcript (CPC score: -1.45239)	0	0	0	0	37.9277	0	0	0	0	0	0	1188.09	113.22	70.8996
chr2	Cotton_A_novel_04194	33962837	33963659	+	Coding	having high similarity to Gh_A01G1417 (Evalue:0)	0	0	0	0.120996	0.167998	0	0	0	0.0503693	0	0.0497089	5.1265	0.634594	0
chr2	Cotton_A_novel_04195	36279825	36280031	+	Non-Coding	putative novel ncRNA transcript (CPC score: -1.42401)	0	0	0	0	0	0	4.16937	0	1.48733	1.49567	0	0	7.81292	0
chr2	Cotton_A_novel_04196	36982413	36989085	-	Coding	having high similarity to CotAD_48696 (Evalue:2.00E-74)	0	0.524496	0.772317	0.308611	0	0.395297	0.332234	0.245978	1.02305	0	0	0.624987	0.821253	0
chr2	Cotton_A_novel_04197	41355454	41355918	-	Non-Coding	putative novel ncRNA transcript (CPC score: -1.4132)	0	0	0	0	0.401776	0	0	0.492637	0	0.248502	0	0	2.83985	0
chr2	Cotton_A_novel_04208	49559714	49560017	+	Coding	having high similarity to CotAD_68972 (Evalue:1.00E-49)	0	0	0	0	0	0	0	1.1901	0.34113	0.343042	0	5.06069	1.88999	3.34575
chr2	Cotton_A_novel_04209	49470579	49479606	+	Coding	having high similarity to Gh_A07G2232 (Evalue:2.00E-130)	0.273473	0.0997852	0.347906	0.137548	0.707266	0.120721	0	0.232664	0.0764551	0.0555799	0.0482539	0.577919	1.14764	3.37564
chr2	Cotton_A_novel_04216	58984957	58985127	-	Non-Coding	putative novel ncRNA transcript (CPC score: -1.33229)	0	2.95592	0	0	15.3765	0	9.21923	8.32337	0	8.39716	0	49.68	37.7616	132.422
chr2	Cotton_A_novel_04217	60365948	60366212	+	Coding	having high similarity to CotAD_59651 (Evalue:1.00E-39)	0	0	0	0	1.5493	1.639	5.2201	0	1.61013	1.07944	0.529673	6.63556	0.672488	1.47392
chr2	Cotton_A_novel_04218	61411389	61411739	+	Coding	having high similarity to Gorai.003G048800.1 (Evalue:1.00E-127)	2.01989	0	2.46012	1.45903	2.8703	0	0	0	0	0.229772	0.450991	5.35555	2.2204	15.0862
chr2	Cotton_A_novel_04229	66283013	66285426	+	Coding	having high similarity to Gorai.002G239400.3 (Evalue:0)	0	0	0	0	0	0	0	0.16586	0.291195	0	0	1.93214	1.15334	0
chr2	Cotton_A_novel_04233	68539177	68539575	-	Coding	having high similarity to Gorai.002G244900.2 (Evalue:3.00E-178)	2.61504	17.715	1.87226	1.86162	44.8805	0	0	0.33628	0	0.169631	0	5.0318	13.2417	31.0335
chr2	Cotton_A_novel_04238	69816434	69817916	-	Coding	having high similarity to Cotton_D_gene_10010447 (Evalue:0)	0.11826	0.238122	0	0.0589733	0.0810522	0	0	0	0	0	0.0237611	0.825561	0.352471	0.0702294
chr2	Cotton_A_novel_04239	69818003	69819239	+	Coding	having high similarity to CotAD_38092 (Evalue:0)	0.292724	0.43957	0	0.145804	0.117161	0	0	0	0	0	0.0885024	0.980604	0.462118	0.0653447
chr2	Cotton_A_novel_04245	70260594	70263797	+	Coding	having high similarity to CotAD_38074 (Evalue:7.00E-121)	0.0504689	0	0	0	0.25873	0.0711043	0.113231	0	0.0713794	0.092288	0.0603802	0.299669	0	0
chr2	Cotton_A_novel_04246	70538819	70539325	-	Coding	having high similarity to Gorai.006G274900.6 (Evalue:1.00E-29)	6.20234	0	3.28613	3.89827	0	0.357995	1.14019	0.315666	1.26676	1.1677	0.416717	4.49474	6.46226	0
chr2	Cotton_A_novel_04247	72839363	72842245	-	Coding	having high similarity to Gorai.003G062000.1 (Evalue:3.00E-171)	0.0282555	0.0221578	0	0.0282529	0	0	0.0422757	0	0.10283	0	0.202964	0.442532	0.295805	1.40759
chr2	Cotton_A_novel_04248	74978033	74978578	+	Non-Coding	putative novel ncRNA transcript (CPC score: -1.15387)	0	0	0.324096	0	0.152784	0	0	0	0.0929876	0	0	0	0	0
chr2	Cotton_A_novel_04254	77272820	77273200	+	Coding	having high similarity to Gorai.003G093000.2 (Evalue:6.00E-56)	0	0	0.616974	0	0.893705	0	0.658654	0	0.748798	0	0	2.13853	2.19441	0
chr2	Cotton_A_novel_04256	79205441	79212554	-	Coding	having high similarity to CotAD_37307 (Evalue:0)	0	0.115789	0	0.144843	0.0551133	0.111039	0.0392946	0.116579	0.0858032	0.0922048	0	0	0	0.114581
chr2	Cotton_A_novel_04257	85542079	85543091	-	Coding	putative protein-coding transcripts (CPC score: 1.07209)	0.186775	0.142677	0.230099	0.185753	0.192538	0.265025	0	0.0381981	0.306575	0	0.075639	0.809229	0.572671	1.23299
chr2	Cotton_A_novel_04258	86018935	86019761	-	Non-Coding	putative novel ncRNA transcript (CPC score: -1.31778)	0.242338	0.823946	0.238658	0.12023	0	0	0	0.0997529	0.500381	0.100637	0.345675	0	1.4434	4.14534
chr2	Cotton_A_novel_04264	88734575	88735539	-	Non-Coding	putative novel ncRNA transcript (CPC score: -1.08774)	0	0.0756482	0	0	0.409485	0	0	0	0.0407864	0.0410151	0.0402517	0	0	0
chr2	Cotton_A_novel_04265	70554429	70555156	+	Coding	having high similarity to Gorai.012G000400.3 (Evalue:0)	0.287928	2.01239	0.389646	0.855481	0.585378	1.02195	0.218028	0.663214	0.584684	0.120197	0.973165	6.51078	5.00318	11.1906
chr2	Cotton_A_novel_04271	95401479	95402024	+	Coding	having high similarity to Gorai.003G054300.2 (Evalue:5.00E-28)	0	0	0	0	0	0	0	0	0	0	0.0917684	0.94106	0	0.268755
chr2	Cotton_A_novel_04273	95954486	95954670	-	Coding	having high similarity to CotAD_30808 (Evalue:3.00E-43)	0	0	0	0	25.0972	6.18162	0	5.25914	2.63809	2.65288	0	79.2241	16.9174	19.8635
chr2	Cotton_A_novel_04274	98172295	98172406	+	Coding	having high similarity to CotAD_71320 (Evalue:4.00E-50)	7497.73	0	0	0	30.4446	0	95.4838	0	0	0	0	1107.73	360.847	0
chr2	Cotton_A_novel_04276	2925324	2925667	+	Non-Coding	putative novel ncRNA transcript (CPC score: -1.39483)	0	0	0	0	0.752989	0	0	0	0	0	0	1.33713	1.36234	1.72044
chr2	Cotton_A_novel_04277	5352765	5353257	+	Coding	having high similarity to Gorai.009G077600.3 (Evalue:2.00E-101)	0.519985	0.558966	0.254998	0.255085	0	0	0	0.110591	0	0.334714	0.109495	0.160024	0.656821	0.0799767
chr2	Cotton_A_novel_04278	5464765	5465591	+	Coding	putative protein-coding transcripts (having high similarity to UniprotKB protein "tr|Q0JAE0|Q0JAE0_ORYSJ", evalue:1.00E-12)	0	0	0	0.240459	0.584193	0.517307	0.183065	0.379743	0.550419	0.301912	0.592585	0.0727574	0.398179	0.399989
chr2	Cotton_A_novel_04281	7122714	7123873	-	Coding	putative protein-coding transcripts (having high similarity to UniprotKB protein "tr|B9S3T9|B9S3T9_RICCO", evalue:3.00E-13)	0.0790614	0.546664	0	0	0.0542722	0	0	0	0	0	0	0.259225	0.730823	0.565331
chr2	Cotton_A_novel_04283	11961100	11962114	+	Coding	having high similarity to Gh_D03G1730 (Evalue:1.00E-89)	0.838421	0.284677	0.0459069	0	0.0640205	0.132183	0	0.152409	0.229354	0.30752	0.377245	0.0278347	0.596628	1.00161
chr2	Cotton_A_novel_04285	11755322	11756359	-	Coding	having high similarity to CotAD_40042 (Evalue:4.00E-124)	0.512334	0	0	0	1.38284	0	0	0	0	0	0	0	1.46965	0
chr2	Cotton_A_novel_04287	16039938	16040257	+	Coding	having high similarity to Gorai.002G189400.3 (Evalue:5.00E-155)	0	0	0	0	0.451463	0	8.0291	0	2.20107	0	1.15776	0.206686	0.479494	0
chr2	Cotton_A_novel_04288	17110954	17111542	+	Coding	having high similarity to CotAD_45125 (Evalue:5.00E-46)	0	0	0	0	0.54221	0	0	0.0819264	0	1.07449	0.648915	0.416499	0	0.118947
chr2	Cotton_A_novel_04289	17115765	17116524	+	Non-Coding	putative novel ncRNA transcript (CPC score: -1.08872)	0.407135	0.611727	1.00198	0	0.093581	0.386855	0.205351	0.293605	0.112461	0	0.277468	0.326777	0.40983	0.122487
chr2	Cotton_A_novel_04290	20843446	20843761	-	Non-Coding	putative novel ncRNA transcript (CPC score: -1.22658)	0	0.819309	0.637981	0	0	0	0	0	0.60819	0	0	0	1.07373	0
chr2	Cotton_A_novel_04292	24834276	24835904	-	Coding	having high similarity to Gorai.002G185000.1 (Evalue:5.00E-147)	0	0	0	0	0	0	0	0	0	0	0	0	0.374131	0.33248
chr2	Cotton_A_novel_04293	32434383	32434590	+	Coding	having high similarity to Gorai.002G208000.1 (Evalue:2.00E-92)	0	0	17.1677	0	0	0	8.18454	0	2.90761	4.38587	1.43475	7.4576	24.2328	26.0901
chr2	Cotton_A_novel_04294	34007588	34008051	-	Coding	having high similarity to Gorai.002G200000.3 (Evalue:2.00E-165)	0	0	0	0	0	0	0	0	0	0	0	0	0	0
chr2	Cotton_A_novel_04297	38514298	38514510	+	Coding	having high similarity to CotAD_32901 (Evalue:2.00E-71)	0	0	0	0	0	0	0	0	0	0	0	0	0	0
chr2	Cotton_A_novel_04298	39370430	39370688	-	Non-Coding	putative novel ncRNA transcript (CPC score: -1.38764)	0	0	0	0	0	0	0	0	0	0	0	0	5.07255	8.37043
chr2	Cotton_A_novel_04300	45891749	45897286	-	Non-Coding	having high similarity to ghr-MIR164 (Evalue:3.00E-49)	0.0591301	0.0155408	0.0391152	0.0589733	0.571353	0.0836021	0	0.235886	0.0322912	0.260681	0.301361	0.240769	0.720422	0.193902
chr2	Cotton_A_novel_04308	52323703	52324180	+	Coding	having high similarity to Gorai.003G088400.3 (Evalue:0)	0	0	0	0	5.3686	0	0	0	0	0	0	0	8.28121	0
chr2	Cotton_A_novel_04309	55937673	55939504	-	Coding	putative protein-coding transcripts (CPC score: 1.58797)	0.0464716	0	0	0	0.572731	0	0	0	0	0	0.0186212	0.0964258	0	1.04645
chr2	Cotton_A_novel_04319	61802779	61803937	+	Coding	having high similarity to Gh_D11G2111 (Evalue:5.00E-44)	0	2.55368	0.390161	0.0788035	0.282512	0	0.297615	0.12907	0.323722	0.0325537	0.0319478	0.141545	0.215175	0.117902
chr2	Cotton_A_novel_04320	64467951	64468727	+	Non-Coding	putative novel ncRNA transcript (CPC score: -1.04471)	0	0	0	0	0	0	0	0.108685	0.327113	0.0548244	0.107608	0.15845	0.505837	0.435546
chr2	Cotton_A_novel_04324	69306805	69307345	-	Non-Coding	putative novel ncRNA transcript (CPC score: -1.13829)	0.223267	0	0.438446	0	0.930457	0	0.341067	0.847122	1.03873	0.189918	0.372767	0.409488	1.08938	0.545743
chr2	Cotton_A_novel_04325	69939714	69939972	+	Non-Coding	putative novel ncRNA transcript (CPC score: -1.39054)	0	0	0	0	0	0	0	0	0	0	0	0	0	0
chr2	Cotton_A_novel_04327	70291602	70292293	-	Coding	having high similarity to Cotton_D_gene_10010496 (Evalue:0)	0.927214	0	0	0.611669	1.06721	0	0	0	0	0	0	0.279987	0.272221	0
chr2	Cotton_A_novel_04330	74406931	74407518	+	Coding	having high similarity to CotAD_12653 (Evalue:5.00E-51)	0	0	0	0	0	0	0	0	0	0	0	0.444461	0.908913	1.14357
chr2	Cotton_A_novel_04338	97099837	97103023	-	Coding	putative protein-coding transcripts (CPC score: 1.64359)	0.0507563	0.0996239	0.0501172	0	0	0	0	0	0	0	0.020242	0.247359	0.697369	0.509484
chr2	Cotton_A_novel_04339	100410008	100410570	+	Coding	putative protein-coding transcripts (CPC score: 0.115353)	0	0	0.102986	0	0	0	0	0	0	0	0	0.447575	0.612359	0.383466
chr2	Cotton_A_novel_04340	1230070	1230311	-	Non-Coding	putative novel ncRNA transcript (CPC score: -1.01949)	0	0	0	0	1.03928	0	0	0.752954	0.755395	0.75963	0	4.57985	6.26602	23.3978
chr2	Cotton_A_novel_04341	1266942	1267747	+	Non-Coding	putative novel ncRNA transcript (CPC score: -1.14743)	0.752281	0.945747	0.246924	0.124365	0.172771	0	0	0	0.103654	0.20847	0	0	0	0
chr2	Cotton_A_novel_04342	3095449	3096684	+	Coding	having high similarity to Gorai.009G000600.2 (Evalue:5.00E-156)	0.0732517	0.733304	0.144468	0.145944	0.340077	0	0	0	0	0	0.0295298	0	0	0
chr2	Cotton_A_novel_04348	20782799	20783484	+	Coding	having high similarity to Gorai.002G230600.3 (Evalue:0)	0.15645	1.28249	0.538737	0.309575	1.18866	0.223475	0.237251	0.844003	0.846739	0.392993	0.385679	2.2684	2.00438	4.2569
chr2	Cotton_A_novel_04349	22255838	22256476	-	Non-Coding	putative novel ncRNA transcript (CPC score: -1.13311)	0	0.128285	0	0	0	0.247937	0	0.288728	0.217248	0.145644	0.0714666	0	0	0
chr2	Cotton_A_novel_04350	33518292	33518886	+	Coding	having high similarity to CotAD_40330 (Evalue:1.00E-156)	0	0.70789	0.320412	0	0.266905	0	0	0.644963	0.566172	0.32534	0.319285	0.409931	0	0
chr2	Cotton_A_novel_04351	41814038	41815675	-	Coding	having high similarity to Gorai.003G059600.1 (Evalue:3.00E-124)	0	0	0	0	0	0	0	0	0	0	0	0	0	0
chr2	Cotton_A_novel_04352	42946871	42947617	-	Coding	having high similarity to Gorai.005G160100.1 (Evalue:8.00E-13)	0.277895	0	0	0	0.383348	0.594321	0	0.0574281	0	0.0579372	0.170577	0	0	0
chr2	Cotton_A_novel_04355	48118228	48118446	-	Coding	having high similarity to CotAD_32106 (Evalue:8.00E-95)	0	0	0	15.2592	4.41187	0	0	0	5.74209	0	0	0	0	9.76014
chr2	Cotton_A_novel_04358	55937067	55937525	+	Coding	having high similarity to Gorai.002G196300.1 (Evalue:7.00E-116)	0	0.208244	0	0	0	0	0	0.791828	0	0	0	0	0	0
chr2	Cotton_A_novel_04359	58731633	58732250	-	Coding	having high similarity to Gh_A07G0969 (Evalue:5.00E-22)	0.636993	0.268607	0.208747	0.359377	0.60676	0	0.345946	0.291247	0.355711	0	0.539108	1.72573	1.03258	4.20891
chr2	Cotton_A_novel_04361	60705744	60706462	+	Non-Coding	putative novel ncRNA transcript (CPC score: -1.07363)	0.683522	0.0365251	0.264266	0	0.168476	0.0696656	1.03544	0.565988	0.476566	0.591399	0.810547	0.132501	0.167855	1.22877
chr2	Cotton_A_novel_04362	61893679	61894072	-	Coding	having high similarity to Gorai.003G050200.2 (Evalue:3.00E-133)	0	0	0	0	0	0	0	0	0	0	0	9.78164	0	22.8352
chr2	Cotton_A_novel_04370	67064371	67065271	+	Coding	having high similarity to Gorai.011G047000.1 (Evalue:2.00E-103)	0.650075	0.411378	0.480322	0.10762	0	0.461938	0	0	0	0	0	0	0	0
chr2	Cotton_A_novel_04374	67456655	67457143	-	Non-Coding	putative novel ncRNA transcript (CPC score: -1.23959)	0.131802	0.540823	0	0	0.575739	0	0.647283	0	0	0.132092	0.222229	0	0	0
chr2	Cotton_A_novel_04376	67459413	67459743	-	Coding	having high similarity to CotAD_37989 (Evalue:5.00E-24)	0	0	0.28302	0	0.595026	0	0	0	0	0.0670818	0	0	0	0
chr2	Cotton_A_novel_04377	67460587	67460801	+	Coding	having high similarity to Gorai.009G455400.2 (Evalue:6.00E-103)	0	2.84491	0	0	0	0	0	1.24341	3.74231	1.25443	1.23108	0	0	0
chr2	Cotton_A_novel_04379	68883111	68883958	+	Non-Coding	putative novel ncRNA transcript (CPC score: -0.967672)	0	0	0.115464	0	0.0807189	0	0	0	0	0	0.0954688	0	0	1.65239
chr2	Cotton_A_novel_04380	69109329	69109708	-	Coding	having high similarity to Gorai.002G250100.1 (Evalue:6.00E-61)	0	0	0	0	0.599219	0	0	0	0	0	0	0	0	1.88155
chr2	Cotton_A_novel_04381	69168056	69169251	-	Non-Coding	putative novel ncRNA transcript (CPC score: -1.0851)	9.51229	0.871595	2.13792	1.46518	1.30738	0.959446	1.26039	0.488891	0.529494	0.0313213	0	0.29512	0.199066	0.680744
chr2	Cotton_A_novel_04384	77272352	77272567	-	Non-Coding	putative novel ncRNA transcript (CPC score: -0.963648)	0	0	0	0	0	0	0	0	1.22153	0	0	5.5649	4.71327	15.8927
chr2	Cotton_A_novel_04386	70584178	70584427	-	Non-Coding	putative novel ncRNA transcript (CPC score: -1.07788)	0	0	0	0	4.19917	0	0	0	0	0	0.656906	2.25922	1.03033	8.12959
chr2	Cotton_A_novel_04390	86020029	86020291	-	Non-Coding	putative novel ncRNA transcript (CPC score: -1.06737)	2.41854	0	0	0	0	0	0	0	0	0	0	3.7827	2.93272	7.94016
chr2	Cotton_A_novel_04392	98833965	98834080	+	Non-Coding	putative novel ncRNA transcript (CPC score: -1.19936)	0	0	0	0	0	0	0	0	0	0	0	0	0	618.702
chr2	Cotton_A_novel_04399	61012486	61013303	-	Coding	having high similarity to Gorai.002G210600.1 (Evalue:2.00E-24)	1.72114	1.62439	0.847463	0.121968	0	1.22491	1.85774	0	0	0	1.55059	0	0	0
chr2	Cotton_A_novel_04401	67466157	67467974	+	Coding	having high similarity to Gorai.013G102400.2 (Evalue:6.00E-117)	0	0	0	0.454325	0.118166	0.00735433	0.750513	0.0189722	0	0	0	0	0	0
chr2	Cotton_A_novel_04403	1401198	1405394	-	Coding	having high similarity to Gh_A01G1781 (Evalue:0)	0.503861	0	0.514912	1.16399	0	0.480571	0.368474	0	0.437398	0	0	6.16864	3.11055	0
chr2	Cotton_A_novel_04404	14148441	14151031	+	Coding	putative protein-coding transcripts (having high similarity to UniprotKB protein "tr|M5XSK0|M5XSK0_PRUPE", evalue:4.00E-94)	0	0	0	0	0	0.350039	0	0	0	0	0	4.39164	6.65309	2.07133
chr2	Cotton_A_novel_04405	16891613	16892697	-	Non-Coding	putative novel ncRNA transcript (CPC score: -0.819264)	0.600424	0.72294	0.485102	0.476368	0.3423	2.7971	3.91058	2.05055	6.69307	2.81515	4.11753	1.76048	2.77617	5.47651
chr2	Cotton_A_novel_04406	20139943	20140767	+	Coding	having high similarity to CotAD_76205 (Evalue:2.00E-62)	46.7776	2.13077	14.3098	13.5739	28.7601	4.55997	9.17974	34.1714	31.7504	33.2693	32.9722	3.99168	12.8907	27.7825
chr2	Cotton_A_novel_04407	20157065	20159322	-	Coding	having high similarity to Gorai.002G227100.1 (Evalue:1.00E-179)	0.326979	0.345502	0.461403	0.114005	9.67958	6.75626	0.496575	2.08731	2.69326	2.11903	3.1705	3.07477	4.27642	9.18752
chr2	Cotton_A_novel_04408	33593889	33594261	-	Non-Coding	putative novel ncRNA transcript (CPC score: -0.820984)	5.7291	0	4.94653	0.852976	0.624231	0	0	1.17667	0	0	0	0	0	0
chr2	Cotton_A_novel_04410	61539334	61540941	-	Coding	having high similarity to CotAD_14466 (Evalue:1.00E-46)	0	0	1.12581	0	0.20739	1.45452	3.04535	0	7.16025	0	3.671	3.46385	2.2741	2.20664
chr2	Cotton_A_novel_04411	67320392	67321523	+	Coding	having high similarity to Gh_D10G2423 (Evalue:1.00E-95)	0.0814411	5.68834	1.80964	0.243226	0.111833	0	0	0.199329	0.233304	0.201096	0.328921	0.339991	0.132905	0.38839
chr2	Cotton_A_novel_04412	67270382	67271008	+	Coding	having high similarity to Cotton_D_gene_10002459 (Evalue:0)	2.16747	0	1.94721	0	0	0	0.812367	0.222909	0.372719	0	0.0735666	0.324109	0.246354	0
chr2	Cotton_A_novel_04413	67299267	67300055	+	Non-Coding	putative novel ncRNA transcript (CPC score: -1.07478)	4.25732	0.874567	8.19302	4.22159	10.8473	0	2.6943	9.08325	18.8347	6.35214	5.39293	0.489834	3.96684	2.45931
[truncated: 4,775 more rows]

## Sheet: G. hirsutum
Annotation table of all newly identified transcripts of G. hirsutum
Chr	Gene_id	Start	End	Strand	Coding Potential	Annotation	calycle_1	calycle_2	cotyledon_120h_1	cotyledon_120h_2	fiber_25dpa_1	fiber_25dpa_2	leaf_1	leaf_2	ovule_35dpa_1	ovule_35dpa_2	petal_1	petal_2	pistil_1	pistil_2	root_1	root_2	seed_10h_1	seed_10h_2	stamen_1	stamen_2	stem_1	stem_2	torus_1	torus_2
A01	XLOC_001995	473	8687	-	Coding	having high similarity to Cotton_A_20598 (Evalue:1E-105)	42.4228	39.1449	85.6967	86.9624	43.048	38.3196	62.5808	63.4758	66.36	68.7753	21.0917	21.2593	49.0006	51.8788	44.6474	42.2932	43.9292	46.0424	25.9805	21.4078	44.539	49.1217	48.6686	48.0634
A01	XLOC_001996	9459	10123	+	Coding	putative protein-coding transcripts, having high similarity to UniprotKB protein tr|A0A059A2T3|A0A059A2T3_EUCGR (Evalue:1E-11)	11.8187	13.1175	8.81044	15.6403	17.829	34.3564	12.9239	14.6409	21.9611	16.7325	0	0	11.7604	33.1434	9.8872	30.3152	12.1906	24.1523	0	0	10.4083	0	6.40276	36.1705
A01	XLOC_001997	10665	14085	-	Coding	having high similarity to Cotton_A_20553 (Evalue:2E-40)	9.96228	4.6071	18.8758	21.4234	9.29241	9.22453	17.2486	16.4549	9.25575	9.40282	9.07345	4.08032	14.8696	15.8311	10.8344	8.991	11.5602	10.664	2.1608	7.28381	4.38669	8.28133	15.2916	17.2771
A01	XLOC_001998	30249	33493	-	Coding	having high similarity to Cotton_A_00267 (Evalue:0)	139.579	122.157	74.2158	62.8949	93.6311	80.4077	178.344	173.529	117.75	104.826	87.4845	86.0599	88.6108	87.5441	56.5843	46.7668	71.2114	73.6101	70.3148	70.2292	262.586	253.515	194.055	219.252
A01	XLOC_002000	45903	46387	-	Non-coding	putative novel ncRNA transcript (CPC score:-1.31555)	0	0	0	0	0	0	0	0	0	0	0	0	0	0	3.29345	5.61004	0	0	589.187	575.677	0	0	0	0
A01	XLOC_002001	161401	161734	median	Coding	having high similarity to Cotton_A_06456 (Evalue:1E-30)	0	24.4252	0	0	10.6778	54.8696	0	0	0	0	0	0	0	0	0	0	102.147	51.3971	114.558	128.721	0	0	0	0
A01	XLOC_002002	814233	814644	+	Non-coding	putative novel ncRNA transcript (CPC score:-1.40699)	134.783	119.676	5.0238	0	6.66184	8.55823	0	0	0	0	0	0	0	0	13.5307	7.68268	0	0	35.081	0	0	0	73.0183	65.9993
A01	XLOC_002003	1024263	1024774	-	Non-coding	putative novel ncRNA transcript (CPC score:-1.18076)	0	0	0	0	49.1556	34.4446	0	11.0857	0	0	0	0	8.9046	10.0381	14.9726	15.3025	9.23036	5.22498	0	0	78.8084	71.413	0	0
A01	XLOC_002004	1024936	1025772	-	Non-coding	putative novel ncRNA transcript (CPC score:-1.09741)	2.13825	0	7.96993	11.3186	23.7436	22.1837	4.67639	5.29768	10.5952	0	0	0	0	4.79704	2.86207	4.87522	8.82209	12.4847	0	0	361.549	366.867	9.2671	5.23518
A01	XLOC_002005	1100461	1103323	median	Coding	having high similarity to Cotton_A_00075 (Evalue:0)	90.9617	90.3597	0	0	4.60049	1.97003	1.09909	0	0	0	0	0	4.00055	3.38234	30.9428	25.2081	1.55509	1.76056	0	0	175.26	192.501	15.2463	18.4563
A01	XLOC_002006	1107400	1111789	+	Coding	having high similarity to Cotton_A_00075 (Evalue:0)	37.2954	37.5021	41.5848	40.4964	31.8015	29.1816	23.7029	24.4827	1.5795	0	6.96777	4.7001	7.61256	7.86643	17.2801	18.1696	51.6206	54.7189	6.63737	5.59346	151.59	156.443	102.923	106.921
A01	XLOC_002007	1115208	1118490	+	Coding	having high similarity to Cotton_A_00075 (Evalue:0)	37.3037	26.9601	191.103	192.297	16.7709	21.545	81.5839	75.228	2.14934	0	3.7926	2.13191	20.7178	17.5163	14.2247	12.8568	127.96	131.191	4.51595	2.53713	429.366	415.381	219.011	219.835
A01	XLOC_002008	1119804	1121088	-	Coding	having high similarity to Cotton_A_00074 (Evalue:4E-21)	0	0	21.3184	21.3904	2.5207	0	0	0	0	0	0	0	0	0	0	0	23.0849	30.4909	0	0	0	0	13.4718	12.1768
A01	XLOC_000060	1125626	1126887	+	Coding	having high similarity to Cotton_A_15532 (Evalue:3E-18)	354.518	386.424	217.866	200.104	163.558	168.756	186.192	229.819	302.222	323.815	94.436	106.169	303.456	316.426	247.468	253.501	368.294	357.603	211.666	222.969	152.188	162.243	247.818	261.328
A01	XLOC_002009	1142287	1142732	median	Coding	putative protein-coding transcripts, having high similarity to UniprotKB protein tr|A0A061G9F2|A0A061G9F2_THECC (Evalue:7E-16)	5.75021	12.7642	192.896	251.115	34.258	51.3451	113.183	113.973	0	0	25.1384	56.5236	80.1054	90.3021	30.7869	19.6658	166.072	100.722	0	0	546.91	435.933	236.752	239.335
A01	XLOC_002010	1164647	1165722	+	Coding	having high similarity to Cotton_A_05235 (Evalue:0.00000001)	13.9052	10.2888	24.187	16.3569	7.8197	4.01828	54.0641	49.7631	3.82787	0	0	0	18.4487	20.7971	13.4422	8.80668	3.18728	1.80421	0	0	157.834	172.614	184.143	170.224
A01	XLOC_002011	1185122	1188025	median	Coding	having high similarity to Cotton_A_29246 (Evalue:0.000007)	17.816	14.2811	2.21353	1.96474	55.8764	55.6152	16.235	18.392	1.22611	2.80259	2.16353	2.43234	10.8338	7.77181	7.94899	7.89847	1.53138	1.15582	2.57617	2.89466	289.391	270.528	12.869	16.9633
A01	XLOC_002012	1203048	1203949	-	Coding	putative protein-coding transcripts, having high similarity to UniprotKB protein tr|A0A061GAR5|A0A061GAR5_THECC (Evalue:4E-71)	0	0	0	0	1.95624	2.51312	0	0	0	10.9641	0	0	0	0	0	0	3.99398	4.52171	0	0	102.301	77.2511	0	0
A01	XLOC_002013	1380302	1380893	median	Non-coding	putative novel ncRNA transcript (CPC score:-1.09668)	24.6827	0	21.0286	9.33254	53.0534	31.8061	69.4049	26.2086	0	0	2358.53	2010.34	56.139	39.5531	28.3184	0	14.5482	16.4704	201.908	123.747	37.2635	70.3473	76.4101	8.63313
A01	XLOC_002014	1626002	1626249	+	Non-coding	putative novel ncRNA transcript (CPC score:-1.49101)	0	0	41.427	110.312	228.703	293.806	0	68.8423	68.8411	157.354	0	273.132	55.2977	62.3365	0	0	429.905	129.789	0	0	391.521	221.738	0	68.03
A01	XLOC_002015	1646636	1647601	-	Non-coding	putative novel ncRNA transcript (CPC score:-1.32421)	3.54237	3.93164	40.931	39.8463	5.37299	4.60166	11.6209	13.1648	0	0	69.6885	95.7575	49.3483	31.7885	3.55613	6.05748	10.9615	12.4098	18.44	0	6.23925	7.06719	38.3814	26.0189
A01	XLOC_002016	1671666	1672066	median	Non-coding	putative novel ncRNA transcript (CPC score:-1.0491)	49.9451	31.6763	218.075	302.149	232.342	253.257	31.2089	53.0328	106.064	80.812	904.581	876.701	85.1974	80.0352	47.7516	81.3396	147.19	166.639	519.984	459.069	175.939	113.877	77.3074	52.4071
A01	XLOC_002017	1782670	1783008	median	Non-coding	putative novel ncRNA transcript (CPC score:-1.07956)	0	0	7.89158	14.0092	102.908	66.101	0	0	0	0	46.2798	0	0	0	0	0	0	0	0	0	0	0	22.94	0
A01	XLOC_002018	1870403	1871142	-	Non-coding	putative novel ncRNA transcript (CPC score:-1.04344)	0	0	0	0	0	0	0	0	0	0	0	0	0	0	6.7808	2.88759	0	0	408.749	400.02	8.9227	0	0	0
A01	XLOC_002019	1873631	1874406	median	Non-coding	putative novel ncRNA transcript (CPC score:-1.22417)	128.01	126.291	157.277	172.539	71.7137	70.6315	181.456	164.451	287.784	268.491	51.8172	23.3021	84.9185	58.5003	98.3635	121.61	88.025	66.4372	98.7202	83.1938	125.259	132.422	164.383	139.295
A01	XLOC_002021	1897314	1898316	+	Non-coding	putative novel ncRNA transcript (CPC score:-1.36385)	1.68807	0	32.7183	31.2748	0	0	44.3022	25.094	0	0	0	0	6.71894	15.1484	5.64876	3.84882	10.4471	9.85624	0	0	29.7323	26.9422	3.65803	8.26598
A01	XLOC_002022	1919572	1920518	-	Coding	having high similarity to Cotton_A_15331 (Evalue:2E-31)	0	0	58.248	45.6894	0	0	0	0	0	0	0	0	0	0	0	0	0	0	0	0	0	0	3.9377	0
A01	XLOC_002023	2009307	2009992	-	Coding	having high similarity to Cotton_A_17817 (Evalue:0)	11.2923	12.5332	21.045	22.4155	11.3634	3.64955	18.5224	34.972	6.99429	31.9745	12.3418	13.8752	50.5644	25.3337	18.8936	12.8733	49.5023	59.3397	0	0	19.8893	11.2643	30.5878	34.5594
A01	XLOC_002024	2017184	2017478	+	Non-coding	putative novel ncRNA transcript (CPC score:-1.11522)	0	0	0	0	119.042	267.626	68.3085	0	38.6913	88.4387	0	0	31.0794	35.0354	0	0	48.3245	0	0	0	330.074	249.25	33.8414	38.2354
A01	XLOC_002025	2142774	2142890	+	Coding	having high similarity to Gorai.002G029600.1 (Evalue:1E-13)	0	0	0	0	0	0	0	0	0	0	0	25037.4	0	0	0	0	0	0	225402	461843	8972.45	0	0	0
A01	XLOC_002026	2143192	2143544	+	Coding	putative protein-coding transcripts, having high similarity to UniprotKB protein tr|A0A061E8D1|A0A061E8D1_THECC (Evalue:1E-10)	9.55956	0	0	0	0	0	0	23.6846	0	0	208.96	46.9845	0	0	6.3978	10.898	0	0	8658.72	9281.88	0	0	0	0
A01	XLOC_002027	2171605	2172024	+	Coding	having high similarity to Cotton_A_17798 (Evalue:4E-40)	90.6833	86.2701	57.9438	34.2874	70.5167	65.8838	56.6647	48.1447	208.624	330.136	28.3174	0	180.471	159.848	86.7005	95.9952	133.624	128.587	134.873	189.435	114.087	129.227	70.1819	79.2945
A01	XLOC_002028	2203978	2204494	median	Non-coding	putative novel ncRNA transcript (CPC score:-1.10911)	4.40043	0	3.28036	5.82332	4.3963	5.64778	38.4954	32.7073	10.9023	0	0	0	8.7574	9.87214	8.83505	10.033	36.3111	61.6633	0	0	0	0	0	0
A01	XLOC_002029	2226030	2226338	-	Non-coding	putative novel ncRNA transcript (CPC score:-0.915597)	108.987	30.241	50.7788	18.0286	26.1617	16.8045	119.179	67.5062	33.7526	0	0	66.9579	54.2245	30.5634	91.1755	108.715	196.729	190.905	0	0	47.9903	54.3586	59.0434	0
A01	XLOC_002030	2268500	2269362	-	Non-coding	putative novel ncRNA transcript (CPC score:-1.03675)	104.678	113.903	41.312	38.0268	172.041	199.712	206.489	213.582	15.2556	0	107.677	110.967	49.0171	46.0471	164.839	208.249	93.1521	86.2858	609.014	576.258	289.211	311.209	115.642	120.607
A01	XLOC_002031	2296601	2297201	+	Coding	having high similarity to Cotton_A_30392 (Evalue:2E-58)	10.332	7.64489	2.56737	0	0	0	0	0	0	0	0	0	0	0	50.708	43.1878	0	0	0	0	0	0	0	0
A01	XLOC_002032	2318599	2318950	median	Non-coding	putative novel ncRNA transcript (CPC score:-1.21775)	28.8801	42.7383	14.3527	25.479	28.1888	36.2131	84.2151	47.7019	23.8505	0	84.1708	141.943	38.3166	43.1939	38.6563	54.8724	99.2958	123.657	50.1122	56.3076	33.9113	76.8227	41.7218	23.5695
A01	XLOC_002033	2450601	2451854	+	Coding	putative protein-coding transcripts, having high similarity to UniprotKB protein tr|A0A061FA86|A0A061FA86_THECC (Evalue:0)	24.3286	19.8963	4.77266	3.38898	1.29771	8.33564	19.6026	12.6897	0	0	0	0	2.54826	0	4.28476	4.37917	2.64148	2.9905	0	0	36.0846	30.6547	80.467	75.2399
A01	XLOC_002034	2452515	2452699	+	Coding	having high similarity to Cotton_A_05730 (Evalue:2E-21)	1519.5	1897.29	70.7959	0	74.9225	288.751	830.796	941.173	0	0	0	0	0	0	317.793	541.325	0	0	0	0	2007.24	2273.6	2675.35	1860.14
A01	XLOC_002035	2455051	2455593	+	Coding	having high similarity to Cotton_A_15883 (Evalue:1E-89)	186.397	224.87	15.1035	10.7247	4.05475	5.209	35.4483	70.2762	0	0	0	0	0	0	32.5428	23.0972	0	0	21.0935	23.7013	71.3707	64.6732	245.865	218.262
A01	XLOC_002036	2482860	2483289	+	Coding	having high similarity to Cotton_A_21848 (Evalue:0.000004)	6.17712	0	0	0	6.12173	7.86437	0	0	0	0	0	0	0	0	0	0	0	0	0	0	261.117	172.531	26.7715	15.1237
A01	XLOC_002037	2483662	2484081	+	Coding	having high similarity to Cotton_A_40436 (Evalue:0.000004)	0	0	0	0	12.8212	16.471	0	0	0	0	0	0	0	0	0	0	6.68118	0	0	0	273.809	180.917	70.1819	63.4356
A01	XLOC_002039	2543629	2545104	+	Coding	putative protein-coding transcripts, having high similarity to UniprotKB protein tr|A0A061FA86|A0A061FA86_THECC (Evalue:2E-150)	41.1493	32.7896	3.14619	4.18885	2.1409	2.75034	2.30755	0	0	0	0	0	0	0	4.23684	3.6085	0	0	0	0	89.2026	79.9898	210.35	216.996
A01	XLOC_002040	2545482	2545719	+	Coding	putative protein-coding transcripts, having high similarity to UniprotKB protein tr|A0A061FAS2|A0A061FAS2_THECC (Evalue:0.000000003)	323.558	215.468	0	0	29.1954	37.5063	0	0	0	0	0	0	0	0	86.6174	36.8858	0	0	0	0	341.934	516.411	1682.75	1584.37
A01	XLOC_002041	2545828	2546149	+	Coding	having high similarity to Cotton_A_21651 (Evalue:0.000003)	97.0985	53.8843	0	0	0	0	0	0	0	0	0	0	0	0	0	0	0	0	0	0	256.532	242.145	552.329	475.462
A01	XLOC_002042	2546710	2547301	+	Coding	having high similarity to Cotton_A_05730 (Evalue:6E-18)	7.0522	0	5.25716	0	0	0	0	0	0	0	0	0	0	0	0	0	0	0	0	0	24.8423	14.0695	129.897	155.396
A01	XLOC_002043	2547875	2548397	+	Coding	having high similarity to Cotton_A_15880 (Evalue:3E-140)	38.8335	28.734	0	0	0	0	0	0	0	0	0	0	0	0	2.88773	4.91894	0	0	0	0	91.1977	51.6498	149.603	221.849
A01	XLOC_002044	2570614	2572262	median	Coding	putative protein-coding transcripts, having high similarity to UniprotKB protein tr|A0A061FA86|A0A061FA86_THECC (Evalue:0)	17.6294	6.17895	4.84182	4.91156	2.82572	1.21004	46.6729	55.1726	0	0	0	0	3.69312	2.08161	16.7664	15.8665	3.82823	4.33405	0	0	846.548	829.305	16.0853	13.6304
A01	XLOC_002045	2572520	2573005	+	Coding	having high similarity to Cotton_A_21651 (Evalue:0.000001)	24.5147	43.5337	0	6.48831	0	0	64.337	48.5897	0	0	0	0	0	0	22.9692	11.1787	5.0572	5.72541	0	0	1053.55	1134.66	0	12.0041
A01	XLOC_002046	2573879	2575350	-	Coding	having high similarity to Cotton_A_15880 (Evalue:3E-170)	9.52621	2.34957	3.94525	7.00363	0	0	37.0383	28.8469	0	0	0	0	0	0	12.751	16.8932	1.09177	1.23603	0	0	335.574	405.445	2.29369	10.366
A01	XLOC_002047	2639103	2639832	+	Coding	putative protein-coding transcripts, having high similarity to UniprotKB protein tr|A0A061FA86|A0A061FA86_THECC (Evalue:7E-76)	15.4926	0	0	0	0	0	16.9413	12.7947	0	0	0	0	0	0	19.009	8.83082	5.32669	3.01525	0	0	9.0958	10.3028	16.7861	6.32188
A01	XLOC_002048	2656572	2657257	median	Coding	having high similarity to Gorai.009G401700.1 (Evalue:8E-32)	203.261	225.598	174.674	280.194	68.1807	113.136	179.05	188.849	41.9657	15.9872	431.962	513.382	89.8923	57.0008	83.1319	106.205	311.573	286.809	396.783	313.737	248.617	202.758	232.467	269.563
A01	XLOC_002050	2740721	2740941	+	Non-coding	putative novel ncRNA transcript (CPC score:-1.02997)	0	0	0	343.323	568.484	1119.81	567.388	321.385	0	0	0	212.516	602.357	388.018	0	49.2927	1694.78	1413.79	0	0	761.577	172.528	187.397	211.729
A01	XLOC_002052	3056014	3056524	median	Non-coding	putative novel ncRNA transcript (CPC score:-1.23514)	4.48949	0	3.34675	17.8235	17.9338	23.039	0	0	11.1229	0	78.5076	44.1309	17.8693	10.0719	6.00924	5.11804	69.4612	62.9113	23.3703	52.519	31.6297	17.9135	9.72866	10.9918
A01	XLOC_002053	3118794	3119200	-	Non-coding	putative novel ncRNA transcript (CPC score:-1.26286)	48.3953	168.814	87.6155	109.79	0	0	30.2404	17.1291	0	0	0	33.9798	0	0	9.25396	7.88155	0	0	0	0	0	0	194.762	389.32
A01	XLOC_002054	3136431	3137592	-	Coding	having high similarity to Cotton_A_33212 (Evalue:2E-16)	342.768	358.606	183.263	210.07	206.321	223.011	153.615	174.024	372.405	365.947	98.2618	96.6617	176.129	198.548	183.332	185.77	205.756	190.291	204.755	238.286	222.685	207.393	280.062	285.471
A01	XLOC_002056	3230961	3232036	-	Non-coding	putative novel ncRNA transcript (CPC score:-1.23194)	1446.14	1440.44	377.778	386.432	275.253	243.106	283.836	260.299	474.655	533.723	688.954	691.024	556.537	603.116	624.547	679.876	258.169	243.568	120.641	108.444	489.831	480.853	847.056	847.339
A01	XLOC_002057	3247185	3248313	median	Non-coding	putative novel ncRNA transcript (CPC score:-0.98241)	106.25	106.618	143.221	156.015	240.247	238.578	187.807	180.304	219.967	173.092	108.171	100.15	298.348	274.284	375.024	345.125	273.232	270.243	424.288	374.584	102.543	110.342	236.55	245.883
A01	XLOC_002058	3291599	3292327	-	Coding	having high similarity to Cotton_A_34004 (Evalue:0.000007)	2.58712	5.74283	0	0	0	0	0	0	0	0	226.204	216.163	0	0	0	0	0	0	13.4674	15.1323	0	0	0	0
A01	XLOC_002059	3300614	3301002	-	Coding	having high similarity to Cotton_A_26689 (Evalue:3E-68)	503.06	507.584	5.68202	0	0	0	50.0093	37.7689	0	0	33.322	74.9243	15.169	17.0998	61.2139	86.8927	0	0	0	0	0	0	16.517	74.6466
A01	XLOC_002060	3303141	3303989	+	Non-coding	putative novel ncRNA transcript (CPC score:-0.832576)	0	0	12.5107	16.6568	38.1254	43.5363	0	0	36.3818	35.6399	18.3421	10.3105	29.2242	28.2379	0	0	10.819	9.79886	0	0	22.1694	8.37043	4.54591	0
A01	XLOC_002061	3337862	3338541	+	Coding	putative protein-coding transcripts, having high similarity to UniprotKB protein tr|A0A061FAG4|A0A061FAG4_THECC (Evalue:6E-31)	25.7352	19.0422	14.9214	11.3522	8.631	7.39196	12.5074	7.08457	0	0	0	0	5.69069	19.2452	1.91372	0	0	0	0	0	10.0729	11.4095	99.1428	70.0097
A01	XLOC_002062	3537167	3538472	+	Non-coding	putative novel ncRNA transcript (CPC score:-1.2034)	32.9251	18.9484	4.54528	4.84128	6.18119	14.2934	13.3348	6.04257	42.2973	34.529	335.86	305.668	24.2685	19.1504	30.1966	23.633	10.0625	11.3921	0	0	21.4784	24.3286	36.9954	47.7702
A01	XLOC_002063	3585662	3585991	-	Coding	having high similarity to Cotton_A_25309 (Evalue:9E-127)	11.3594	0	0	0	0	0	0	0	0	0	0	0	0	0	7.60236	0	0	0	0	0	0	0	295.388	305.93
A01	XLOC_002064	3588435	3588798	-	Coding	putative protein-coding transcripts, having high similarity to UniprotKB protein tr|A0A061F8K2|A0A061F8K2_THECC (Evalue:7E-22)	0	0	0	0	0	0	0	0	0	0	0	0	0	0	5.93995	0	0	0	0	0	0	0	96.1649	217.302
A01	XLOC_002065	3658805	3659055	+	Non-coding	putative novel ncRNA transcript (CPC score:-1.05868)	53.2157	0	79.3408	70.4231	146.532	156.87	0	65.9232	263.688	0	0	0	52.9529	59.6933	195.882	30.3331	82.3351	62.1427	0	0	187.46	212.335	57.6589	0
A01	XLOC_002066	3692387	3693172	+	Coding	having high similarity to Cotton_A_37483 (Evalue:6E-28)	16.3035	20.6801	41.6697	33.904	9.3963	12.0711	101.875	63.4752	34.6222	26.3793	0	0	32.446	36.576	37.4099	37.1722	28.8282	29.9175	36.3723	68.115	8.20447	0	60.5648	45.6191
A01	XLOC_002067	3712518	3712848	median	Non-coding	putative novel ncRNA transcript (CPC score:-1.10052)	22.537	50.0271	33.601	29.8243	0	14.0324	73.9332	55.8372	27.9181	0	49.2629	55.3836	44.8513	101.121	37.7075	51.3845	116.23	144.747	117.317	131.821	79.3895	89.9245	48.8373	82.7676
A01	XLOC_002068	3721418	3721761	-	Coding	having high similarity to Cotton_A_25321 (Evalue:4E-64)	0	0	0	0	29.7862	25.5102	0	0	0	0	0	0	20.2932	0	6.82438	0	0	0	8174.44	7395.75	35.9202	0	0	0
A01	XLOC_002069	3741130	3741301	-	Coding	having high similarity to Gorai.002G044200.1 (Evalue:9E-13)	0	0	0	0	0	0	0	0	0	0	0	0	0	0	0	0	141.36	0	21402.2	18437	0	0	0	0
A01	XLOC_002070	3741409	3741932	-	Coding	having high similarity to Cotton_A_25323 (Evalue:1E-31)	4.3009	9.54704	0	0	0	0	0	0	0	0	0	0	8.55932	9.64883	2.8784	4.90305	0	0	5686.68	5886.6	0	0	0	0
A01	XLOC_002073	3966395	3968648	+	Coding	having high similarity to Cotton_A_25331 (Evalue:0)	69.8299	65.1899	5.83802	6.90913	44.4438	34.939	88.4917	92.1639	3.23377	7.3916	151.213	157.17	68.8357	73.2055	41.0561	40.9192	6.7315	7.62093	27.1778	26.7206	25.2882	23.436	36.7695	39.9458
A01	XLOC_002074	3969281	3970304	-	Coding	having high similarity to Cotton_A_25332 (Evalue:0)	24.6642	14.5997	2.4515	0	21.6274	17.0978	25.1725	20.3692	4.07377	9.31163	35.9418	24.2445	19.6339	22.1331	18.7075	18.7448	0	0	0	0	23.1688	32.8041	17.8156	20.1288
A01	XLOC_002075	4035195	4036623	+	Non-coding	putative novel ncRNA transcript (CPC score:-1.07626)	5.47972	7.29827	30.2285	33.3574	17.7867	14.2812	21.5717	27.1529	8.14575	12.4128	67.0766	53.8648	10.9053	14.7522	18.3367	17.4914	40.6954	35.8341	22.82	25.6412	27.0243	26.2375	21.3741	18.7828
A01	XLOC_002076	4140648	4141606	-	Non-coding	putative novel ncRNA transcript (CPC score:-1.28108)	1.78784	0	18.6588	28.3913	21.6924	16.256	0	0	0	0	7.81598	0	7.11605	8.02185	0	0	11.0646	16.702	0	10.4573	0	0	3.87422	4.37726
A01	XLOC_002077	4141840	4143041	-	Non-coding	putative novel ncRNA transcript (CPC score:-1.27231)	1.34788	5.984	23.1103	23.1884	28.6782	29.8243	0	0	0	0	11.7852	13.2494	24.1421	24.1912	0	1.53659	25.0252	22.0359	7.01646	7.88391	0	0	0	3.30009
A01	XLOC_002078	4145476	4145789	+	Non-coding	putative novel ncRNA transcript (CPC score:-1.25503)	13.0156	57.7838	38.8108	34.4486	313.185	273.59	85.3965	161.237	0	0	170.703	319.854	155.417	87.5997	34.8432	133.541	134.252	151.99	0	0	45.8494	51.9336	56.4095	31.8669
A01	XLOC_002080	4319062	4319962	-	Coding	having high similarity to Cotton_A_37044 (Evalue:4E-100)	1.93889	0	17.3445	12.8292	39.1813	37.7512	50.8849	62.4491	0	0	0	0	34.7278	34.7985	24.6547	22.1035	0	0	0	0	0	0	8.40312	9.49419
A01	XLOC_002081	4320495	4322067	-	Coding	having high similarity to Cotton_A_14210 (Evalue:0)	7.83818	6.52464	10.9558	15.559	14.9155	12.7742	62.1407	65.5417	0	0	8.56663	9.631	21.4486	17.5845	19.6716	11.1695	4.0424	3.43239	0	5.7308	0	3.90938	12.7389	16.7918
A01	XLOC_002084	4332794	4333475	-	Non-coding	putative novel ncRNA transcript (CPC score:-1.1616)	0	0	31.8376	18.8395	2.86485	0	6.22696	0	0	0	0	0	0	6.38761	20.9608	25.9669	2.93682	3.32486	0	0	0	0	12.3398	6.97102
A01	XLOC_002085	4334440	4336005	-	Coding	having high similarity to Cotton_A_14214 (Evalue:8E-103)	1.96969	2.18614	33.7717	32.5825	1.99898	1.28401	28.0005	29.2805	0	0	4.3055	4.84044	5.8799	6.62836	18.4552	24.7001	2.03167	2.30011	0	0	6.93852	7.85926	14.9391	12.0563
[truncated: 12,692 more rows]
