# Supplementary material for: Genome-wide comparative analysis of H3K4me3 profiles between diploid and allotetraploid cotton to refine genome annotation
Source: Sci Rep. 2017 Aug 22;7:9098. doi: 10.1038/s41598-017-09680-6 (PMC5567255; doi:10.1038/s41598-017-09680-6)
Supplement: Supplementary file 3 — Table S4 [file 41598_2017_9680_MOESM3_ESM.xls]

## Sheet: A lost genes
chr	novel id	A genome lost gene	alignment length	e-value
A02	XLOC_004561	Cotton_A_29782	177	4e-94
A03	XLOC_006852	Cotton_A_18155	85	3e-36
A04	XLOC_008903	Cotton_A_01645	406	0
A05	XLOC_012978	Cotton_A_04120	873	0
A05	XLOC_013052	Cotton_A_19102	59	6e-26
A05	XLOC_013092	Cotton_A_25224	78	8e-30
A06	XLOC_015469	Cotton_A_24338	194	1e-62
A06	XLOC_015482	Cotton_A_37369	355	0
A06	XLOC_015778	Cotton_A_04997	131	2e-66
A07	XLOC_017950	Cotton_A_05712	100	2e-50
A07	XLOC_018514	Cotton_A_41064	76	2e-30
A08	XLOC_020973	Cotton_A_08665	92	2e-30
A10	XLOC_026886	Cotton_A_26742	234	1e-127
A11	XLOC_030680	Cotton_A_24338	192	7e-49
A12	XLOC_033548	Cotton_A_04810	120	7e-55
A12	XLOC_033550	Cotton_A_38998	149	1e-74
A12	XLOC_033551	Cotton_A_38998	151	3e-69
A12	XLOC_033752	Cotton_A_15059	258	5e-108
A12	XLOC_033930	Cotton_A_19103	190	1e-27
A13	XLOC_036164	Cotton_A_35190	442	0
A13	XLOC_036327	Cotton_A_12082	321	6e-129
A13	XLOC_036343	Cotton_A_16158	667	0
A13	XLOC_036343	Cotton_A_35266	610	0
A01	XLOC_002251	Cotton_A_01621	122	4e-22

## Sheet: D lost genes
chr	novel id	D genome lost gene	alignment length	e-value
D01	XLOC_039061	Gorai.002G116000.6	73	2e-26
D01	XLOC_039061	Gorai.002G116000.7	73	2e-26
D01	XLOC_039061	Gorai.002G116000.3	73	2e-26
D01	XLOC_039066	Gorai.002G116000.1	123	1e-58
D01	XLOC_039066	Gorai.002G116000.6	104	7e-45
D01	XLOC_039066	Gorai.002G116000.7	104	7e-45
D01	XLOC_039067	Gorai.002G116000.6	77	2e-28
D01	XLOC_039067	Gorai.002G116000.7	77	2e-28
D01	XLOC_039067	Gorai.002G116000.3	77	2e-28
D02	XLOC_041940	Gorai.013G092100.1	166	1e-24
D02	XLOC_041981	Gorai.005G079900.1	504	0
D02	XLOC_041982	Gorai.005G079900.2	241	3e-131
D02	XLOC_041982	Gorai.005G079900.1	241	3e-131
D03	XLOC_044123	Gorai.013G092100.1	208	2e-111
D06	XLOC_053622	Gorai.010G103900.3	102	3e-51
D06	XLOC_053622	Gorai.010G103900.2	102	3e-51
D06	XLOC_053622	Gorai.010G103900.1	102	3e-51
D08	XLOC_059815	Gorai.013G048600.1	125	2e-45
D09	XLOC_062448	Gorai.010G091200.1	517	0
D09	XLOC_062449	Gorai.010G091200.1	201	2e-91
D09	XLOC_062495	Gorai.007G052900.3	137	2e-40
D09	XLOC_062495	Gorai.007G052900.2	137	2e-40
D09	XLOC_062495	Gorai.007G052900.1	137	2e-40
D10	XLOC_065313	Gorai.011G046000.1	98	3e-48
D10	XLOC_065313	Gorai.011G046000.2	98	3e-48
D11	XLOC_069390	Gorai.007G188700.1	170	9e-84
D12	XLOC_072947	Gorai.008G207500.1	504	0
D13	XLOC_075644	Gorai.009G347300.1	212	2e-75
D13	XLOC_075668	Gorai.010G112100.1	279	8e-90
D10	XLOC_065438	Gorai.013G092100.1	145	6e-28
