# Supplementary material for: Genome-wide comparative analysis of H3K4me3 profiles between diploid and allotetraploid cotton to refine genome annotation
Source: Sci Rep. 2017 Aug 22;7:9098. doi: 10.1038/s41598-017-09680-6 (PMC5567255; doi:10.1038/s41598-017-09680-6)
Supplement: Supplementary file 4 — Table S5 [file 41598_2017_9680_MOESM4_ESM.xls]

## Sheet: Table S5.cotA_novelgenes.gff
chr1	NewlyFind	mRNA	910000	912849	.	-	.	ID=Cotton_A_novel_00001;Name=Cotton_A_novel_00001
chr1	NewlyFind	exon	910000	912849	.	-	.	ID=Cotton_A_novel_00001:exon_1;Parent=Cotton_A_novel_00001
chr1	NewlyFind	CDS	910000	912849	.	-	.	ID=Cotton_A_novel_00001:cds_1;Parent=Cotton_A_novel_00001
chr1	NewlyFind	mRNA	5334199	5336668	.	+	.	ID=Cotton_A_novel_00002;Name=Cotton_A_novel_00002
chr1	NewlyFind	exon	5334200	5334515	.	+	.	ID=Cotton_A_novel_00002:exon_1;Parent=Cotton_A_novel_00002
chr1	NewlyFind	CDS	5334200	5334515	.	+	.	ID=Cotton_A_novel_00002:cds_1;Parent=Cotton_A_novel_00002
chr1	NewlyFind	exon	5334611	5336668	.	+	.	ID=Cotton_A_novel_00002:exon_2;Parent=Cotton_A_novel_00002
chr1	NewlyFind	CDS	5334611	5336668	.	+	.	ID=Cotton_A_novel_00002:cds_2;Parent=Cotton_A_novel_00002
chr1	NewlyFind	mRNA	8172919	8178634	.	+	.	ID=Cotton_A_novel_00003;Name=Cotton_A_novel_00003
chr1	NewlyFind	exon	8172920	8178634	.	+	.	ID=Cotton_A_novel_00003:exon_1;Parent=Cotton_A_novel_00003
chr1	NewlyFind	CDS	8172920	8178634	.	+	.	ID=Cotton_A_novel_00003:cds_1;Parent=Cotton_A_novel_00003
chr1	NewlyFind	mRNA	12427233	12432840	.	-	.	ID=Cotton_A_novel_00005;Name=Cotton_A_novel_00005
chr1	NewlyFind	exon	12427234	12431372	.	-	.	ID=Cotton_A_novel_00005:exon_1;Parent=Cotton_A_novel_00005
chr1	NewlyFind	CDS	12427234	12431372	.	-	.	ID=Cotton_A_novel_00005:cds_1;Parent=Cotton_A_novel_00005
chr1	NewlyFind	exon	12431485	12432840	.	-	.	ID=Cotton_A_novel_00005:exon_2;Parent=Cotton_A_novel_00005
chr1	NewlyFind	CDS	12431485	12432840	.	-	.	ID=Cotton_A_novel_00005:cds_2;Parent=Cotton_A_novel_00005
chr1	NewlyFind	mRNA	12789665	12790821	.	+	.	ID=Cotton_A_novel_00006;Name=Cotton_A_novel_00006
chr1	NewlyFind	exon	12789666	12790821	.	+	.	ID=Cotton_A_novel_00006:exon_1;Parent=Cotton_A_novel_00006
chr1	NewlyFind	CDS	12789666	12790821	.	+	.	ID=Cotton_A_novel_00006:cds_1;Parent=Cotton_A_novel_00006
chr1	NewlyFind	mRNA	14384932	14385086	.	+	.	ID=Cotton_A_novel_00007;Name=Cotton_A_novel_00007
chr1	NewlyFind	exon	14384933	14385086	.	+	.	ID=Cotton_A_novel_00007:exon_1;Parent=Cotton_A_novel_00007
chr1	NewlyFind	CDS	14384933	14385086	.	+	.	ID=Cotton_A_novel_00007:cds_1;Parent=Cotton_A_novel_00007
chr1	NewlyFind	mRNA	14471134	14471588	.	+	.	ID=Cotton_A_novel_00009;Name=Cotton_A_novel_00009
chr1	NewlyFind	exon	14471135	14471588	.	+	.	ID=Cotton_A_novel_00009:exon_1;Parent=Cotton_A_novel_00009
chr1	NewlyFind	CDS	14471135	14471588	.	+	.	ID=Cotton_A_novel_00009:cds_1;Parent=Cotton_A_novel_00009
chr1	NewlyFind	mRNA	18938484	18940852	.	+	.	ID=Cotton_A_novel_00010;Name=Cotton_A_novel_00010
chr1	NewlyFind	exon	18938484	18940852	.	+	.	ID=Cotton_A_novel_00010:exon_1;Parent=Cotton_A_novel_00010
chr1	NewlyFind	CDS	18938484	18940852	.	+	.	ID=Cotton_A_novel_00010:cds_1;Parent=Cotton_A_novel_00010
chr1	NewlyFind	mRNA	19261443	19262212	.	+	.	ID=Cotton_A_novel_00011;Name=Cotton_A_novel_00011
chr1	NewlyFind	exon	19261651	19262212	.	+	.	ID=Cotton_A_novel_00011:exon_1;Parent=Cotton_A_novel_00011
chr1	NewlyFind	CDS	19261651	19262212	.	+	.	ID=Cotton_A_novel_00011:cds_1;Parent=Cotton_A_novel_00011
chr1	NewlyFind	mRNA	21872996	21875420	.	+	.	ID=Cotton_A_novel_00013;Name=Cotton_A_novel_00013
chr1	NewlyFind	exon	21872996	21875420	.	+	.	ID=Cotton_A_novel_00013:exon_1;Parent=Cotton_A_novel_00013
chr1	NewlyFind	CDS	21872996	21875420	.	+	.	ID=Cotton_A_novel_00013:cds_1;Parent=Cotton_A_novel_00013
chr1	NewlyFind	mRNA	25369743	25374695	.	-	.	ID=Cotton_A_novel_00015;Name=Cotton_A_novel_00015
chr1	NewlyFind	exon	25369744	25370137	.	-	.	ID=Cotton_A_novel_00015:exon_1;Parent=Cotton_A_novel_00015
chr1	NewlyFind	CDS	25369744	25370137	.	-	.	ID=Cotton_A_novel_00015:cds_1;Parent=Cotton_A_novel_00015
chr1	NewlyFind	exon	25372806	25373952	.	-	.	ID=Cotton_A_novel_00015:exon_2;Parent=Cotton_A_novel_00015
chr1	NewlyFind	CDS	25372806	25373952	.	-	.	ID=Cotton_A_novel_00015:cds_2;Parent=Cotton_A_novel_00015
chr1	NewlyFind	exon	25374048	25374274	.	-	.	ID=Cotton_A_novel_00015:exon_3;Parent=Cotton_A_novel_00015
chr1	NewlyFind	CDS	25374048	25374274	.	-	.	ID=Cotton_A_novel_00015:cds_3;Parent=Cotton_A_novel_00015
chr1	NewlyFind	exon	25374395	25374449	.	-	.	ID=Cotton_A_novel_00015:exon_4;Parent=Cotton_A_novel_00015
chr1	NewlyFind	CDS	25374395	25374449	.	-	.	ID=Cotton_A_novel_00015:cds_4;Parent=Cotton_A_novel_00015
chr1	NewlyFind	exon	25374463	25374695	.	-	.	ID=Cotton_A_novel_00015:exon_5;Parent=Cotton_A_novel_00015
chr1	NewlyFind	CDS	25374463	25374695	.	-	.	ID=Cotton_A_novel_00015:cds_5;Parent=Cotton_A_novel_00015
chr1	NewlyFind	mRNA	25473019	25474158	.	-	.	ID=Cotton_A_novel_00016;Name=Cotton_A_novel_00016
chr1	NewlyFind	exon	25473020	25474158	.	-	.	ID=Cotton_A_novel_00016:exon_1;Parent=Cotton_A_novel_00016
chr1	NewlyFind	CDS	25473020	25474158	.	-	.	ID=Cotton_A_novel_00016:cds_1;Parent=Cotton_A_novel_00016
chr1	NewlyFind	mRNA	29177653	29178799	.	-	.	ID=Cotton_A_novel_00018;Name=Cotton_A_novel_00018
chr1	NewlyFind	exon	29177654	29178799	.	-	.	ID=Cotton_A_novel_00018:exon_1;Parent=Cotton_A_novel_00018
chr1	NewlyFind	CDS	29177654	29178799	.	-	.	ID=Cotton_A_novel_00018:cds_1;Parent=Cotton_A_novel_00018
chr1	NewlyFind	mRNA	40329037	40329807	.	+	.	ID=Cotton_A_novel_00021;Name=Cotton_A_novel_00021
chr1	NewlyFind	exon	40329038	40329807	.	+	.	ID=Cotton_A_novel_00021:exon_1;Parent=Cotton_A_novel_00021
chr1	NewlyFind	CDS	40329038	40329807	.	+	.	ID=Cotton_A_novel_00021:cds_1;Parent=Cotton_A_novel_00021
chr1	NewlyFind	mRNA	47529236	47530154	.	-	.	ID=Cotton_A_novel_00024;Name=Cotton_A_novel_00024
chr1	NewlyFind	exon	47529236	47529665	.	-	.	ID=Cotton_A_novel_00024:exon_1;Parent=Cotton_A_novel_00024
chr1	NewlyFind	CDS	47529236	47529665	.	-	.	ID=Cotton_A_novel_00024:cds_1;Parent=Cotton_A_novel_00024
chr1	NewlyFind	exon	47529993	47530154	.	-	.	ID=Cotton_A_novel_00024:exon_2;Parent=Cotton_A_novel_00024
chr1	NewlyFind	CDS	47529993	47530154	.	-	.	ID=Cotton_A_novel_00024:cds_2;Parent=Cotton_A_novel_00024
chr1	NewlyFind	mRNA	47598435	47603866	.	-	.	ID=Cotton_A_novel_00025;Name=Cotton_A_novel_00025
chr1	NewlyFind	exon	47598435	47599201	.	-	.	ID=Cotton_A_novel_00025:exon_1;Parent=Cotton_A_novel_00025
chr1	NewlyFind	CDS	47598435	47599201	.	-	.	ID=Cotton_A_novel_00025:cds_1;Parent=Cotton_A_novel_00025
chr1	NewlyFind	exon	47599409	47603866	.	-	.	ID=Cotton_A_novel_00025:exon_2;Parent=Cotton_A_novel_00025
chr1	NewlyFind	CDS	47599409	47603866	.	-	.	ID=Cotton_A_novel_00025:cds_2;Parent=Cotton_A_novel_00025
chr1	NewlyFind	mRNA	48600658	48602004	.	-	.	ID=Cotton_A_novel_00029;Name=Cotton_A_novel_00029
chr1	NewlyFind	exon	48600659	48601414	.	-	.	ID=Cotton_A_novel_00029:exon_1;Parent=Cotton_A_novel_00029
chr1	NewlyFind	CDS	48600659	48601414	.	-	.	ID=Cotton_A_novel_00029:cds_1;Parent=Cotton_A_novel_00029
chr1	NewlyFind	exon	48601503	48602004	.	-	.	ID=Cotton_A_novel_00029:exon_2;Parent=Cotton_A_novel_00029
chr1	NewlyFind	CDS	48601503	48602004	.	-	.	ID=Cotton_A_novel_00029:cds_2;Parent=Cotton_A_novel_00029
chr1	NewlyFind	mRNA	48908547	48909271	.	+	.	ID=Cotton_A_novel_00030;Name=Cotton_A_novel_00030
chr1	NewlyFind	exon	48908548	48909271	.	+	.	ID=Cotton_A_novel_00030:exon_1;Parent=Cotton_A_novel_00030
chr1	NewlyFind	CDS	48908548	48909271	.	+	.	ID=Cotton_A_novel_00030:cds_1;Parent=Cotton_A_novel_00030
chr1	NewlyFind	mRNA	49354105	49355276	.	-	.	ID=Cotton_A_novel_00031;Name=Cotton_A_novel_00031
chr1	NewlyFind	exon	49354106	49355276	.	-	.	ID=Cotton_A_novel_00031:exon_1;Parent=Cotton_A_novel_00031
chr1	NewlyFind	CDS	49354106	49355276	.	-	.	ID=Cotton_A_novel_00031:cds_1;Parent=Cotton_A_novel_00031
chr1	NewlyFind	mRNA	55742766	55743861	.	-	.	ID=Cotton_A_novel_00035;Name=Cotton_A_novel_00035
chr1	NewlyFind	exon	55742766	55743861	.	-	.	ID=Cotton_A_novel_00035:exon_1;Parent=Cotton_A_novel_00035
chr1	NewlyFind	CDS	55742766	55743861	.	-	.	ID=Cotton_A_novel_00035:cds_1;Parent=Cotton_A_novel_00035
chr1	NewlyFind	mRNA	59202124	59202549	.	+	.	ID=Cotton_A_novel_00037;Name=Cotton_A_novel_00037
chr1	NewlyFind	exon	59202125	59202549	.	+	.	ID=Cotton_A_novel_00037:exon_1;Parent=Cotton_A_novel_00037
chr1	NewlyFind	CDS	59202125	59202549	.	+	.	ID=Cotton_A_novel_00037:cds_1;Parent=Cotton_A_novel_00037
chr1	NewlyFind	mRNA	64429643	64431658	.	-	.	ID=Cotton_A_novel_00038;Name=Cotton_A_novel_00038
chr1	NewlyFind	exon	64429643	64431658	.	-	.	ID=Cotton_A_novel_00038:exon_1;Parent=Cotton_A_novel_00038
chr1	NewlyFind	CDS	64429643	64431658	.	-	.	ID=Cotton_A_novel_00038:cds_1;Parent=Cotton_A_novel_00038
chr1	NewlyFind	mRNA	65335403	65336005	.	-	.	ID=Cotton_A_novel_00039;Name=Cotton_A_novel_00039
chr1	NewlyFind	exon	65335404	65336005	.	-	.	ID=Cotton_A_novel_00039:exon_1;Parent=Cotton_A_novel_00039
chr1	NewlyFind	CDS	65335404	65336005	.	-	.	ID=Cotton_A_novel_00039:cds_1;Parent=Cotton_A_novel_00039
chr1	NewlyFind	mRNA	67015900	67017416	.	-	.	ID=Cotton_A_novel_00042;Name=Cotton_A_novel_00042
chr1	NewlyFind	exon	67015901	67016295	.	-	.	ID=Cotton_A_novel_00042:exon_1;Parent=Cotton_A_novel_00042
chr1	NewlyFind	CDS	67015901	67016295	.	-	.	ID=Cotton_A_novel_00042:cds_1;Parent=Cotton_A_novel_00042
chr1	NewlyFind	exon	67016587	67017416	.	-	.	ID=Cotton_A_novel_00042:exon_2;Parent=Cotton_A_novel_00042
chr1	NewlyFind	CDS	67016587	67017416	.	-	.	ID=Cotton_A_novel_00042:cds_2;Parent=Cotton_A_novel_00042
chr1	NewlyFind	mRNA	68194433	68194999	.	-	.	ID=Cotton_A_novel_00043;Name=Cotton_A_novel_00043
chr1	NewlyFind	exon	68194433	68194999	.	-	.	ID=Cotton_A_novel_00043:exon_1;Parent=Cotton_A_novel_00043
chr1	NewlyFind	CDS	68194433	68194999	.	-	.	ID=Cotton_A_novel_00043:cds_1;Parent=Cotton_A_novel_00043
chr1	NewlyFind	mRNA	70688735	70689266	.	-	.	ID=Cotton_A_novel_00045;Name=Cotton_A_novel_00045
chr1	NewlyFind	exon	70688735	70688846	.	-	.	ID=Cotton_A_novel_00045:exon_1;Parent=Cotton_A_novel_00045
chr1	NewlyFind	CDS	70688735	70688846	.	-	.	ID=Cotton_A_novel_00045:cds_1;Parent=Cotton_A_novel_00045
chr1	NewlyFind	exon	70688954	70689266	.	-	.	ID=Cotton_A_novel_00045:exon_2;Parent=Cotton_A_novel_00045
chr1	NewlyFind	CDS	70688954	70689266	.	-	.	ID=Cotton_A_novel_00045:cds_2;Parent=Cotton_A_novel_00045
chr1	NewlyFind	mRNA	71927317	71929021	.	+	.	ID=Cotton_A_novel_00046;Name=Cotton_A_novel_00046
chr1	NewlyFind	exon	71927318	71929021	.	+	.	ID=Cotton_A_novel_00046:exon_1;Parent=Cotton_A_novel_00046
chr1	NewlyFind	CDS	71927318	71929021	.	+	.	ID=Cotton_A_novel_00046:cds_1;Parent=Cotton_A_novel_00046
chr1	NewlyFind	mRNA	72858344	72861050	.	+	.	ID=Cotton_A_novel_00047;Name=Cotton_A_novel_00047
chr1	NewlyFind	exon	72858345	72858525	.	+	.	ID=Cotton_A_novel_00047:exon_1;Parent=Cotton_A_novel_00047
chr1	NewlyFind	CDS	72858345	72858525	.	+	.	ID=Cotton_A_novel_00047:cds_1;Parent=Cotton_A_novel_00047
chr1	NewlyFind	exon	72858749	72859003	.	+	.	ID=Cotton_A_novel_00047:exon_2;Parent=Cotton_A_novel_00047
chr1	NewlyFind	CDS	72858749	72859003	.	+	.	ID=Cotton_A_novel_00047:cds_2;Parent=Cotton_A_novel_00047
chr1	NewlyFind	exon	72861012	72861050	.	+	.	ID=Cotton_A_novel_00047:exon_3;Parent=Cotton_A_novel_00047
chr1	NewlyFind	CDS	72861012	72861050	.	+	.	ID=Cotton_A_novel_00047:cds_3;Parent=Cotton_A_novel_00047
chr1	NewlyFind	mRNA	72851305	72856803	.	+	.	ID=Cotton_A_novel_00048;Name=Cotton_A_novel_00048
chr1	NewlyFind	exon	72851306	72851845	.	+	.	ID=Cotton_A_novel_00048:exon_1;Parent=Cotton_A_novel_00048
chr1	NewlyFind	CDS	72851306	72851845	.	+	.	ID=Cotton_A_novel_00048:cds_1;Parent=Cotton_A_novel_00048
chr1	NewlyFind	exon	72851940	72852015	.	+	.	ID=Cotton_A_novel_00048:exon_2;Parent=Cotton_A_novel_00048
chr1	NewlyFind	CDS	72851940	72852015	.	+	.	ID=Cotton_A_novel_00048:cds_2;Parent=Cotton_A_novel_00048
chr1	NewlyFind	exon	72852103	72856803	.	+	.	ID=Cotton_A_novel_00048:exon_3;Parent=Cotton_A_novel_00048
chr1	NewlyFind	CDS	72852103	72856803	.	+	.	ID=Cotton_A_novel_00048:cds_3;Parent=Cotton_A_novel_00048
chr1	NewlyFind	mRNA	73129446	73130367	.	-	.	ID=Cotton_A_novel_00049;Name=Cotton_A_novel_00049
chr1	NewlyFind	exon	73129447	73130367	.	-	.	ID=Cotton_A_novel_00049:exon_1;Parent=Cotton_A_novel_00049
chr1	NewlyFind	CDS	73129447	73130367	.	-	.	ID=Cotton_A_novel_00049:cds_1;Parent=Cotton_A_novel_00049
chr1	NewlyFind	mRNA	73130576	73131687	.	+	.	ID=Cotton_A_novel_00050;Name=Cotton_A_novel_00050
chr1	NewlyFind	exon	73130577	73131687	.	+	.	ID=Cotton_A_novel_00050:exon_1;Parent=Cotton_A_novel_00050
chr1	NewlyFind	CDS	73130577	73131687	.	+	.	ID=Cotton_A_novel_00050:cds_1;Parent=Cotton_A_novel_00050
chr1	NewlyFind	mRNA	73210240	73210727	.	+	.	ID=Cotton_A_novel_00051;Name=Cotton_A_novel_00051
chr1	NewlyFind	exon	73210240	73210727	.	+	.	ID=Cotton_A_novel_00051:exon_1;Parent=Cotton_A_novel_00051
chr1	NewlyFind	CDS	73210240	73210727	.	+	.	ID=Cotton_A_novel_00051:cds_1;Parent=Cotton_A_novel_00051
chr1	NewlyFind	mRNA	77265890	77267036	.	+	.	ID=Cotton_A_novel_00054;Name=Cotton_A_novel_00054
chr1	NewlyFind	exon	77265890	77266001	.	+	.	ID=Cotton_A_novel_00054:exon_1;Parent=Cotton_A_novel_00054
chr1	NewlyFind	CDS	77265890	77266001	.	+	.	ID=Cotton_A_novel_00054:cds_1;Parent=Cotton_A_novel_00054
chr1	NewlyFind	exon	77266095	77266198	.	+	.	ID=Cotton_A_novel_00054:exon_2;Parent=Cotton_A_novel_00054
chr1	NewlyFind	CDS	77266095	77266198	.	+	.	ID=Cotton_A_novel_00054:cds_2;Parent=Cotton_A_novel_00054
chr1	NewlyFind	exon	77266294	77267036	.	+	.	ID=Cotton_A_novel_00054:exon_3;Parent=Cotton_A_novel_00054
chr1	NewlyFind	CDS	77266294	77267036	.	+	.	ID=Cotton_A_novel_00054:cds_3;Parent=Cotton_A_novel_00054
chr1	NewlyFind	mRNA	77267459	77269966	.	+	.	ID=Cotton_A_novel_00055;Name=Cotton_A_novel_00055
chr1	NewlyFind	exon	77267459	77269966	.	+	.	ID=Cotton_A_novel_00055:exon_1;Parent=Cotton_A_novel_00055
chr1	NewlyFind	CDS	77267459	77269966	.	+	.	ID=Cotton_A_novel_00055:cds_1;Parent=Cotton_A_novel_00055
chr1	NewlyFind	mRNA	81240046	81240387	.	-	.	ID=Cotton_A_novel_00057;Name=Cotton_A_novel_00057
chr1	NewlyFind	exon	81240047	81240387	.	-	.	ID=Cotton_A_novel_00057:exon_1;Parent=Cotton_A_novel_00057
chr1	NewlyFind	CDS	81240047	81240387	.	-	.	ID=Cotton_A_novel_00057:cds_1;Parent=Cotton_A_novel_00057
chr1	NewlyFind	mRNA	84027477	84028479	.	-	.	ID=Cotton_A_novel_00058;Name=Cotton_A_novel_00058
chr1	NewlyFind	exon	84027478	84028479	.	-	.	ID=Cotton_A_novel_00058:exon_1;Parent=Cotton_A_novel_00058
chr1	NewlyFind	CDS	84027478	84028479	.	-	.	ID=Cotton_A_novel_00058:cds_1;Parent=Cotton_A_novel_00058
chr1	NewlyFind	mRNA	84886919	84888416	.	-	.	ID=Cotton_A_novel_00059;Name=Cotton_A_novel_00059
chr1	NewlyFind	exon	84886919	84888416	.	-	.	ID=Cotton_A_novel_00059:exon_1;Parent=Cotton_A_novel_00059
chr1	NewlyFind	CDS	84886919	84888416	.	-	.	ID=Cotton_A_novel_00059:cds_1;Parent=Cotton_A_novel_00059
chr1	NewlyFind	mRNA	84917972	84919047	.	-	.	ID=Cotton_A_novel_00060;Name=Cotton_A_novel_00060
chr1	NewlyFind	exon	84917972	84919047	.	-	.	ID=Cotton_A_novel_00060:exon_1;Parent=Cotton_A_novel_00060
chr1	NewlyFind	CDS	84917972	84919047	.	-	.	ID=Cotton_A_novel_00060:cds_1;Parent=Cotton_A_novel_00060
chr1	NewlyFind	mRNA	85383568	85384401	.	+	.	ID=Cotton_A_novel_00061;Name=Cotton_A_novel_00061
chr1	NewlyFind	exon	85383568	85384401	.	+	.	ID=Cotton_A_novel_00061:exon_1;Parent=Cotton_A_novel_00061
chr1	NewlyFind	CDS	85383568	85384401	.	+	.	ID=Cotton_A_novel_00061:cds_1;Parent=Cotton_A_novel_00061
chr1	NewlyFind	mRNA	89088007	89089919	.	-	.	ID=Cotton_A_novel_00065;Name=Cotton_A_novel_00065
chr1	NewlyFind	exon	89088007	89089919	.	-	.	ID=Cotton_A_novel_00065:exon_1;Parent=Cotton_A_novel_00065
chr1	NewlyFind	CDS	89088007	89089919	.	-	.	ID=Cotton_A_novel_00065:cds_1;Parent=Cotton_A_novel_00065
chr1	NewlyFind	mRNA	97365296	97367088	.	+	.	ID=Cotton_A_novel_00068;Name=Cotton_A_novel_00068
chr1	NewlyFind	exon	97365297	97367088	.	+	.	ID=Cotton_A_novel_00068:exon_1;Parent=Cotton_A_novel_00068
chr1	NewlyFind	CDS	97365297	97367088	.	+	.	ID=Cotton_A_novel_00068:cds_1;Parent=Cotton_A_novel_00068
chr1	NewlyFind	mRNA	99185601	99185926	.	-	.	ID=Cotton_A_novel_00069;Name=Cotton_A_novel_00069
chr1	NewlyFind	exon	99185602	99185926	.	-	.	ID=Cotton_A_novel_00069:exon_1;Parent=Cotton_A_novel_00069
chr1	NewlyFind	CDS	99185602	99185926	.	-	.	ID=Cotton_A_novel_00069:cds_1;Parent=Cotton_A_novel_00069
chr1	NewlyFind	mRNA	99825707	99827958	.	-	.	ID=Cotton_A_novel_00070;Name=Cotton_A_novel_00070
chr1	NewlyFind	exon	99825707	99826957	.	-	.	ID=Cotton_A_novel_00070:exon_1;Parent=Cotton_A_novel_00070
chr1	NewlyFind	CDS	99825707	99826957	.	-	.	ID=Cotton_A_novel_00070:cds_1;Parent=Cotton_A_novel_00070
chr1	NewlyFind	exon	99827515	99827958	.	-	.	ID=Cotton_A_novel_00070:exon_2;Parent=Cotton_A_novel_00070
chr1	NewlyFind	CDS	99827515	99827958	.	-	.	ID=Cotton_A_novel_00070:cds_2;Parent=Cotton_A_novel_00070
chr1	NewlyFind	mRNA	101375939	101376193	.	-	.	ID=Cotton_A_novel_00072;Name=Cotton_A_novel_00072
chr1	NewlyFind	exon	101375940	101376193	.	-	.	ID=Cotton_A_novel_00072:exon_1;Parent=Cotton_A_novel_00072
chr1	NewlyFind	CDS	101375940	101376193	.	-	.	ID=Cotton_A_novel_00072:cds_1;Parent=Cotton_A_novel_00072
chr1	NewlyFind	mRNA	101384924	101385180	.	-	.	ID=Cotton_A_novel_00073;Name=Cotton_A_novel_00073
chr1	NewlyFind	exon	101384924	101385180	.	-	.	ID=Cotton_A_novel_00073:exon_1;Parent=Cotton_A_novel_00073
chr1	NewlyFind	CDS	101384924	101385180	.	-	.	ID=Cotton_A_novel_00073:cds_1;Parent=Cotton_A_novel_00073
chr1	NewlyFind	mRNA	101386406	101387189	.	-	.	ID=Cotton_A_novel_00074;Name=Cotton_A_novel_00074
chr1	NewlyFind	exon	101386407	101387189	.	-	.	ID=Cotton_A_novel_00074:exon_1;Parent=Cotton_A_novel_00074
chr1	NewlyFind	CDS	101386407	101387189	.	-	.	ID=Cotton_A_novel_00074:cds_1;Parent=Cotton_A_novel_00074
chr1	NewlyFind	mRNA	101410081	101410457	.	-	.	ID=Cotton_A_novel_00075;Name=Cotton_A_novel_00075
chr1	NewlyFind	exon	101410082	101410457	.	-	.	ID=Cotton_A_novel_00075:exon_1;Parent=Cotton_A_novel_00075
chr1	NewlyFind	CDS	101410082	101410457	.	-	.	ID=Cotton_A_novel_00075:cds_1;Parent=Cotton_A_novel_00075
chr1	NewlyFind	mRNA	101435647	101435848	.	-	.	ID=Cotton_A_novel_00076;Name=Cotton_A_novel_00076
chr1	NewlyFind	exon	101435648	101435848	.	-	.	ID=Cotton_A_novel_00076:exon_1;Parent=Cotton_A_novel_00076
chr1	NewlyFind	CDS	101435648	101435848	.	-	.	ID=Cotton_A_novel_00076:cds_1;Parent=Cotton_A_novel_00076
chr1	NewlyFind	mRNA	104704834	104709529	.	-	.	ID=Cotton_A_novel_00077;Name=Cotton_A_novel_00077
chr1	NewlyFind	exon	104704834	104708058	.	-	.	ID=Cotton_A_novel_00077:exon_1;Parent=Cotton_A_novel_00077
chr1	NewlyFind	CDS	104704834	104708058	.	-	.	ID=Cotton_A_novel_00077:cds_1;Parent=Cotton_A_novel_00077
chr1	NewlyFind	exon	104708213	104709529	.	-	.	ID=Cotton_A_novel_00077:exon_2;Parent=Cotton_A_novel_00077
chr1	NewlyFind	CDS	104708213	104709529	.	-	.	ID=Cotton_A_novel_00077:cds_2;Parent=Cotton_A_novel_00077
chr1	NewlyFind	mRNA	104961671	104964877	.	+	.	ID=Cotton_A_novel_00079;Name=Cotton_A_novel_00079
chr1	NewlyFind	exon	104961672	104962133	.	+	.	ID=Cotton_A_novel_00079:exon_1;Parent=Cotton_A_novel_00079
chr1	NewlyFind	CDS	104961672	104962133	.	+	.	ID=Cotton_A_novel_00079:cds_1;Parent=Cotton_A_novel_00079
chr1	NewlyFind	exon	104962468	104964095	.	+	.	ID=Cotton_A_novel_00079:exon_2;Parent=Cotton_A_novel_00079
chr1	NewlyFind	CDS	104962468	104964095	.	+	.	ID=Cotton_A_novel_00079:cds_2;Parent=Cotton_A_novel_00079
chr1	NewlyFind	exon	104964097	104964877	.	+	.	ID=Cotton_A_novel_00079:exon_3;Parent=Cotton_A_novel_00079
chr1	NewlyFind	CDS	104964097	104964877	.	+	.	ID=Cotton_A_novel_00079:cds_3;Parent=Cotton_A_novel_00079
chr1	NewlyFind	mRNA	105422813	105423258	.	+	.	ID=Cotton_A_novel_00080;Name=Cotton_A_novel_00080
chr1	NewlyFind	exon	105422813	105423258	.	+	.	ID=Cotton_A_novel_00080:exon_1;Parent=Cotton_A_novel_00080
chr1	NewlyFind	CDS	105422813	105423258	.	+	.	ID=Cotton_A_novel_00080:cds_1;Parent=Cotton_A_novel_00080
chr1	NewlyFind	mRNA	106430083	106430439	.	+	.	ID=Cotton_A_novel_00081;Name=Cotton_A_novel_00081
chr1	NewlyFind	exon	106430084	106430439	.	+	.	ID=Cotton_A_novel_00081:exon_1;Parent=Cotton_A_novel_00081
chr1	NewlyFind	CDS	106430084	106430439	.	+	.	ID=Cotton_A_novel_00081:cds_1;Parent=Cotton_A_novel_00081
chr1	NewlyFind	mRNA	107743427	107747039	.	-	.	ID=Cotton_A_novel_00083;Name=Cotton_A_novel_00083
chr1	NewlyFind	exon	107743427	107745617	.	-	.	ID=Cotton_A_novel_00083:exon_1;Parent=Cotton_A_novel_00083
chr1	NewlyFind	CDS	107743427	107745617	.	-	.	ID=Cotton_A_novel_00083:cds_1;Parent=Cotton_A_novel_00083
chr1	NewlyFind	exon	107745733	107746082	.	-	.	ID=Cotton_A_novel_00083:exon_2;Parent=Cotton_A_novel_00083
chr1	NewlyFind	CDS	107745733	107746082	.	-	.	ID=Cotton_A_novel_00083:cds_2;Parent=Cotton_A_novel_00083
chr1	NewlyFind	exon	107746341	107746409	.	-	.	ID=Cotton_A_novel_00083:exon_3;Parent=Cotton_A_novel_00083
chr1	NewlyFind	CDS	107746341	107746409	.	-	.	ID=Cotton_A_novel_00083:cds_3;Parent=Cotton_A_novel_00083
chr1	NewlyFind	exon	107746512	107747039	.	-	.	ID=Cotton_A_novel_00083:exon_4;Parent=Cotton_A_novel_00083
chr1	NewlyFind	CDS	107746512	107747039	.	-	.	ID=Cotton_A_novel_00083:cds_4;Parent=Cotton_A_novel_00083
chr1	NewlyFind	mRNA	109410310	109411679	.	+	.	ID=Cotton_A_novel_00085;Name=Cotton_A_novel_00085
chr1	NewlyFind	exon	109410311	109411679	.	+	.	ID=Cotton_A_novel_00085:exon_1;Parent=Cotton_A_novel_00085
chr1	NewlyFind	CDS	109410311	109411679	.	+	.	ID=Cotton_A_novel_00085:cds_1;Parent=Cotton_A_novel_00085
chr1	NewlyFind	mRNA	109862089	109863536	.	-	.	ID=Cotton_A_novel_00087;Name=Cotton_A_novel_00087
chr1	NewlyFind	exon	109862090	109863536	.	-	.	ID=Cotton_A_novel_00087:exon_1;Parent=Cotton_A_novel_00087
chr1	NewlyFind	CDS	109862090	109863536	.	-	.	ID=Cotton_A_novel_00087:cds_1;Parent=Cotton_A_novel_00087
chr1	NewlyFind	mRNA	110848680	110851232	.	-	.	ID=Cotton_A_novel_00088;Name=Cotton_A_novel_00088
chr1	NewlyFind	exon	110848680	110851232	.	-	.	ID=Cotton_A_novel_00088:exon_1;Parent=Cotton_A_novel_00088
chr1	NewlyFind	CDS	110848680	110851232	.	-	.	ID=Cotton_A_novel_00088:cds_1;Parent=Cotton_A_novel_00088
chr1	NewlyFind	mRNA	111116923	111118815	.	+	.	ID=Cotton_A_novel_00089;Name=Cotton_A_novel_00089
chr1	NewlyFind	exon	111116924	111117365	.	+	.	ID=Cotton_A_novel_00089:exon_1;Parent=Cotton_A_novel_00089
chr1	NewlyFind	CDS	111116924	111117365	.	+	.	ID=Cotton_A_novel_00089:cds_1;Parent=Cotton_A_novel_00089
chr1	NewlyFind	exon	111117484	111117680	.	+	.	ID=Cotton_A_novel_00089:exon_2;Parent=Cotton_A_novel_00089
chr1	NewlyFind	CDS	111117484	111117680	.	+	.	ID=Cotton_A_novel_00089:cds_2;Parent=Cotton_A_novel_00089
chr1	NewlyFind	exon	111117841	111118815	.	+	.	ID=Cotton_A_novel_00089:exon_3;Parent=Cotton_A_novel_00089
chr1	NewlyFind	CDS	111117841	111118815	.	+	.	ID=Cotton_A_novel_00089:cds_3;Parent=Cotton_A_novel_00089
chr1	NewlyFind	mRNA	115624041	115624723	.	+	.	ID=Cotton_A_novel_00091;Name=Cotton_A_novel_00091
chr1	NewlyFind	exon	115624041	115624723	.	+	.	ID=Cotton_A_novel_00091:exon_1;Parent=Cotton_A_novel_00091
chr1	NewlyFind	CDS	115624041	115624723	.	+	.	ID=Cotton_A_novel_00091:cds_1;Parent=Cotton_A_novel_00091
chr1	NewlyFind	mRNA	116659865	116660687	.	-	.	ID=Cotton_A_novel_00092;Name=Cotton_A_novel_00092
chr1	NewlyFind	exon	116659865	116660687	.	-	.	ID=Cotton_A_novel_00092:exon_1;Parent=Cotton_A_novel_00092
chr1	NewlyFind	CDS	116659865	116660687	.	-	.	ID=Cotton_A_novel_00092:cds_1;Parent=Cotton_A_novel_00092
chr1	NewlyFind	mRNA	116803318	116804063	.	+	.	ID=Cotton_A_novel_00093;Name=Cotton_A_novel_00093
chr1	NewlyFind	exon	116803318	116803753	.	+	.	ID=Cotton_A_novel_00093:exon_1;Parent=Cotton_A_novel_00093
chr1	NewlyFind	CDS	116803318	116803753	.	+	.	ID=Cotton_A_novel_00093:cds_1;Parent=Cotton_A_novel_00093
chr1	NewlyFind	exon	116803854	116804063	.	+	.	ID=Cotton_A_novel_00093:exon_2;Parent=Cotton_A_novel_00093
chr1	NewlyFind	CDS	116803854	116804063	.	+	.	ID=Cotton_A_novel_00093:cds_2;Parent=Cotton_A_novel_00093
chr1	NewlyFind	mRNA	117396618	117398070	.	+	.	ID=Cotton_A_novel_00094;Name=Cotton_A_novel_00094
chr1	NewlyFind	exon	117396618	117397525	.	+	.	ID=Cotton_A_novel_00094:exon_1;Parent=Cotton_A_novel_00094
chr1	NewlyFind	CDS	117396618	117397525	.	+	.	ID=Cotton_A_novel_00094:cds_1;Parent=Cotton_A_novel_00094
chr1	NewlyFind	exon	117397647	117398070	.	+	.	ID=Cotton_A_novel_00094:exon_2;Parent=Cotton_A_novel_00094
chr1	NewlyFind	CDS	117397647	117398070	.	+	.	ID=Cotton_A_novel_00094:cds_2;Parent=Cotton_A_novel_00094
chr1	NewlyFind	mRNA	117827638	117828912	.	+	.	ID=Cotton_A_novel_00097;Name=Cotton_A_novel_00097
chr1	NewlyFind	exon	117827639	117828912	.	+	.	ID=Cotton_A_novel_00097:exon_1;Parent=Cotton_A_novel_00097
chr1	NewlyFind	CDS	117827639	117828912	.	+	.	ID=Cotton_A_novel_00097:cds_1;Parent=Cotton_A_novel_00097
chr1	NewlyFind	mRNA	118866426	118867937	.	+	.	ID=Cotton_A_novel_00098;Name=Cotton_A_novel_00098
chr1	NewlyFind	exon	118866427	118867172	.	+	.	ID=Cotton_A_novel_00098:exon_1;Parent=Cotton_A_novel_00098
chr1	NewlyFind	CDS	118866427	118867172	.	+	.	ID=Cotton_A_novel_00098:cds_1;Parent=Cotton_A_novel_00098
chr1	NewlyFind	exon	118867261	118867937	.	+	.	ID=Cotton_A_novel_00098:exon_2;Parent=Cotton_A_novel_00098
chr1	NewlyFind	CDS	118867261	118867937	.	+	.	ID=Cotton_A_novel_00098:cds_2;Parent=Cotton_A_novel_00098
chr1	NewlyFind	mRNA	119400011	119400985	.	-	.	ID=Cotton_A_novel_00099;Name=Cotton_A_novel_00099
chr1	NewlyFind	exon	119400012	119400985	.	-	.	ID=Cotton_A_novel_00099:exon_1;Parent=Cotton_A_novel_00099
chr1	NewlyFind	CDS	119400012	119400985	.	-	.	ID=Cotton_A_novel_00099:cds_1;Parent=Cotton_A_novel_00099
chr1	NewlyFind	mRNA	119431137	119432536	.	-	.	ID=Cotton_A_novel_00100;Name=Cotton_A_novel_00100
chr1	NewlyFind	exon	119431138	119432536	.	-	.	ID=Cotton_A_novel_00100:exon_1;Parent=Cotton_A_novel_00100
chr1	NewlyFind	CDS	119431138	119432536	.	-	.	ID=Cotton_A_novel_00100:cds_1;Parent=Cotton_A_novel_00100
chr1	NewlyFind	mRNA	119701458	119704515	.	+	.	ID=Cotton_A_novel_00102;Name=Cotton_A_novel_00102
chr1	NewlyFind	exon	119701459	119701712	.	+	.	ID=Cotton_A_novel_00102:exon_1;Parent=Cotton_A_novel_00102
chr1	NewlyFind	CDS	119701459	119701712	.	+	.	ID=Cotton_A_novel_00102:cds_1;Parent=Cotton_A_novel_00102
chr1	NewlyFind	exon	119703278	119704515	.	+	.	ID=Cotton_A_novel_00102:exon_2;Parent=Cotton_A_novel_00102
chr1	NewlyFind	CDS	119703278	119704515	.	+	.	ID=Cotton_A_novel_00102:cds_2;Parent=Cotton_A_novel_00102
chr1	NewlyFind	mRNA	125713817	125718296	.	+	.	ID=Cotton_A_novel_00103;Name=Cotton_A_novel_00103
chr1	NewlyFind	exon	125713818	125716729	.	+	.	ID=Cotton_A_novel_00103:exon_1;Parent=Cotton_A_novel_00103
chr1	NewlyFind	CDS	125713818	125716729	.	+	.	ID=Cotton_A_novel_00103:cds_1;Parent=Cotton_A_novel_00103
chr1	NewlyFind	exon	125716912	125717245	.	+	.	ID=Cotton_A_novel_00103:exon_2;Parent=Cotton_A_novel_00103
chr1	NewlyFind	CDS	125716912	125717245	.	+	.	ID=Cotton_A_novel_00103:cds_2;Parent=Cotton_A_novel_00103
chr1	NewlyFind	exon	125717345	125718296	.	+	.	ID=Cotton_A_novel_00103:exon_3;Parent=Cotton_A_novel_00103
chr1	NewlyFind	CDS	125717345	125718296	.	+	.	ID=Cotton_A_novel_00103:cds_3;Parent=Cotton_A_novel_00103
chr1	NewlyFind	mRNA	128196467	128197849	.	-	.	ID=Cotton_A_novel_00104;Name=Cotton_A_novel_00104
chr1	NewlyFind	exon	128196468	128197849	.	-	.	ID=Cotton_A_novel_00104:exon_1;Parent=Cotton_A_novel_00104
chr1	NewlyFind	CDS	128196468	128197849	.	-	.	ID=Cotton_A_novel_00104:cds_1;Parent=Cotton_A_novel_00104
chr1	NewlyFind	mRNA	135017224	135017539	.	+	.	ID=Cotton_A_novel_00107;Name=Cotton_A_novel_00107
chr1	NewlyFind	exon	135017224	135017539	.	+	.	ID=Cotton_A_novel_00107:exon_1;Parent=Cotton_A_novel_00107
chr1	NewlyFind	CDS	135017224	135017539	.	+	.	ID=Cotton_A_novel_00107:cds_1;Parent=Cotton_A_novel_00107
chr1	NewlyFind	mRNA	135226552	135228941	.	-	.	ID=Cotton_A_novel_00109;Name=Cotton_A_novel_00109
chr1	NewlyFind	exon	135226552	135226963	.	-	.	ID=Cotton_A_novel_00109:exon_1;Parent=Cotton_A_novel_00109
chr1	NewlyFind	CDS	135226552	135226963	.	-	.	ID=Cotton_A_novel_00109:cds_1;Parent=Cotton_A_novel_00109
chr1	NewlyFind	exon	135227062	135228008	.	-	.	ID=Cotton_A_novel_00109:exon_2;Parent=Cotton_A_novel_00109
chr1	NewlyFind	CDS	135227062	135228008	.	-	.	ID=Cotton_A_novel_00109:cds_2;Parent=Cotton_A_novel_00109
chr1	NewlyFind	exon	135228494	135228578	.	-	.	ID=Cotton_A_novel_00109:exon_3;Parent=Cotton_A_novel_00109
chr1	NewlyFind	CDS	135228494	135228578	.	-	.	ID=Cotton_A_novel_00109:cds_3;Parent=Cotton_A_novel_00109
chr1	NewlyFind	exon	135228666	135228749	.	-	.	ID=Cotton_A_novel_00109:exon_4;Parent=Cotton_A_novel_00109
chr1	NewlyFind	CDS	135228666	135228749	.	-	.	ID=Cotton_A_novel_00109:cds_4;Parent=Cotton_A_novel_00109
chr1	NewlyFind	exon	135228859	135228941	.	-	.	ID=Cotton_A_novel_00109:exon_5;Parent=Cotton_A_novel_00109
chr1	NewlyFind	CDS	135228859	135228941	.	-	.	ID=Cotton_A_novel_00109:cds_5;Parent=Cotton_A_novel_00109
chr1	NewlyFind	mRNA	140656531	140657642	.	+	.	ID=Cotton_A_novel_00111;Name=Cotton_A_novel_00111
chr1	NewlyFind	exon	140656203	140656862	.	+	.	ID=Cotton_A_novel_00111:exon_1;Parent=Cotton_A_novel_00111
chr1	NewlyFind	CDS	140656203	140656862	.	+	.	ID=Cotton_A_novel_00111:cds_1;Parent=Cotton_A_novel_00111
chr1	NewlyFind	exon	140657343	140657642	.	+	.	ID=Cotton_A_novel_00111:exon_2;Parent=Cotton_A_novel_00111
chr1	NewlyFind	CDS	140657343	140657642	.	+	.	ID=Cotton_A_novel_00111:cds_2;Parent=Cotton_A_novel_00111
chr1	NewlyFind	mRNA	140337923	140339916	.	-	.	ID=Cotton_A_novel_00112;Name=Cotton_A_novel_00112
chr1	NewlyFind	exon	140337923	140339916	.	-	.	ID=Cotton_A_novel_00112:exon_1;Parent=Cotton_A_novel_00112
chr1	NewlyFind	CDS	140337923	140339916	.	-	.	ID=Cotton_A_novel_00112:cds_1;Parent=Cotton_A_novel_00112
chr1	NewlyFind	mRNA	140802687	140809306	.	+	.	ID=Cotton_A_novel_00113;Name=Cotton_A_novel_00113
chr1	NewlyFind	exon	140802688	140809306	.	+	.	ID=Cotton_A_novel_00113:exon_1;Parent=Cotton_A_novel_00113
chr1	NewlyFind	CDS	140802688	140809306	.	+	.	ID=Cotton_A_novel_00113:cds_1;Parent=Cotton_A_novel_00113
chr1	NewlyFind	mRNA	145215074	145215933	.	+	.	ID=Cotton_A_novel_00114;Name=Cotton_A_novel_00114
chr1	NewlyFind	exon	145215075	145215237	.	+	.	ID=Cotton_A_novel_00114:exon_1;Parent=Cotton_A_novel_00114
chr1	NewlyFind	CDS	145215075	145215237	.	+	.	ID=Cotton_A_novel_00114:cds_1;Parent=Cotton_A_novel_00114
chr1	NewlyFind	exon	145215557	145215933	.	+	.	ID=Cotton_A_novel_00114:exon_2;Parent=Cotton_A_novel_00114
chr1	NewlyFind	CDS	145215557	145215933	.	+	.	ID=Cotton_A_novel_00114:cds_2;Parent=Cotton_A_novel_00114
chr1	NewlyFind	mRNA	1892229	1893229	.	+	.	ID=Cotton_A_novel_00116;Name=Cotton_A_novel_00116
chr1	NewlyFind	exon	1892230	1893229	.	+	.	ID=Cotton_A_novel_00116:exon_1;Parent=Cotton_A_novel_00116
chr1	NewlyFind	CDS	1892230	1893229	.	+	.	ID=Cotton_A_novel_00116:cds_1;Parent=Cotton_A_novel_00116
chr1	NewlyFind	mRNA	3130554	3131347	.	+	.	ID=Cotton_A_novel_00119;Name=Cotton_A_novel_00119
chr1	NewlyFind	exon	3130555	3131347	.	+	.	ID=Cotton_A_novel_00119:exon_1;Parent=Cotton_A_novel_00119
chr1	NewlyFind	CDS	3130555	3131347	.	+	.	ID=Cotton_A_novel_00119:cds_1;Parent=Cotton_A_novel_00119
chr1	NewlyFind	mRNA	8000762	8000969	.	+	.	ID=Cotton_A_novel_00121;Name=Cotton_A_novel_00121
chr1	NewlyFind	exon	8000762	8000969	.	+	.	ID=Cotton_A_novel_00121:exon_1;Parent=Cotton_A_novel_00121
chr1	NewlyFind	CDS	8000762	8000969	.	+	.	ID=Cotton_A_novel_00121:cds_1;Parent=Cotton_A_novel_00121
chr1	NewlyFind	mRNA	14455334	14455656	.	-	.	ID=Cotton_A_novel_00123;Name=Cotton_A_novel_00123
chr1	NewlyFind	exon	14455335	14455656	.	-	.	ID=Cotton_A_novel_00123:exon_1;Parent=Cotton_A_novel_00123
chr1	NewlyFind	CDS	14455335	14455656	.	-	.	ID=Cotton_A_novel_00123:cds_1;Parent=Cotton_A_novel_00123
chr1	NewlyFind	mRNA	20700942	20701442	.	+	.	ID=Cotton_A_novel_00125;Name=Cotton_A_novel_00125
chr1	NewlyFind	exon	20700942	20701442	.	+	.	ID=Cotton_A_novel_00125:exon_1;Parent=Cotton_A_novel_00125
chr1	NewlyFind	CDS	20700942	20701442	.	+	.	ID=Cotton_A_novel_00125:cds_1;Parent=Cotton_A_novel_00125
chr1	NewlyFind	mRNA	21850795	21853419	.	+	.	ID=Cotton_A_novel_00128;Name=Cotton_A_novel_00128
chr1	NewlyFind	exon	21850795	21853419	.	+	.	ID=Cotton_A_novel_00128:exon_1;Parent=Cotton_A_novel_00128
chr1	NewlyFind	CDS	21850795	21853419	.	+	.	ID=Cotton_A_novel_00128:cds_1;Parent=Cotton_A_novel_00128
chr1	NewlyFind	mRNA	25468010	25468533	.	-	.	ID=Cotton_A_novel_00130;Name=Cotton_A_novel_00130
chr1	NewlyFind	exon	25468010	25468533	.	-	.	ID=Cotton_A_novel_00130:exon_1;Parent=Cotton_A_novel_00130
chr1	NewlyFind	CDS	25468010	25468533	.	-	.	ID=Cotton_A_novel_00130:cds_1;Parent=Cotton_A_novel_00130
chr1	NewlyFind	mRNA	29410218	29415913	.	+	.	ID=Cotton_A_novel_00132;Name=Cotton_A_novel_00132
chr1	NewlyFind	exon	29410219	29410545	.	+	.	ID=Cotton_A_novel_00132:exon_1;Parent=Cotton_A_novel_00132
chr1	NewlyFind	CDS	29410219	29410545	.	+	.	ID=Cotton_A_novel_00132:cds_1;Parent=Cotton_A_novel_00132
chr1	NewlyFind	exon	29410671	29415913	.	+	.	ID=Cotton_A_novel_00132:exon_2;Parent=Cotton_A_novel_00132
chr1	NewlyFind	CDS	29410671	29415913	.	+	.	ID=Cotton_A_novel_00132:cds_2;Parent=Cotton_A_novel_00132
chr1	NewlyFind	mRNA	30538977	30596100	.	+	.	ID=Cotton_A_novel_00134;Name=Cotton_A_novel_00134
chr1	NewlyFind	exon	30592340	30593990	.	+	.	ID=Cotton_A_novel_00134:exon_1;Parent=Cotton_A_novel_00134
chr1	NewlyFind	CDS	30592340	30593990	.	+	.	ID=Cotton_A_novel_00134:cds_1;Parent=Cotton_A_novel_00134
chr1	NewlyFind	exon	30594123	30594258	.	+	.	ID=Cotton_A_novel_00134:exon_2;Parent=Cotton_A_novel_00134
chr1	NewlyFind	CDS	30594123	30594258	.	+	.	ID=Cotton_A_novel_00134:cds_2;Parent=Cotton_A_novel_00134
chr1	NewlyFind	exon	30594852	30594878	.	+	.	ID=Cotton_A_novel_00134:exon_3;Parent=Cotton_A_novel_00134
chr1	NewlyFind	CDS	30594852	30594878	.	+	.	ID=Cotton_A_novel_00134:cds_3;Parent=Cotton_A_novel_00134
chr1	NewlyFind	exon	30595207	30595329	.	+	.	ID=Cotton_A_novel_00134:exon_4;Parent=Cotton_A_novel_00134
chr1	NewlyFind	CDS	30595207	30595329	.	+	.	ID=Cotton_A_novel_00134:cds_4;Parent=Cotton_A_novel_00134
chr1	NewlyFind	exon	30595623	30595788	.	+	.	ID=Cotton_A_novel_00134:exon_5;Parent=Cotton_A_novel_00134
chr1	NewlyFind	CDS	30595623	30595788	.	+	.	ID=Cotton_A_novel_00134:cds_5;Parent=Cotton_A_novel_00134
chr1	NewlyFind	exon	30595789	30596100	.	+	.	ID=Cotton_A_novel_00134:exon_6;Parent=Cotton_A_novel_00134
chr1	NewlyFind	CDS	30595789	30596100	.	+	.	ID=Cotton_A_novel_00134:cds_6;Parent=Cotton_A_novel_00134
chr1	NewlyFind	mRNA	37714611	37714952	.	+	.	ID=Cotton_A_novel_00135;Name=Cotton_A_novel_00135
chr1	NewlyFind	exon	37714611	37714952	.	+	.	ID=Cotton_A_novel_00135:exon_1;Parent=Cotton_A_novel_00135
chr1	NewlyFind	CDS	37714611	37714952	.	+	.	ID=Cotton_A_novel_00135:cds_1;Parent=Cotton_A_novel_00135
chr1	NewlyFind	mRNA	44301892	44302545	.	-	.	ID=Cotton_A_novel_00136;Name=Cotton_A_novel_00136
chr1	NewlyFind	exon	44301893	44302545	.	-	.	ID=Cotton_A_novel_00136:exon_1;Parent=Cotton_A_novel_00136
chr1	NewlyFind	CDS	44301893	44302545	.	-	.	ID=Cotton_A_novel_00136:cds_1;Parent=Cotton_A_novel_00136
chr1	NewlyFind	mRNA	48508548	48509456	.	+	.	ID=Cotton_A_novel_00137;Name=Cotton_A_novel_00137
chr1	NewlyFind	exon	48508548	48509456	.	+	.	ID=Cotton_A_novel_00137:exon_1;Parent=Cotton_A_novel_00137
chr1	NewlyFind	CDS	48508548	48509456	.	+	.	ID=Cotton_A_novel_00137:cds_1;Parent=Cotton_A_novel_00137
chr1	NewlyFind	mRNA	51240684	51241374	.	-	.	ID=Cotton_A_novel_00139;Name=Cotton_A_novel_00139
chr1	NewlyFind	exon	51240684	51241374	.	-	.	ID=Cotton_A_novel_00139:exon_1;Parent=Cotton_A_novel_00139
chr1	NewlyFind	CDS	51240684	51241374	.	-	.	ID=Cotton_A_novel_00139:cds_1;Parent=Cotton_A_novel_00139
chr1	NewlyFind	mRNA	51772648	51776390	.	+	.	ID=Cotton_A_novel_00140;Name=Cotton_A_novel_00140
chr1	NewlyFind	exon	51772648	51776390	.	+	.	ID=Cotton_A_novel_00140:exon_1;Parent=Cotton_A_novel_00140
chr1	NewlyFind	CDS	51772648	51776390	.	+	.	ID=Cotton_A_novel_00140:cds_1;Parent=Cotton_A_novel_00140
chr1	NewlyFind	mRNA	55614653	55615152	.	-	.	ID=Cotton_A_novel_00141;Name=Cotton_A_novel_00141
chr1	NewlyFind	exon	55614654	55615152	.	-	.	ID=Cotton_A_novel_00141:exon_1;Parent=Cotton_A_novel_00141
chr1	NewlyFind	CDS	55614654	55615152	.	-	.	ID=Cotton_A_novel_00141:cds_1;Parent=Cotton_A_novel_00141
chr1	NewlyFind	mRNA	55973170	55975040	.	+	.	ID=Cotton_A_novel_00142;Name=Cotton_A_novel_00142
chr1	NewlyFind	exon	55973170	55975040	.	+	.	ID=Cotton_A_novel_00142:exon_1;Parent=Cotton_A_novel_00142
chr1	NewlyFind	CDS	55973170	55975040	.	+	.	ID=Cotton_A_novel_00142:cds_1;Parent=Cotton_A_novel_00142
chr1	NewlyFind	mRNA	60202457	60203622	.	+	.	ID=Cotton_A_novel_00145;Name=Cotton_A_novel_00145
chr1	NewlyFind	exon	60202499	60203622	.	+	.	ID=Cotton_A_novel_00145:exon_1;Parent=Cotton_A_novel_00145
chr1	NewlyFind	CDS	60202499	60203622	.	+	.	ID=Cotton_A_novel_00145:cds_1;Parent=Cotton_A_novel_00145
chr1	NewlyFind	mRNA	61369380	61373106	.	+	.	ID=Cotton_A_novel_00146;Name=Cotton_A_novel_00146
chr1	NewlyFind	exon	61369381	61373106	.	+	.	ID=Cotton_A_novel_00146:exon_1;Parent=Cotton_A_novel_00146
chr1	NewlyFind	CDS	61369381	61373106	.	+	.	ID=Cotton_A_novel_00146:cds_1;Parent=Cotton_A_novel_00146
chr1	NewlyFind	mRNA	65001627	65002539	.	-	.	ID=Cotton_A_novel_00147;Name=Cotton_A_novel_00147
chr1	NewlyFind	exon	65001627	65002539	.	-	.	ID=Cotton_A_novel_00147:exon_1;Parent=Cotton_A_novel_00147
chr1	NewlyFind	CDS	65001627	65002539	.	-	.	ID=Cotton_A_novel_00147:cds_1;Parent=Cotton_A_novel_00147
chr1	NewlyFind	mRNA	65920667	65921173	.	+	.	ID=Cotton_A_novel_00148;Name=Cotton_A_novel_00148
chr1	NewlyFind	exon	65920668	65921173	.	+	.	ID=Cotton_A_novel_00148:exon_1;Parent=Cotton_A_novel_00148
chr1	NewlyFind	CDS	65920668	65921173	.	+	.	ID=Cotton_A_novel_00148:cds_1;Parent=Cotton_A_novel_00148
chr1	NewlyFind	mRNA	66028555	66033331	.	+	.	ID=Cotton_A_novel_00149;Name=Cotton_A_novel_00149
chr1	NewlyFind	exon	66028556	66030289	.	+	.	ID=Cotton_A_novel_00149:exon_1;Parent=Cotton_A_novel_00149
chr1	NewlyFind	CDS	66028556	66030289	.	+	.	ID=Cotton_A_novel_00149:cds_1;Parent=Cotton_A_novel_00149
chr1	NewlyFind	exon	66030381	66033331	.	+	.	ID=Cotton_A_novel_00149:exon_2;Parent=Cotton_A_novel_00149
chr1	NewlyFind	CDS	66030381	66033331	.	+	.	ID=Cotton_A_novel_00149:cds_2;Parent=Cotton_A_novel_00149
chr1	NewlyFind	mRNA	66565452	66565600	.	+	.	ID=Cotton_A_novel_00150;Name=Cotton_A_novel_00150
chr1	NewlyFind	exon	66565453	66565600	.	+	.	ID=Cotton_A_novel_00150:exon_1;Parent=Cotton_A_novel_00150
chr1	NewlyFind	CDS	66565453	66565600	.	+	.	ID=Cotton_A_novel_00150:cds_1;Parent=Cotton_A_novel_00150
chr1	NewlyFind	mRNA	70600772	70601172	.	-	.	ID=Cotton_A_novel_00151;Name=Cotton_A_novel_00151
chr1	NewlyFind	exon	70600772	70601172	.	-	.	ID=Cotton_A_novel_00151:exon_1;Parent=Cotton_A_novel_00151
chr1	NewlyFind	CDS	70600772	70601172	.	-	.	ID=Cotton_A_novel_00151:cds_1;Parent=Cotton_A_novel_00151
chr1	NewlyFind	mRNA	70662381	70666494	.	-	.	ID=Cotton_A_novel_00152;Name=Cotton_A_novel_00152
chr1	NewlyFind	exon	70662382	70666494	.	-	.	ID=Cotton_A_novel_00152:exon_1;Parent=Cotton_A_novel_00152
chr1	NewlyFind	CDS	70662382	70666494	.	-	.	ID=Cotton_A_novel_00152:cds_1;Parent=Cotton_A_novel_00152
chr1	NewlyFind	mRNA	73161603	73162121	.	+	.	ID=Cotton_A_novel_00155;Name=Cotton_A_novel_00155
chr1	NewlyFind	exon	73161603	73162121	.	+	.	ID=Cotton_A_novel_00155:exon_1;Parent=Cotton_A_novel_00155
chr1	NewlyFind	CDS	73161603	73162121	.	+	.	ID=Cotton_A_novel_00155:cds_1;Parent=Cotton_A_novel_00155
chr1	NewlyFind	mRNA	81685342	81686291	.	-	.	ID=Cotton_A_novel_00158;Name=Cotton_A_novel_00158
chr1	NewlyFind	exon	81685358	81685693	.	-	.	ID=Cotton_A_novel_00158:exon_1;Parent=Cotton_A_novel_00158
chr1	NewlyFind	CDS	81685358	81685693	.	-	.	ID=Cotton_A_novel_00158:cds_1;Parent=Cotton_A_novel_00158
chr1	NewlyFind	exon	81685818	81686239	.	-	.	ID=Cotton_A_novel_00158:exon_2;Parent=Cotton_A_novel_00158
chr1	NewlyFind	CDS	81685818	81686239	.	-	.	ID=Cotton_A_novel_00158:cds_2;Parent=Cotton_A_novel_00158
chr1	NewlyFind	mRNA	83592863	83597466	.	+	.	ID=Cotton_A_novel_00159;Name=Cotton_A_novel_00159
chr1	NewlyFind	exon	83592864	83597466	.	+	.	ID=Cotton_A_novel_00159:exon_1;Parent=Cotton_A_novel_00159
chr1	NewlyFind	CDS	83592864	83597466	.	+	.	ID=Cotton_A_novel_00159:cds_1;Parent=Cotton_A_novel_00159
chr1	NewlyFind	mRNA	86094153	86094481	.	-	.	ID=Cotton_A_novel_00160;Name=Cotton_A_novel_00160
chr1	NewlyFind	exon	86094154	86094481	.	-	.	ID=Cotton_A_novel_00160:exon_1;Parent=Cotton_A_novel_00160
chr1	NewlyFind	CDS	86094154	86094481	.	-	.	ID=Cotton_A_novel_00160:cds_1;Parent=Cotton_A_novel_00160
chr1	NewlyFind	mRNA	98653168	98659921	.	-	.	ID=Cotton_A_novel_00166;Name=Cotton_A_novel_00166
chr1	NewlyFind	exon	98653168	98659921	.	-	.	ID=Cotton_A_novel_00166:exon_1;Parent=Cotton_A_novel_00166
chr1	NewlyFind	CDS	98653168	98659921	.	-	.	ID=Cotton_A_novel_00166:cds_1;Parent=Cotton_A_novel_00166
chr1	NewlyFind	mRNA	101411685	101411999	.	+	.	ID=Cotton_A_novel_00169;Name=Cotton_A_novel_00169
chr1	NewlyFind	exon	101411686	101411999	.	+	.	ID=Cotton_A_novel_00169:exon_1;Parent=Cotton_A_novel_00169
chr1	NewlyFind	CDS	101411686	101411999	.	+	.	ID=Cotton_A_novel_00169:cds_1;Parent=Cotton_A_novel_00169
chr1	NewlyFind	mRNA	104568737	104569568	.	-	.	ID=Cotton_A_novel_00171;Name=Cotton_A_novel_00171
chr1	NewlyFind	exon	104568738	104569176	.	-	.	ID=Cotton_A_novel_00171:exon_1;Parent=Cotton_A_novel_00171
chr1	NewlyFind	CDS	104568738	104569176	.	-	.	ID=Cotton_A_novel_00171:cds_1;Parent=Cotton_A_novel_00171
chr1	NewlyFind	exon	104569379	104569568	.	-	.	ID=Cotton_A_novel_00171:exon_2;Parent=Cotton_A_novel_00171
chr1	NewlyFind	CDS	104569379	104569568	.	-	.	ID=Cotton_A_novel_00171:cds_2;Parent=Cotton_A_novel_00171
chr1	NewlyFind	mRNA	105425566	105426454	.	+	.	ID=Cotton_A_novel_00172;Name=Cotton_A_novel_00172
chr1	NewlyFind	exon	105425566	105425682	.	+	.	ID=Cotton_A_novel_00172:exon_1;Parent=Cotton_A_novel_00172
chr1	NewlyFind	CDS	105425566	105425682	.	+	.	ID=Cotton_A_novel_00172:cds_1;Parent=Cotton_A_novel_00172
chr1	NewlyFind	exon	105426373	105426454	.	+	.	ID=Cotton_A_novel_00172:exon_2;Parent=Cotton_A_novel_00172
chr1	NewlyFind	CDS	105426373	105426454	.	+	.	ID=Cotton_A_novel_00172:cds_2;Parent=Cotton_A_novel_00172
chr1	NewlyFind	mRNA	108540981	108543725	.	-	.	ID=Cotton_A_novel_00175;Name=Cotton_A_novel_00175
chr1	NewlyFind	exon	108540982	108541600	.	-	.	ID=Cotton_A_novel_00175:exon_1;Parent=Cotton_A_novel_00175
chr1	NewlyFind	CDS	108540982	108541600	.	-	.	ID=Cotton_A_novel_00175:cds_1;Parent=Cotton_A_novel_00175
chr1	NewlyFind	exon	108541700	108541965	.	-	.	ID=Cotton_A_novel_00175:exon_2;Parent=Cotton_A_novel_00175
chr1	NewlyFind	CDS	108541700	108541965	.	-	.	ID=Cotton_A_novel_00175:cds_2;Parent=Cotton_A_novel_00175
chr1	NewlyFind	exon	108541996	108542826	.	-	.	ID=Cotton_A_novel_00175:exon_3;Parent=Cotton_A_novel_00175
chr1	NewlyFind	CDS	108541996	108542826	.	-	.	ID=Cotton_A_novel_00175:cds_3;Parent=Cotton_A_novel_00175
chr1	NewlyFind	exon	108543269	108543725	.	-	.	ID=Cotton_A_novel_00175:exon_4;Parent=Cotton_A_novel_00175
chr1	NewlyFind	CDS	108543269	108543725	.	-	.	ID=Cotton_A_novel_00175:cds_4;Parent=Cotton_A_novel_00175
chr1	NewlyFind	mRNA	110730854	110731012	.	-	.	ID=Cotton_A_novel_00176;Name=Cotton_A_novel_00176
chr1	NewlyFind	exon	110730854	110731012	.	-	.	ID=Cotton_A_novel_00176:exon_1;Parent=Cotton_A_novel_00176
chr1	NewlyFind	CDS	110730854	110731012	.	-	.	ID=Cotton_A_novel_00176:cds_1;Parent=Cotton_A_novel_00176
chr1	NewlyFind	mRNA	115645829	115647042	.	+	.	ID=Cotton_A_novel_00179;Name=Cotton_A_novel_00179
chr1	NewlyFind	exon	115645830	115647042	.	+	.	ID=Cotton_A_novel_00179:exon_1;Parent=Cotton_A_novel_00179
chr1	NewlyFind	CDS	115645830	115647042	.	+	.	ID=Cotton_A_novel_00179:cds_1;Parent=Cotton_A_novel_00179
chr1	NewlyFind	mRNA	121600376	121603024	.	-	.	ID=Cotton_A_novel_00182;Name=Cotton_A_novel_00182
chr1	NewlyFind	exon	121600377	121603024	.	-	.	ID=Cotton_A_novel_00182:exon_1;Parent=Cotton_A_novel_00182
chr1	NewlyFind	CDS	121600377	121603024	.	-	.	ID=Cotton_A_novel_00182:cds_1;Parent=Cotton_A_novel_00182
chr1	NewlyFind	mRNA	123631792	123632248	.	-	.	ID=Cotton_A_novel_00183;Name=Cotton_A_novel_00183
chr1	NewlyFind	exon	123631792	123632248	.	-	.	ID=Cotton_A_novel_00183:exon_1;Parent=Cotton_A_novel_00183
chr1	NewlyFind	CDS	123631792	123632248	.	-	.	ID=Cotton_A_novel_00183:cds_1;Parent=Cotton_A_novel_00183
chr1	NewlyFind	mRNA	125034505	125040471	.	-	.	ID=Cotton_A_novel_00184;Name=Cotton_A_novel_00184
chr1	NewlyFind	exon	125034506	125034844	.	-	.	ID=Cotton_A_novel_00184:exon_1;Parent=Cotton_A_novel_00184
chr1	NewlyFind	CDS	125034506	125034844	.	-	.	ID=Cotton_A_novel_00184:cds_1;Parent=Cotton_A_novel_00184
chr1	NewlyFind	exon	125034854	125035382	.	-	.	ID=Cotton_A_novel_00184:exon_2;Parent=Cotton_A_novel_00184
chr1	NewlyFind	CDS	125034854	125035382	.	-	.	ID=Cotton_A_novel_00184:cds_2;Parent=Cotton_A_novel_00184
chr1	NewlyFind	exon	125035510	125040471	.	-	.	ID=Cotton_A_novel_00184:exon_3;Parent=Cotton_A_novel_00184
chr1	NewlyFind	CDS	125035510	125040471	.	-	.	ID=Cotton_A_novel_00184:cds_3;Parent=Cotton_A_novel_00184
chr1	NewlyFind	mRNA	123052682	123054068	.	-	.	ID=Cotton_A_novel_00186;Name=Cotton_A_novel_00186
chr1	NewlyFind	exon	123052683	123054068	.	-	.	ID=Cotton_A_novel_00186:exon_1;Parent=Cotton_A_novel_00186
chr1	NewlyFind	CDS	123052683	123054068	.	-	.	ID=Cotton_A_novel_00186:cds_1;Parent=Cotton_A_novel_00186
chr1	NewlyFind	mRNA	130066258	130068005	.	-	.	ID=Cotton_A_novel_00191;Name=Cotton_A_novel_00191
chr1	NewlyFind	exon	130066258	130068005	.	-	.	ID=Cotton_A_novel_00191:exon_1;Parent=Cotton_A_novel_00191
chr1	NewlyFind	CDS	130066258	130068005	.	-	.	ID=Cotton_A_novel_00191:cds_1;Parent=Cotton_A_novel_00191
chr1	NewlyFind	mRNA	138115041	138116938	.	-	.	ID=Cotton_A_novel_00193;Name=Cotton_A_novel_00193
chr1	NewlyFind	exon	138115041	138115878	.	-	.	ID=Cotton_A_novel_00193:exon_1;Parent=Cotton_A_novel_00193
chr1	NewlyFind	CDS	138115041	138115878	.	-	.	ID=Cotton_A_novel_00193:cds_1;Parent=Cotton_A_novel_00193
chr1	NewlyFind	exon	138116608	138116938	.	-	.	ID=Cotton_A_novel_00193:exon_2;Parent=Cotton_A_novel_00193
chr1	NewlyFind	CDS	138116608	138116938	.	-	.	ID=Cotton_A_novel_00193:cds_2;Parent=Cotton_A_novel_00193
chr1	NewlyFind	mRNA	1014170	1015279	.	+	.	ID=Cotton_A_novel_00201;Name=Cotton_A_novel_00201
chr1	NewlyFind	exon	1014170	1015279	.	+	.	ID=Cotton_A_novel_00201:exon_1;Parent=Cotton_A_novel_00201
chr1	NewlyFind	CDS	1014170	1015279	.	+	.	ID=Cotton_A_novel_00201:cds_1;Parent=Cotton_A_novel_00201
chr1	NewlyFind	mRNA	1099357	1103505	.	+	.	ID=Cotton_A_novel_00202;Name=Cotton_A_novel_00202
chr1	NewlyFind	exon	1099358	1099574	.	+	.	ID=Cotton_A_novel_00202:exon_1;Parent=Cotton_A_novel_00202
chr1	NewlyFind	CDS	1099358	1099574	.	+	.	ID=Cotton_A_novel_00202:cds_1;Parent=Cotton_A_novel_00202
chr1	NewlyFind	exon	1099683	1099727	.	+	.	ID=Cotton_A_novel_00202:exon_2;Parent=Cotton_A_novel_00202
chr1	NewlyFind	CDS	1099683	1099727	.	+	.	ID=Cotton_A_novel_00202:cds_2;Parent=Cotton_A_novel_00202
chr1	NewlyFind	exon	1099972	1100016	.	+	.	ID=Cotton_A_novel_00202:exon_3;Parent=Cotton_A_novel_00202
chr1	NewlyFind	CDS	1099972	1100016	.	+	.	ID=Cotton_A_novel_00202:cds_3;Parent=Cotton_A_novel_00202
chr1	NewlyFind	exon	1101083	1101648	.	+	.	ID=Cotton_A_novel_00202:exon_4;Parent=Cotton_A_novel_00202
chr1	NewlyFind	CDS	1101083	1101648	.	+	.	ID=Cotton_A_novel_00202:cds_4;Parent=Cotton_A_novel_00202
chr1	NewlyFind	exon	1101816	1101987	.	+	.	ID=Cotton_A_novel_00202:exon_5;Parent=Cotton_A_novel_00202
chr1	NewlyFind	CDS	1101816	1101987	.	+	.	ID=Cotton_A_novel_00202:cds_5;Parent=Cotton_A_novel_00202
chr1	NewlyFind	exon	1102076	1102260	.	+	.	ID=Cotton_A_novel_00202:exon_6;Parent=Cotton_A_novel_00202
chr1	NewlyFind	CDS	1102076	1102260	.	+	.	ID=Cotton_A_novel_00202:cds_6;Parent=Cotton_A_novel_00202
chr1	NewlyFind	exon	1102517	1102662	.	+	.	ID=Cotton_A_novel_00202:exon_7;Parent=Cotton_A_novel_00202
chr1	NewlyFind	CDS	1102517	1102662	.	+	.	ID=Cotton_A_novel_00202:cds_7;Parent=Cotton_A_novel_00202
chr1	NewlyFind	exon	1102774	1103505	.	+	.	ID=Cotton_A_novel_00202:exon_8;Parent=Cotton_A_novel_00202
chr1	NewlyFind	CDS	1102774	1103505	.	+	.	ID=Cotton_A_novel_00202:cds_8;Parent=Cotton_A_novel_00202
chr1	NewlyFind	mRNA	1655925	1657544	.	-	.	ID=Cotton_A_novel_00204;Name=Cotton_A_novel_00204
chr1	NewlyFind	exon	1655926	1656602	.	-	.	ID=Cotton_A_novel_00204:exon_1;Parent=Cotton_A_novel_00204
chr1	NewlyFind	CDS	1655926	1656602	.	-	.	ID=Cotton_A_novel_00204:cds_1;Parent=Cotton_A_novel_00204
chr1	NewlyFind	exon	1656685	1657544	.	-	.	ID=Cotton_A_novel_00204:exon_2;Parent=Cotton_A_novel_00204
chr1	NewlyFind	CDS	1656685	1657544	.	-	.	ID=Cotton_A_novel_00204:cds_2;Parent=Cotton_A_novel_00204
chr1	NewlyFind	mRNA	1815379	1816065	.	+	.	ID=Cotton_A_novel_00206;Name=Cotton_A_novel_00206
chr1	NewlyFind	exon	1815379	1816065	.	+	.	ID=Cotton_A_novel_00206:exon_1;Parent=Cotton_A_novel_00206
chr1	NewlyFind	CDS	1815379	1816065	.	+	.	ID=Cotton_A_novel_00206:cds_1;Parent=Cotton_A_novel_00206
chr1	NewlyFind	mRNA	2019193	2019416	.	-	.	ID=Cotton_A_novel_00207;Name=Cotton_A_novel_00207
chr1	NewlyFind	exon	2019193	2019416	.	-	.	ID=Cotton_A_novel_00207:exon_1;Parent=Cotton_A_novel_00207
chr1	NewlyFind	CDS	2019193	2019416	.	-	.	ID=Cotton_A_novel_00207:cds_1;Parent=Cotton_A_novel_00207
chr1	NewlyFind	mRNA	2810340	2810978	.	+	.	ID=Cotton_A_novel_00208;Name=Cotton_A_novel_00208
chr1	NewlyFind	exon	2810340	2810978	.	+	.	ID=Cotton_A_novel_00208:exon_1;Parent=Cotton_A_novel_00208
chr1	NewlyFind	CDS	2810340	2810978	.	+	.	ID=Cotton_A_novel_00208:cds_1;Parent=Cotton_A_novel_00208
chr1	NewlyFind	mRNA	6830972	6831145	.	-	.	ID=Cotton_A_novel_00209;Name=Cotton_A_novel_00209
chr1	NewlyFind	exon	6830973	6831145	.	-	.	ID=Cotton_A_novel_00209:exon_1;Parent=Cotton_A_novel_00209
chr1	NewlyFind	CDS	6830973	6831145	.	-	.	ID=Cotton_A_novel_00209:cds_1;Parent=Cotton_A_novel_00209
chr1	NewlyFind	mRNA	7161685	7162072	.	+	.	ID=Cotton_A_novel_00210;Name=Cotton_A_novel_00210
chr1	NewlyFind	exon	7161685	7162072	.	+	.	ID=Cotton_A_novel_00210:exon_1;Parent=Cotton_A_novel_00210
chr1	NewlyFind	CDS	7161685	7162072	.	+	.	ID=Cotton_A_novel_00210:cds_1;Parent=Cotton_A_novel_00210
chr1	NewlyFind	mRNA	10380128	10380214	.	-	.	ID=Cotton_A_novel_00212;Name=Cotton_A_novel_00212
chr1	NewlyFind	exon	10380128	10380214	.	-	.	ID=Cotton_A_novel_00212:exon_1;Parent=Cotton_A_novel_00212
chr1	NewlyFind	CDS	10380128	10380214	.	-	.	ID=Cotton_A_novel_00212:cds_1;Parent=Cotton_A_novel_00212
chr1	NewlyFind	mRNA	13068499	13068950	.	-	.	ID=Cotton_A_novel_00214;Name=Cotton_A_novel_00214
chr1	NewlyFind	exon	13068499	13068929	.	-	.	ID=Cotton_A_novel_00214:exon_1;Parent=Cotton_A_novel_00214
chr1	NewlyFind	CDS	13068499	13068929	.	-	.	ID=Cotton_A_novel_00214:cds_1;Parent=Cotton_A_novel_00214
chr1	NewlyFind	mRNA	13181886	13182722	.	-	.	ID=Cotton_A_novel_00215;Name=Cotton_A_novel_00215
chr1	NewlyFind	exon	13181886	13182722	.	-	.	ID=Cotton_A_novel_00215:exon_1;Parent=Cotton_A_novel_00215
chr1	NewlyFind	CDS	13181886	13182722	.	-	.	ID=Cotton_A_novel_00215:cds_1;Parent=Cotton_A_novel_00215
chr1	NewlyFind	mRNA	13690600	13691619	.	+	.	ID=Cotton_A_novel_00218;Name=Cotton_A_novel_00218
chr1	NewlyFind	exon	13690601	13691619	.	+	.	ID=Cotton_A_novel_00218:exon_1;Parent=Cotton_A_novel_00218
chr1	NewlyFind	CDS	13690601	13691619	.	+	.	ID=Cotton_A_novel_00218:cds_1;Parent=Cotton_A_novel_00218
chr1	NewlyFind	mRNA	13613646	13614358	.	-	.	ID=Cotton_A_novel_00219;Name=Cotton_A_novel_00219
chr1	NewlyFind	exon	13613646	13614358	.	-	.	ID=Cotton_A_novel_00219:exon_1;Parent=Cotton_A_novel_00219
chr1	NewlyFind	CDS	13613646	13614358	.	-	.	ID=Cotton_A_novel_00219:cds_1;Parent=Cotton_A_novel_00219
chr1	NewlyFind	mRNA	14327168	14327245	.	-	.	ID=Cotton_A_novel_00220;Name=Cotton_A_novel_00220
chr1	NewlyFind	exon	14327169	14327245	.	-	.	ID=Cotton_A_novel_00220:exon_1;Parent=Cotton_A_novel_00220
chr1	NewlyFind	CDS	14327169	14327245	.	-	.	ID=Cotton_A_novel_00220:cds_1;Parent=Cotton_A_novel_00220
chr1	NewlyFind	mRNA	16545270	16545851	.	-	.	ID=Cotton_A_novel_00229;Name=Cotton_A_novel_00229
chr1	NewlyFind	exon	16545270	16545851	.	-	.	ID=Cotton_A_novel_00229:exon_1;Parent=Cotton_A_novel_00229
chr1	NewlyFind	CDS	16545270	16545851	.	-	.	ID=Cotton_A_novel_00229:cds_1;Parent=Cotton_A_novel_00229
chr1	NewlyFind	mRNA	18764130	18764383	.	+	.	ID=Cotton_A_novel_00230;Name=Cotton_A_novel_00230
chr1	NewlyFind	exon	18764130	18764383	.	+	.	ID=Cotton_A_novel_00230:exon_1;Parent=Cotton_A_novel_00230
chr1	NewlyFind	CDS	18764130	18764383	.	+	.	ID=Cotton_A_novel_00230:cds_1;Parent=Cotton_A_novel_00230
chr1	NewlyFind	mRNA	18868471	18869075	.	+	.	ID=Cotton_A_novel_00232;Name=Cotton_A_novel_00232
chr1	NewlyFind	exon	18868472	18869075	.	+	.	ID=Cotton_A_novel_00232:exon_1;Parent=Cotton_A_novel_00232
chr1	NewlyFind	CDS	18868472	18869075	.	+	.	ID=Cotton_A_novel_00232:cds_1;Parent=Cotton_A_novel_00232
chr1	NewlyFind	mRNA	19261083	19261260	.	-	.	ID=Cotton_A_novel_00233;Name=Cotton_A_novel_00233
chr1	NewlyFind	exon	19261083	19261260	.	-	.	ID=Cotton_A_novel_00233:exon_1;Parent=Cotton_A_novel_00233
chr1	NewlyFind	CDS	19261083	19261260	.	-	.	ID=Cotton_A_novel_00233:cds_1;Parent=Cotton_A_novel_00233
chr1	NewlyFind	mRNA	19799899	19800509	.	-	.	ID=Cotton_A_novel_00234;Name=Cotton_A_novel_00234
chr1	NewlyFind	exon	19799899	19800509	.	-	.	ID=Cotton_A_novel_00234:exon_1;Parent=Cotton_A_novel_00234
chr1	NewlyFind	CDS	19799899	19800509	.	-	.	ID=Cotton_A_novel_00234:cds_1;Parent=Cotton_A_novel_00234
chr1	NewlyFind	mRNA	21578796	21579634	.	+	.	ID=Cotton_A_novel_00235;Name=Cotton_A_novel_00235
chr1	NewlyFind	exon	21578796	21579634	.	+	.	ID=Cotton_A_novel_00235:exon_1;Parent=Cotton_A_novel_00235
chr1	NewlyFind	CDS	21578796	21579634	.	+	.	ID=Cotton_A_novel_00235:cds_1;Parent=Cotton_A_novel_00235
chr1	NewlyFind	mRNA	19364838	19365444	.	-	.	ID=Cotton_A_novel_00240;Name=Cotton_A_novel_00240
chr1	NewlyFind	exon	19364838	19365444	.	-	.	ID=Cotton_A_novel_00240:exon_1;Parent=Cotton_A_novel_00240
chr1	NewlyFind	CDS	19364838	19365444	.	-	.	ID=Cotton_A_novel_00240:cds_1;Parent=Cotton_A_novel_00240
chr1	NewlyFind	mRNA	19366054	19366725	.	+	.	ID=Cotton_A_novel_00241;Name=Cotton_A_novel_00241
chr1	NewlyFind	exon	19366054	19366725	.	+	.	ID=Cotton_A_novel_00241:exon_1;Parent=Cotton_A_novel_00241
chr1	NewlyFind	CDS	19366054	19366725	.	+	.	ID=Cotton_A_novel_00241:cds_1;Parent=Cotton_A_novel_00241
chr1	NewlyFind	mRNA	19366786	19366954	.	+	.	ID=Cotton_A_novel_00243;Name=Cotton_A_novel_00243
chr1	NewlyFind	exon	19366786	19366954	.	+	.	ID=Cotton_A_novel_00243:exon_1;Parent=Cotton_A_novel_00243
chr1	NewlyFind	CDS	19366786	19366954	.	+	.	ID=Cotton_A_novel_00243:cds_1;Parent=Cotton_A_novel_00243
chr1	NewlyFind	mRNA	26201027	26201198	.	+	.	ID=Cotton_A_novel_00245;Name=Cotton_A_novel_00245
chr1	NewlyFind	exon	26201028	26201198	.	+	.	ID=Cotton_A_novel_00245:exon_1;Parent=Cotton_A_novel_00245
chr1	NewlyFind	CDS	26201028	26201198	.	+	.	ID=Cotton_A_novel_00245:cds_1;Parent=Cotton_A_novel_00245
chr1	NewlyFind	mRNA	26861532	26864554	.	-	.	ID=Cotton_A_novel_00247;Name=Cotton_A_novel_00247
chr1	NewlyFind	exon	26861532	26862905	.	-	.	ID=Cotton_A_novel_00247:exon_1;Parent=Cotton_A_novel_00247
chr1	NewlyFind	CDS	26861532	26862905	.	-	.	ID=Cotton_A_novel_00247:cds_1;Parent=Cotton_A_novel_00247
chr1	NewlyFind	exon	26863254	26863426	.	-	.	ID=Cotton_A_novel_00247:exon_2;Parent=Cotton_A_novel_00247
chr1	NewlyFind	CDS	26863254	26863426	.	-	.	ID=Cotton_A_novel_00247:cds_2;Parent=Cotton_A_novel_00247
chr1	NewlyFind	exon	26863779	26864554	.	-	.	ID=Cotton_A_novel_00247:exon_3;Parent=Cotton_A_novel_00247
chr1	NewlyFind	CDS	26863779	26864554	.	-	.	ID=Cotton_A_novel_00247:cds_3;Parent=Cotton_A_novel_00247
chr1	NewlyFind	mRNA	29169426	29169618	.	-	.	ID=Cotton_A_novel_00249;Name=Cotton_A_novel_00249
chr1	NewlyFind	exon	29169426	29169618	.	-	.	ID=Cotton_A_novel_00249:exon_1;Parent=Cotton_A_novel_00249
chr1	NewlyFind	CDS	29169426	29169618	.	-	.	ID=Cotton_A_novel_00249:cds_1;Parent=Cotton_A_novel_00249
chr1	NewlyFind	mRNA	30064900	30065059	.	+	.	ID=Cotton_A_novel_00250;Name=Cotton_A_novel_00250
chr1	NewlyFind	exon	30064901	30065059	.	+	.	ID=Cotton_A_novel_00250:exon_1;Parent=Cotton_A_novel_00250
chr1	NewlyFind	CDS	30064901	30065059	.	+	.	ID=Cotton_A_novel_00250:cds_1;Parent=Cotton_A_novel_00250
chr1	NewlyFind	mRNA	35438797	35439324	.	+	.	ID=Cotton_A_novel_00253;Name=Cotton_A_novel_00253
chr1	NewlyFind	exon	35438797	35439324	.	+	.	ID=Cotton_A_novel_00253:exon_1;Parent=Cotton_A_novel_00253
chr1	NewlyFind	CDS	35438797	35439324	.	+	.	ID=Cotton_A_novel_00253:cds_1;Parent=Cotton_A_novel_00253
chr1	NewlyFind	mRNA	36164617	36165012	.	+	.	ID=Cotton_A_novel_00254;Name=Cotton_A_novel_00254
chr1	NewlyFind	exon	36164617	36165012	.	+	.	ID=Cotton_A_novel_00254:exon_1;Parent=Cotton_A_novel_00254
chr1	NewlyFind	CDS	36164617	36165012	.	+	.	ID=Cotton_A_novel_00254:cds_1;Parent=Cotton_A_novel_00254
chr1	NewlyFind	mRNA	38483150	38484262	.	-	.	ID=Cotton_A_novel_00255;Name=Cotton_A_novel_00255
chr1	NewlyFind	exon	38483150	38484262	.	-	.	ID=Cotton_A_novel_00255:exon_1;Parent=Cotton_A_novel_00255
chr1	NewlyFind	CDS	38483150	38484262	.	-	.	ID=Cotton_A_novel_00255:cds_1;Parent=Cotton_A_novel_00255
chr1	NewlyFind	mRNA	38609353	38617475	.	+	.	ID=Cotton_A_novel_00256;Name=Cotton_A_novel_00256
chr1	NewlyFind	exon	38609354	38609807	.	+	.	ID=Cotton_A_novel_00256:exon_1;Parent=Cotton_A_novel_00256
chr1	NewlyFind	CDS	38609354	38609807	.	+	.	ID=Cotton_A_novel_00256:cds_1;Parent=Cotton_A_novel_00256
chr1	NewlyFind	exon	38609911	38610163	.	+	.	ID=Cotton_A_novel_00256:exon_2;Parent=Cotton_A_novel_00256
chr1	NewlyFind	CDS	38609911	38610163	.	+	.	ID=Cotton_A_novel_00256:cds_2;Parent=Cotton_A_novel_00256
chr1	NewlyFind	exon	38610265	38613690	.	+	.	ID=Cotton_A_novel_00256:exon_3;Parent=Cotton_A_novel_00256
chr1	NewlyFind	CDS	38610265	38613690	.	+	.	ID=Cotton_A_novel_00256:cds_3;Parent=Cotton_A_novel_00256
chr1	NewlyFind	exon	38613879	38617475	.	+	.	ID=Cotton_A_novel_00256:exon_4;Parent=Cotton_A_novel_00256
chr1	NewlyFind	CDS	38613879	38617475	.	+	.	ID=Cotton_A_novel_00256:cds_4;Parent=Cotton_A_novel_00256
chr1	NewlyFind	mRNA	38746839	38751949	.	+	.	ID=Cotton_A_novel_00257;Name=Cotton_A_novel_00257
chr1	NewlyFind	exon	38746840	38751949	.	+	.	ID=Cotton_A_novel_00257:exon_1;Parent=Cotton_A_novel_00257
chr1	NewlyFind	CDS	38746840	38751949	.	+	.	ID=Cotton_A_novel_00257:cds_1;Parent=Cotton_A_novel_00257
chr1	NewlyFind	mRNA	38825408	38825946	.	-	.	ID=Cotton_A_novel_00258;Name=Cotton_A_novel_00258
chr1	NewlyFind	exon	38825409	38825946	.	-	.	ID=Cotton_A_novel_00258:exon_1;Parent=Cotton_A_novel_00258
chr1	NewlyFind	CDS	38825409	38825946	.	-	.	ID=Cotton_A_novel_00258:cds_1;Parent=Cotton_A_novel_00258
chr1	NewlyFind	mRNA	43785901	43788021	.	+	.	ID=Cotton_A_novel_00261;Name=Cotton_A_novel_00261
chr1	NewlyFind	exon	43785902	43788021	.	+	.	ID=Cotton_A_novel_00261:exon_1;Parent=Cotton_A_novel_00261
chr1	NewlyFind	CDS	43785902	43788021	.	+	.	ID=Cotton_A_novel_00261:cds_1;Parent=Cotton_A_novel_00261
chr1	NewlyFind	mRNA	43836277	43839465	.	+	.	ID=Cotton_A_novel_00262;Name=Cotton_A_novel_00262
chr1	NewlyFind	exon	43836278	43839465	.	+	.	ID=Cotton_A_novel_00262:exon_1;Parent=Cotton_A_novel_00262
chr1	NewlyFind	CDS	43836278	43839465	.	+	.	ID=Cotton_A_novel_00262:cds_1;Parent=Cotton_A_novel_00262
chr1	NewlyFind	mRNA	48843700	48843922	.	-	.	ID=Cotton_A_novel_00265;Name=Cotton_A_novel_00265
chr1	NewlyFind	exon	48843700	48843922	.	-	.	ID=Cotton_A_novel_00265:exon_1;Parent=Cotton_A_novel_00265
chr1	NewlyFind	CDS	48843700	48843922	.	-	.	ID=Cotton_A_novel_00265:cds_1;Parent=Cotton_A_novel_00265
chr1	NewlyFind	mRNA	49207527	49207982	.	-	.	ID=Cotton_A_novel_00266;Name=Cotton_A_novel_00266
chr1	NewlyFind	exon	49207527	49207982	.	-	.	ID=Cotton_A_novel_00266:exon_1;Parent=Cotton_A_novel_00266
chr1	NewlyFind	CDS	49207527	49207982	.	-	.	ID=Cotton_A_novel_00266:cds_1;Parent=Cotton_A_novel_00266
chr1	NewlyFind	mRNA	49434793	49435013	.	-	.	ID=Cotton_A_novel_00267;Name=Cotton_A_novel_00267
chr1	NewlyFind	exon	49434793	49435013	.	-	.	ID=Cotton_A_novel_00267:exon_1;Parent=Cotton_A_novel_00267
chr1	NewlyFind	CDS	49434793	49435013	.	-	.	ID=Cotton_A_novel_00267:cds_1;Parent=Cotton_A_novel_00267
chr1	NewlyFind	mRNA	49532477	49532922	.	+	.	ID=Cotton_A_novel_00268;Name=Cotton_A_novel_00268
chr1	NewlyFind	exon	49532478	49532922	.	+	.	ID=Cotton_A_novel_00268:exon_1;Parent=Cotton_A_novel_00268
chr1	NewlyFind	CDS	49532478	49532922	.	+	.	ID=Cotton_A_novel_00268:cds_1;Parent=Cotton_A_novel_00268
chr1	NewlyFind	mRNA	49565780	49566115	.	-	.	ID=Cotton_A_novel_00269;Name=Cotton_A_novel_00269
chr1	NewlyFind	exon	49565781	49566115	.	-	.	ID=Cotton_A_novel_00269:exon_1;Parent=Cotton_A_novel_00269
chr1	NewlyFind	CDS	49565781	49566115	.	-	.	ID=Cotton_A_novel_00269:cds_1;Parent=Cotton_A_novel_00269
chr1	NewlyFind	mRNA	49667550	49673246	.	+	.	ID=Cotton_A_novel_00270;Name=Cotton_A_novel_00270
chr1	NewlyFind	exon	49667550	49673246	.	+	.	ID=Cotton_A_novel_00270:exon_1;Parent=Cotton_A_novel_00270
chr1	NewlyFind	CDS	49667550	49673246	.	+	.	ID=Cotton_A_novel_00270:cds_1;Parent=Cotton_A_novel_00270
chr1	NewlyFind	mRNA	49914202	49915062	.	-	.	ID=Cotton_A_novel_00273;Name=Cotton_A_novel_00273
chr1	NewlyFind	exon	49914203	49915062	.	-	.	ID=Cotton_A_novel_00273:exon_1;Parent=Cotton_A_novel_00273
chr1	NewlyFind	CDS	49914203	49915062	.	-	.	ID=Cotton_A_novel_00273:cds_1;Parent=Cotton_A_novel_00273
chr1	NewlyFind	mRNA	50395826	50396216	.	-	.	ID=Cotton_A_novel_00274;Name=Cotton_A_novel_00274
chr1	NewlyFind	exon	50395826	50396216	.	-	.	ID=Cotton_A_novel_00274:exon_1;Parent=Cotton_A_novel_00274
chr1	NewlyFind	CDS	50395826	50396216	.	-	.	ID=Cotton_A_novel_00274:cds_1;Parent=Cotton_A_novel_00274
chr1	NewlyFind	mRNA	51606198	51606350	.	-	.	ID=Cotton_A_novel_00276;Name=Cotton_A_novel_00276
chr1	NewlyFind	exon	51606198	51606350	.	-	.	ID=Cotton_A_novel_00276:exon_1;Parent=Cotton_A_novel_00276
chr1	NewlyFind	CDS	51606198	51606350	.	-	.	ID=Cotton_A_novel_00276:cds_1;Parent=Cotton_A_novel_00276
chr1	NewlyFind	mRNA	51613437	51614186	.	+	.	ID=Cotton_A_novel_00277;Name=Cotton_A_novel_00277
chr1	NewlyFind	exon	51613437	51614186	.	+	.	ID=Cotton_A_novel_00277:exon_1;Parent=Cotton_A_novel_00277
chr1	NewlyFind	CDS	51613437	51614186	.	+	.	ID=Cotton_A_novel_00277:cds_1;Parent=Cotton_A_novel_00277
chr1	NewlyFind	mRNA	51749128	51749440	.	-	.	ID=Cotton_A_novel_00280;Name=Cotton_A_novel_00280
chr1	NewlyFind	exon	51749129	51749440	.	-	.	ID=Cotton_A_novel_00280:exon_1;Parent=Cotton_A_novel_00280
chr1	NewlyFind	CDS	51749129	51749440	.	-	.	ID=Cotton_A_novel_00280:cds_1;Parent=Cotton_A_novel_00280
chr1	NewlyFind	mRNA	51789546	51792046	.	-	.	ID=Cotton_A_novel_00281;Name=Cotton_A_novel_00281
chr1	NewlyFind	exon	51789546	51792046	.	-	.	ID=Cotton_A_novel_00281:exon_1;Parent=Cotton_A_novel_00281
chr1	NewlyFind	CDS	51789546	51792046	.	-	.	ID=Cotton_A_novel_00281:cds_1;Parent=Cotton_A_novel_00281
chr1	NewlyFind	mRNA	53766317	53769329	.	-	.	ID=Cotton_A_novel_00285;Name=Cotton_A_novel_00285
chr1	NewlyFind	exon	53766317	53769329	.	-	.	ID=Cotton_A_novel_00285:exon_1;Parent=Cotton_A_novel_00285
chr1	NewlyFind	CDS	53766317	53769329	.	-	.	ID=Cotton_A_novel_00285:cds_1;Parent=Cotton_A_novel_00285
chr1	NewlyFind	mRNA	55633905	55634180	.	+	.	ID=Cotton_A_novel_00286;Name=Cotton_A_novel_00286
chr1	NewlyFind	exon	55633905	55634180	.	+	.	ID=Cotton_A_novel_00286:exon_1;Parent=Cotton_A_novel_00286
chr1	NewlyFind	CDS	55633905	55634180	.	+	.	ID=Cotton_A_novel_00286:cds_1;Parent=Cotton_A_novel_00286
chr1	NewlyFind	mRNA	58998557	58999098	.	-	.	ID=Cotton_A_novel_00287;Name=Cotton_A_novel_00287
chr1	NewlyFind	exon	58998558	58999098	.	-	.	ID=Cotton_A_novel_00287:exon_1;Parent=Cotton_A_novel_00287
chr1	NewlyFind	CDS	58998558	58999098	.	-	.	ID=Cotton_A_novel_00287:cds_1;Parent=Cotton_A_novel_00287
chr1	NewlyFind	mRNA	61804759	61805509	.	-	.	ID=Cotton_A_novel_00289;Name=Cotton_A_novel_00289
chr1	NewlyFind	exon	61804759	61805509	.	-	.	ID=Cotton_A_novel_00289:exon_1;Parent=Cotton_A_novel_00289
chr1	NewlyFind	CDS	61804759	61805509	.	-	.	ID=Cotton_A_novel_00289:cds_1;Parent=Cotton_A_novel_00289
chr1	NewlyFind	mRNA	64299919	64300071	.	-	.	ID=Cotton_A_novel_00291;Name=Cotton_A_novel_00291
chr1	NewlyFind	exon	64299919	64300071	.	-	.	ID=Cotton_A_novel_00291:exon_1;Parent=Cotton_A_novel_00291
chr1	NewlyFind	CDS	64299919	64300071	.	-	.	ID=Cotton_A_novel_00291:cds_1;Parent=Cotton_A_novel_00291
chr1	NewlyFind	mRNA	65390392	65390672	.	+	.	ID=Cotton_A_novel_00292;Name=Cotton_A_novel_00292
chr1	NewlyFind	exon	65390393	65390672	.	+	.	ID=Cotton_A_novel_00292:exon_1;Parent=Cotton_A_novel_00292
chr1	NewlyFind	CDS	65390393	65390672	.	+	.	ID=Cotton_A_novel_00292:cds_1;Parent=Cotton_A_novel_00292
chr1	NewlyFind	mRNA	66005340	66005624	.	-	.	ID=Cotton_A_novel_00294;Name=Cotton_A_novel_00294
chr1	NewlyFind	exon	66005340	66005624	.	-	.	ID=Cotton_A_novel_00294:exon_1;Parent=Cotton_A_novel_00294
chr1	NewlyFind	CDS	66005340	66005624	.	-	.	ID=Cotton_A_novel_00294:cds_1;Parent=Cotton_A_novel_00294
chr1	NewlyFind	mRNA	66613055	66613776	.	+	.	ID=Cotton_A_novel_00296;Name=Cotton_A_novel_00296
chr1	NewlyFind	exon	66613197	66613721	.	+	.	ID=Cotton_A_novel_00296:exon_1;Parent=Cotton_A_novel_00296
chr1	NewlyFind	CDS	66613197	66613721	.	+	.	ID=Cotton_A_novel_00296:cds_1;Parent=Cotton_A_novel_00296
chr1	NewlyFind	mRNA	66660051	66660245	.	-	.	ID=Cotton_A_novel_00297;Name=Cotton_A_novel_00297
chr1	NewlyFind	exon	66660052	66660245	.	-	.	ID=Cotton_A_novel_00297:exon_1;Parent=Cotton_A_novel_00297
chr1	NewlyFind	CDS	66660052	66660245	.	-	.	ID=Cotton_A_novel_00297:cds_1;Parent=Cotton_A_novel_00297
chr1	NewlyFind	mRNA	66707661	66707849	.	-	.	ID=Cotton_A_novel_00298;Name=Cotton_A_novel_00298
chr1	NewlyFind	exon	66707661	66707849	.	-	.	ID=Cotton_A_novel_00298:exon_1;Parent=Cotton_A_novel_00298
chr1	NewlyFind	CDS	66707661	66707849	.	-	.	ID=Cotton_A_novel_00298:cds_1;Parent=Cotton_A_novel_00298
chr1	NewlyFind	mRNA	67148933	67150031	.	+	.	ID=Cotton_A_novel_00299;Name=Cotton_A_novel_00299
chr1	NewlyFind	exon	67148933	67150031	.	+	.	ID=Cotton_A_novel_00299:exon_1;Parent=Cotton_A_novel_00299
chr1	NewlyFind	CDS	67148933	67150031	.	+	.	ID=Cotton_A_novel_00299:cds_1;Parent=Cotton_A_novel_00299
chr1	NewlyFind	mRNA	71202691	71202876	.	-	.	ID=Cotton_A_novel_00302;Name=Cotton_A_novel_00302
chr1	NewlyFind	exon	71202691	71202876	.	-	.	ID=Cotton_A_novel_00302:exon_1;Parent=Cotton_A_novel_00302
chr1	NewlyFind	CDS	71202691	71202876	.	-	.	ID=Cotton_A_novel_00302:cds_1;Parent=Cotton_A_novel_00302
chr1	NewlyFind	mRNA	71642244	71642693	.	-	.	ID=Cotton_A_novel_00303;Name=Cotton_A_novel_00303
chr1	NewlyFind	exon	71642244	71642519	.	-	.	ID=Cotton_A_novel_00303:exon_1;Parent=Cotton_A_novel_00303
chr1	NewlyFind	CDS	71642244	71642519	.	-	.	ID=Cotton_A_novel_00303:cds_1;Parent=Cotton_A_novel_00303
chr1	NewlyFind	exon	71642589	71642693	.	-	.	ID=Cotton_A_novel_00303:exon_2;Parent=Cotton_A_novel_00303
chr1	NewlyFind	CDS	71642589	71642693	.	-	.	ID=Cotton_A_novel_00303:cds_2;Parent=Cotton_A_novel_00303
chr1	NewlyFind	mRNA	72121217	72121938	.	+	.	ID=Cotton_A_novel_00304;Name=Cotton_A_novel_00304
chr1	NewlyFind	exon	72121217	72121938	.	+	.	ID=Cotton_A_novel_00304:exon_1;Parent=Cotton_A_novel_00304
chr1	NewlyFind	CDS	72121217	72121938	.	+	.	ID=Cotton_A_novel_00304:cds_1;Parent=Cotton_A_novel_00304
chr1	NewlyFind	mRNA	72908496	72909594	.	-	.	ID=Cotton_A_novel_00305;Name=Cotton_A_novel_00305
chr1	NewlyFind	exon	72908497	72908638	.	-	.	ID=Cotton_A_novel_00305:exon_1;Parent=Cotton_A_novel_00305
chr1	NewlyFind	CDS	72908497	72908638	.	-	.	ID=Cotton_A_novel_00305:cds_1;Parent=Cotton_A_novel_00305
chr1	NewlyFind	exon	72909462	72909594	.	-	.	ID=Cotton_A_novel_00305:exon_2;Parent=Cotton_A_novel_00305
chr1	NewlyFind	CDS	72909462	72909594	.	-	.	ID=Cotton_A_novel_00305:cds_2;Parent=Cotton_A_novel_00305
chr1	NewlyFind	mRNA	75975562	75975986	.	+	.	ID=Cotton_A_novel_00308;Name=Cotton_A_novel_00308
chr1	NewlyFind	exon	75975563	75975986	.	+	.	ID=Cotton_A_novel_00308:exon_1;Parent=Cotton_A_novel_00308
chr1	NewlyFind	CDS	75975563	75975986	.	+	.	ID=Cotton_A_novel_00308:cds_1;Parent=Cotton_A_novel_00308
chr1	NewlyFind	mRNA	76012523	76012754	.	+	.	ID=Cotton_A_novel_00309;Name=Cotton_A_novel_00309
chr1	NewlyFind	exon	76012523	76012754	.	+	.	ID=Cotton_A_novel_00309:exon_1;Parent=Cotton_A_novel_00309
chr1	NewlyFind	CDS	76012523	76012754	.	+	.	ID=Cotton_A_novel_00309:cds_1;Parent=Cotton_A_novel_00309
chr1	NewlyFind	mRNA	78876924	78877729	.	-	.	ID=Cotton_A_novel_00310;Name=Cotton_A_novel_00310
chr1	NewlyFind	exon	78876924	78877388	.	-	.	ID=Cotton_A_novel_00310:exon_1;Parent=Cotton_A_novel_00310
chr1	NewlyFind	CDS	78876924	78877388	.	-	.	ID=Cotton_A_novel_00310:cds_1;Parent=Cotton_A_novel_00310
chr1	NewlyFind	exon	78877393	78877729	.	-	.	ID=Cotton_A_novel_00310:exon_2;Parent=Cotton_A_novel_00310
chr1	NewlyFind	CDS	78877393	78877729	.	-	.	ID=Cotton_A_novel_00310:cds_2;Parent=Cotton_A_novel_00310
chr1	NewlyFind	mRNA	78896633	78896799	.	+	.	ID=Cotton_A_novel_00311;Name=Cotton_A_novel_00311
chr1	NewlyFind	exon	78896634	78896799	.	+	.	ID=Cotton_A_novel_00311:exon_1;Parent=Cotton_A_novel_00311
chr1	NewlyFind	CDS	78896634	78896799	.	+	.	ID=Cotton_A_novel_00311:cds_1;Parent=Cotton_A_novel_00311
chr1	NewlyFind	mRNA	79017693	79018118	.	-	.	ID=Cotton_A_novel_00312;Name=Cotton_A_novel_00312
chr1	NewlyFind	exon	79017693	79018118	.	-	.	ID=Cotton_A_novel_00312:exon_1;Parent=Cotton_A_novel_00312
chr1	NewlyFind	CDS	79017693	79018118	.	-	.	ID=Cotton_A_novel_00312:cds_1;Parent=Cotton_A_novel_00312
chr1	NewlyFind	mRNA	81243194	81243323	.	+	.	ID=Cotton_A_novel_00313;Name=Cotton_A_novel_00313
chr1	NewlyFind	exon	81243194	81243323	.	+	.	ID=Cotton_A_novel_00313:exon_1;Parent=Cotton_A_novel_00313
chr1	NewlyFind	CDS	81243194	81243323	.	+	.	ID=Cotton_A_novel_00313:cds_1;Parent=Cotton_A_novel_00313
chr1	NewlyFind	mRNA	81711362	81713377	.	+	.	ID=Cotton_A_novel_00315;Name=Cotton_A_novel_00315
chr1	NewlyFind	exon	81711363	81713377	.	+	.	ID=Cotton_A_novel_00315:exon_1;Parent=Cotton_A_novel_00315
chr1	NewlyFind	CDS	81711363	81713377	.	+	.	ID=Cotton_A_novel_00315:cds_1;Parent=Cotton_A_novel_00315
chr1	NewlyFind	mRNA	81690187	81690622	.	+	.	ID=Cotton_A_novel_00316;Name=Cotton_A_novel_00316
chr1	NewlyFind	exon	81690187	81690622	.	+	.	ID=Cotton_A_novel_00316:exon_1;Parent=Cotton_A_novel_00316
chr1	NewlyFind	CDS	81690187	81690622	.	+	.	ID=Cotton_A_novel_00316:cds_1;Parent=Cotton_A_novel_00316
chr1	NewlyFind	mRNA	79019331	79065843	.	+	.	ID=Cotton_A_novel_00318;Name=Cotton_A_novel_00318
chr1	NewlyFind	exon	79019326	79020888	.	+	.	ID=Cotton_A_novel_00318:exon_1;Parent=Cotton_A_novel_00318
chr1	NewlyFind	CDS	79019326	79020888	.	+	.	ID=Cotton_A_novel_00318:cds_1;Parent=Cotton_A_novel_00318
chr1	NewlyFind	exon	79032534	79035456	.	+	.	ID=Cotton_A_novel_00318:exon_2;Parent=Cotton_A_novel_00318
chr1	NewlyFind	CDS	79032534	79035456	.	+	.	ID=Cotton_A_novel_00318:cds_2;Parent=Cotton_A_novel_00318
chr1	NewlyFind	exon	79035521	79041701	.	+	.	ID=Cotton_A_novel_00318:exon_3;Parent=Cotton_A_novel_00318
chr1	NewlyFind	CDS	79035521	79041701	.	+	.	ID=Cotton_A_novel_00318:cds_3;Parent=Cotton_A_novel_00318
chr1	NewlyFind	exon	79042111	79042200	.	+	.	ID=Cotton_A_novel_00318:exon_4;Parent=Cotton_A_novel_00318
chr1	NewlyFind	CDS	79042111	79042200	.	+	.	ID=Cotton_A_novel_00318:cds_4;Parent=Cotton_A_novel_00318
chr1	NewlyFind	exon	79042236	79043829	.	+	.	ID=Cotton_A_novel_00318:exon_5;Parent=Cotton_A_novel_00318
chr1	NewlyFind	CDS	79042236	79043829	.	+	.	ID=Cotton_A_novel_00318:cds_5;Parent=Cotton_A_novel_00318
chr1	NewlyFind	exon	79044692	79045049	.	+	.	ID=Cotton_A_novel_00318:exon_6;Parent=Cotton_A_novel_00318
chr1	NewlyFind	CDS	79044692	79045049	.	+	.	ID=Cotton_A_novel_00318:cds_6;Parent=Cotton_A_novel_00318
chr1	NewlyFind	exon	79045150	79045207	.	+	.	ID=Cotton_A_novel_00318:exon_7;Parent=Cotton_A_novel_00318
chr1	NewlyFind	CDS	79045150	79045207	.	+	.	ID=Cotton_A_novel_00318:cds_7;Parent=Cotton_A_novel_00318
chr1	NewlyFind	exon	79045459	79045556	.	+	.	ID=Cotton_A_novel_00318:exon_8;Parent=Cotton_A_novel_00318
chr1	NewlyFind	CDS	79045459	79045556	.	+	.	ID=Cotton_A_novel_00318:cds_8;Parent=Cotton_A_novel_00318
chr1	NewlyFind	exon	79046287	79046475	.	+	.	ID=Cotton_A_novel_00318:exon_9;Parent=Cotton_A_novel_00318
chr1	NewlyFind	CDS	79046287	79046475	.	+	.	ID=Cotton_A_novel_00318:cds_9;Parent=Cotton_A_novel_00318
chr1	NewlyFind	exon	79046774	79046835	.	+	.	ID=Cotton_A_novel_00318:exon_10;Parent=Cotton_A_novel_00318
chr1	NewlyFind	CDS	79046774	79046835	.	+	.	ID=Cotton_A_novel_00318:cds_10;Parent=Cotton_A_novel_00318
chr1	NewlyFind	exon	79047479	79047657	.	+	.	ID=Cotton_A_novel_00318:exon_11;Parent=Cotton_A_novel_00318
chr1	NewlyFind	CDS	79047479	79047657	.	+	.	ID=Cotton_A_novel_00318:cds_11;Parent=Cotton_A_novel_00318
chr1	NewlyFind	exon	79047934	79048029	.	+	.	ID=Cotton_A_novel_00318:exon_12;Parent=Cotton_A_novel_00318
chr1	NewlyFind	CDS	79047934	79048029	.	+	.	ID=Cotton_A_novel_00318:cds_12;Parent=Cotton_A_novel_00318
chr1	NewlyFind	exon	79048479	79048953	.	+	.	ID=Cotton_A_novel_00318:exon_13;Parent=Cotton_A_novel_00318
chr1	NewlyFind	CDS	79048479	79048953	.	+	.	ID=Cotton_A_novel_00318:cds_13;Parent=Cotton_A_novel_00318
chr1	NewlyFind	exon	79049069	79049457	.	+	.	ID=Cotton_A_novel_00318:exon_14;Parent=Cotton_A_novel_00318
chr1	NewlyFind	CDS	79049069	79049457	.	+	.	ID=Cotton_A_novel_00318:cds_14;Parent=Cotton_A_novel_00318
chr1	NewlyFind	exon	79049621	79049660	.	+	.	ID=Cotton_A_novel_00318:exon_15;Parent=Cotton_A_novel_00318
chr1	NewlyFind	CDS	79049621	79049660	.	+	.	ID=Cotton_A_novel_00318:cds_15;Parent=Cotton_A_novel_00318
chr1	NewlyFind	exon	79049754	79049810	.	+	.	ID=Cotton_A_novel_00318:exon_16;Parent=Cotton_A_novel_00318
chr1	NewlyFind	CDS	79049754	79049810	.	+	.	ID=Cotton_A_novel_00318:cds_16;Parent=Cotton_A_novel_00318
chr1	NewlyFind	exon	79049938	79050119	.	+	.	ID=Cotton_A_novel_00318:exon_17;Parent=Cotton_A_novel_00318
chr1	NewlyFind	CDS	79049938	79050119	.	+	.	ID=Cotton_A_novel_00318:cds_17;Parent=Cotton_A_novel_00318
chr1	NewlyFind	exon	79050216	79051043	.	+	.	ID=Cotton_A_novel_00318:exon_18;Parent=Cotton_A_novel_00318
chr1	NewlyFind	CDS	79050216	79051043	.	+	.	ID=Cotton_A_novel_00318:cds_18;Parent=Cotton_A_novel_00318
chr1	NewlyFind	exon	79051399	79051847	.	+	.	ID=Cotton_A_novel_00318:exon_19;Parent=Cotton_A_novel_00318
chr1	NewlyFind	CDS	79051399	79051847	.	+	.	ID=Cotton_A_novel_00318:cds_19;Parent=Cotton_A_novel_00318
chr1	NewlyFind	exon	79053528	79053547	.	+	.	ID=Cotton_A_novel_00318:exon_20;Parent=Cotton_A_novel_00318
chr1	NewlyFind	CDS	79053528	79053547	.	+	.	ID=Cotton_A_novel_00318:cds_20;Parent=Cotton_A_novel_00318
chr1	NewlyFind	exon	79055251	79055498	.	+	.	ID=Cotton_A_novel_00318:exon_21;Parent=Cotton_A_novel_00318
chr1	NewlyFind	CDS	79055251	79055498	.	+	.	ID=Cotton_A_novel_00318:cds_21;Parent=Cotton_A_novel_00318
chr1	NewlyFind	exon	79062368	79062451	.	+	.	ID=Cotton_A_novel_00318:exon_22;Parent=Cotton_A_novel_00318
chr1	NewlyFind	CDS	79062368	79062451	.	+	.	ID=Cotton_A_novel_00318:cds_22;Parent=Cotton_A_novel_00318
chr1	NewlyFind	exon	79062670	79063284	.	+	.	ID=Cotton_A_novel_00318:exon_23;Parent=Cotton_A_novel_00318
chr1	NewlyFind	CDS	79062670	79063284	.	+	.	ID=Cotton_A_novel_00318:cds_23;Parent=Cotton_A_novel_00318
chr1	NewlyFind	exon	79065001	79065031	.	+	.	ID=Cotton_A_novel_00318:exon_24;Parent=Cotton_A_novel_00318
chr1	NewlyFind	CDS	79065001	79065031	.	+	.	ID=Cotton_A_novel_00318:cds_24;Parent=Cotton_A_novel_00318
chr1	NewlyFind	exon	79065366	79065561	.	+	.	ID=Cotton_A_novel_00318:exon_25;Parent=Cotton_A_novel_00318
chr1	NewlyFind	CDS	79065366	79065561	.	+	.	ID=Cotton_A_novel_00318:cds_25;Parent=Cotton_A_novel_00318
chr1	NewlyFind	mRNA	82751754	82752554	.	+	.	ID=Cotton_A_novel_00322;Name=Cotton_A_novel_00322
chr1	NewlyFind	exon	82751755	82752554	.	+	.	ID=Cotton_A_novel_00322:exon_1;Parent=Cotton_A_novel_00322
chr1	NewlyFind	CDS	82751755	82752554	.	+	.	ID=Cotton_A_novel_00322:cds_1;Parent=Cotton_A_novel_00322
chr1	NewlyFind	mRNA	83031350	83032376	.	-	.	ID=Cotton_A_novel_00323;Name=Cotton_A_novel_00323
chr1	NewlyFind	exon	83031350	83031695	.	-	.	ID=Cotton_A_novel_00323:exon_1;Parent=Cotton_A_novel_00323
chr1	NewlyFind	CDS	83031350	83031695	.	-	.	ID=Cotton_A_novel_00323:cds_1;Parent=Cotton_A_novel_00323
chr1	NewlyFind	exon	83031849	83032376	.	-	.	ID=Cotton_A_novel_00323:exon_2;Parent=Cotton_A_novel_00323
chr1	NewlyFind	CDS	83031849	83032376	.	-	.	ID=Cotton_A_novel_00323:cds_2;Parent=Cotton_A_novel_00323
chr1	NewlyFind	mRNA	83424595	83443855	.	-	.	ID=Cotton_A_novel_00327;Name=Cotton_A_novel_00327
chr1	NewlyFind	exon	83424596	83424759	.	-	.	ID=Cotton_A_novel_00327:exon_1;Parent=Cotton_A_novel_00327
chr1	NewlyFind	CDS	83424596	83424759	.	-	.	ID=Cotton_A_novel_00327:cds_1;Parent=Cotton_A_novel_00327
chr1	NewlyFind	exon	83425660	83426364	.	-	.	ID=Cotton_A_novel_00327:exon_2;Parent=Cotton_A_novel_00327
chr1	NewlyFind	CDS	83425660	83426364	.	-	.	ID=Cotton_A_novel_00327:cds_2;Parent=Cotton_A_novel_00327
chr1	NewlyFind	exon	83431754	83432368	.	-	.	ID=Cotton_A_novel_00327:exon_3;Parent=Cotton_A_novel_00327
chr1	NewlyFind	CDS	83431754	83432368	.	-	.	ID=Cotton_A_novel_00327:cds_3;Parent=Cotton_A_novel_00327
chr1	NewlyFind	exon	83438620	83439666	.	-	.	ID=Cotton_A_novel_00327:exon_4;Parent=Cotton_A_novel_00327
chr1	NewlyFind	CDS	83438620	83439666	.	-	.	ID=Cotton_A_novel_00327:cds_4;Parent=Cotton_A_novel_00327
chr1	NewlyFind	exon	83439773	83440456	.	-	.	ID=Cotton_A_novel_00327:exon_5;Parent=Cotton_A_novel_00327
chr1	NewlyFind	CDS	83439773	83440456	.	-	.	ID=Cotton_A_novel_00327:cds_5;Parent=Cotton_A_novel_00327
chr1	NewlyFind	exon	83442335	83442531	.	-	.	ID=Cotton_A_novel_00327:exon_6;Parent=Cotton_A_novel_00327
chr1	NewlyFind	CDS	83442335	83442531	.	-	.	ID=Cotton_A_novel_00327:cds_6;Parent=Cotton_A_novel_00327
chr1	NewlyFind	exon	83442641	83443006	.	-	.	ID=Cotton_A_novel_00327:exon_7;Parent=Cotton_A_novel_00327
chr1	NewlyFind	CDS	83442641	83443006	.	-	.	ID=Cotton_A_novel_00327:cds_7;Parent=Cotton_A_novel_00327
chr1	NewlyFind	exon	83443138	83443644	.	-	.	ID=Cotton_A_novel_00327:exon_8;Parent=Cotton_A_novel_00327
chr1	NewlyFind	CDS	83443138	83443644	.	-	.	ID=Cotton_A_novel_00327:cds_8;Parent=Cotton_A_novel_00327
chr1	NewlyFind	exon	83443690	83443855	.	-	.	ID=Cotton_A_novel_00327:exon_9;Parent=Cotton_A_novel_00327
chr1	NewlyFind	CDS	83443690	83443855	.	-	.	ID=Cotton_A_novel_00327:cds_9;Parent=Cotton_A_novel_00327
chr1	NewlyFind	mRNA	84478841	84479945	.	-	.	ID=Cotton_A_novel_00328;Name=Cotton_A_novel_00328
chr1	NewlyFind	exon	84478842	84479945	.	-	.	ID=Cotton_A_novel_00328:exon_1;Parent=Cotton_A_novel_00328
chr1	NewlyFind	CDS	84478842	84479945	.	-	.	ID=Cotton_A_novel_00328:cds_1;Parent=Cotton_A_novel_00328
chr1	NewlyFind	mRNA	84093992	84097253	.	+	.	ID=Cotton_A_novel_00329;Name=Cotton_A_novel_00329
chr1	NewlyFind	exon	84093992	84094345	.	+	.	ID=Cotton_A_novel_00329:exon_1;Parent=Cotton_A_novel_00329
chr1	NewlyFind	CDS	84093992	84094345	.	+	.	ID=Cotton_A_novel_00329:cds_1;Parent=Cotton_A_novel_00329
chr1	NewlyFind	exon	84095182	84095296	.	+	.	ID=Cotton_A_novel_00329:exon_2;Parent=Cotton_A_novel_00329
chr1	NewlyFind	CDS	84095182	84095296	.	+	.	ID=Cotton_A_novel_00329:cds_2;Parent=Cotton_A_novel_00329
chr1	NewlyFind	exon	84095787	84095962	.	+	.	ID=Cotton_A_novel_00329:exon_3;Parent=Cotton_A_novel_00329
chr1	NewlyFind	CDS	84095787	84095962	.	+	.	ID=Cotton_A_novel_00329:cds_3;Parent=Cotton_A_novel_00329
chr1	NewlyFind	exon	84096601	84097253	.	+	.	ID=Cotton_A_novel_00329:exon_4;Parent=Cotton_A_novel_00329
chr1	NewlyFind	CDS	84096601	84097253	.	+	.	ID=Cotton_A_novel_00329:cds_4;Parent=Cotton_A_novel_00329
chr1	NewlyFind	mRNA	85394536	85395762	.	-	.	ID=Cotton_A_novel_00331;Name=Cotton_A_novel_00331
chr1	NewlyFind	exon	85394536	85395125	.	-	.	ID=Cotton_A_novel_00331:exon_1;Parent=Cotton_A_novel_00331
chr1	NewlyFind	CDS	85394536	85395125	.	-	.	ID=Cotton_A_novel_00331:cds_1;Parent=Cotton_A_novel_00331
chr1	NewlyFind	exon	85395442	85395762	.	-	.	ID=Cotton_A_novel_00331:exon_2;Parent=Cotton_A_novel_00331
chr1	NewlyFind	CDS	85395442	85395762	.	-	.	ID=Cotton_A_novel_00331:cds_2;Parent=Cotton_A_novel_00331
chr1	NewlyFind	mRNA	85487358	85487674	.	-	.	ID=Cotton_A_novel_00332;Name=Cotton_A_novel_00332
chr1	NewlyFind	exon	85487358	85487674	.	-	.	ID=Cotton_A_novel_00332:exon_1;Parent=Cotton_A_novel_00332
chr1	NewlyFind	CDS	85487358	85487674	.	-	.	ID=Cotton_A_novel_00332:cds_1;Parent=Cotton_A_novel_00332
chr1	NewlyFind	mRNA	88387286	88387981	.	-	.	ID=Cotton_A_novel_00334;Name=Cotton_A_novel_00334
chr1	NewlyFind	exon	88387286	88387981	.	-	.	ID=Cotton_A_novel_00334:exon_1;Parent=Cotton_A_novel_00334
chr1	NewlyFind	CDS	88387286	88387981	.	-	.	ID=Cotton_A_novel_00334:cds_1;Parent=Cotton_A_novel_00334
chr1	NewlyFind	mRNA	88781318	88782973	.	-	.	ID=Cotton_A_novel_00337;Name=Cotton_A_novel_00337
chr1	NewlyFind	exon	88781318	88782228	.	-	.	ID=Cotton_A_novel_00337:exon_1;Parent=Cotton_A_novel_00337
chr1	NewlyFind	CDS	88781318	88782228	.	-	.	ID=Cotton_A_novel_00337:cds_1;Parent=Cotton_A_novel_00337
chr1	NewlyFind	exon	88782409	88782973	.	-	.	ID=Cotton_A_novel_00337:exon_2;Parent=Cotton_A_novel_00337
chr1	NewlyFind	CDS	88782409	88782973	.	-	.	ID=Cotton_A_novel_00337:cds_2;Parent=Cotton_A_novel_00337
chr1	NewlyFind	mRNA	88819395	88822171	.	-	.	ID=Cotton_A_novel_00338;Name=Cotton_A_novel_00338
chr1	NewlyFind	exon	88819395	88819548	.	-	.	ID=Cotton_A_novel_00338:exon_1;Parent=Cotton_A_novel_00338
chr1	NewlyFind	CDS	88819395	88819548	.	-	.	ID=Cotton_A_novel_00338:cds_1;Parent=Cotton_A_novel_00338
chr1	NewlyFind	exon	88820975	88821067	.	-	.	ID=Cotton_A_novel_00338:exon_2;Parent=Cotton_A_novel_00338
chr1	NewlyFind	CDS	88820975	88821067	.	-	.	ID=Cotton_A_novel_00338:cds_2;Parent=Cotton_A_novel_00338
chr1	NewlyFind	exon	88821322	88821549	.	-	.	ID=Cotton_A_novel_00338:exon_3;Parent=Cotton_A_novel_00338
chr1	NewlyFind	CDS	88821322	88821549	.	-	.	ID=Cotton_A_novel_00338:cds_3;Parent=Cotton_A_novel_00338
chr1	NewlyFind	exon	88821694	88822171	.	-	.	ID=Cotton_A_novel_00338:exon_4;Parent=Cotton_A_novel_00338
chr1	NewlyFind	CDS	88821694	88822171	.	-	.	ID=Cotton_A_novel_00338:cds_4;Parent=Cotton_A_novel_00338
chr1	NewlyFind	mRNA	90760888	90761013	.	-	.	ID=Cotton_A_novel_00341;Name=Cotton_A_novel_00341
chr1	NewlyFind	exon	90760889	90761013	.	-	.	ID=Cotton_A_novel_00341:exon_1;Parent=Cotton_A_novel_00341
chr1	NewlyFind	CDS	90760889	90761013	.	-	.	ID=Cotton_A_novel_00341:cds_1;Parent=Cotton_A_novel_00341
chr1	NewlyFind	mRNA	90829516	90829834	.	+	.	ID=Cotton_A_novel_00342;Name=Cotton_A_novel_00342
chr1	NewlyFind	exon	90829516	90829629	.	+	.	ID=Cotton_A_novel_00342:exon_1;Parent=Cotton_A_novel_00342
chr1	NewlyFind	CDS	90829516	90829629	.	+	.	ID=Cotton_A_novel_00342:cds_1;Parent=Cotton_A_novel_00342
chr1	NewlyFind	exon	90829726	90829834	.	+	.	ID=Cotton_A_novel_00342:exon_2;Parent=Cotton_A_novel_00342
chr1	NewlyFind	CDS	90829726	90829834	.	+	.	ID=Cotton_A_novel_00342:cds_2;Parent=Cotton_A_novel_00342
chr1	NewlyFind	mRNA	91847671	91849046	.	+	.	ID=Cotton_A_novel_00343;Name=Cotton_A_novel_00343
chr1	NewlyFind	exon	91847672	91849046	.	+	.	ID=Cotton_A_novel_00343:exon_1;Parent=Cotton_A_novel_00343
chr1	NewlyFind	CDS	91847672	91849046	.	+	.	ID=Cotton_A_novel_00343:cds_1;Parent=Cotton_A_novel_00343
chr1	NewlyFind	mRNA	92222688	92224427	.	-	.	ID=Cotton_A_novel_00345;Name=Cotton_A_novel_00345
chr1	NewlyFind	exon	92222689	92224427	.	-	.	ID=Cotton_A_novel_00345:exon_1;Parent=Cotton_A_novel_00345
chr1	NewlyFind	CDS	92222689	92224427	.	-	.	ID=Cotton_A_novel_00345:cds_1;Parent=Cotton_A_novel_00345
chr1	NewlyFind	mRNA	94424379	94433058	.	-	.	ID=Cotton_A_novel_00347;Name=Cotton_A_novel_00347
chr1	NewlyFind	exon	94424380	94433058	.	-	.	ID=Cotton_A_novel_00347:exon_1;Parent=Cotton_A_novel_00347
chr1	NewlyFind	CDS	94424380	94433058	.	-	.	ID=Cotton_A_novel_00347:cds_1;Parent=Cotton_A_novel_00347
chr1	NewlyFind	mRNA	94932544	94933130	.	-	.	ID=Cotton_A_novel_00349;Name=Cotton_A_novel_00349
chr1	NewlyFind	exon	94932545	94933130	.	-	.	ID=Cotton_A_novel_00349:exon_1;Parent=Cotton_A_novel_00349
chr1	NewlyFind	CDS	94932545	94933130	.	-	.	ID=Cotton_A_novel_00349:cds_1;Parent=Cotton_A_novel_00349
chr1	NewlyFind	mRNA	95084545	95085782	.	-	.	ID=Cotton_A_novel_00350;Name=Cotton_A_novel_00350
chr1	NewlyFind	exon	95084545	95085782	.	-	.	ID=Cotton_A_novel_00350:exon_1;Parent=Cotton_A_novel_00350
chr1	NewlyFind	CDS	95084545	95085782	.	-	.	ID=Cotton_A_novel_00350:cds_1;Parent=Cotton_A_novel_00350
chr1	NewlyFind	mRNA	95807284	95807420	.	+	.	ID=Cotton_A_novel_00352;Name=Cotton_A_novel_00352
chr1	NewlyFind	exon	95807284	95807420	.	+	.	ID=Cotton_A_novel_00352:exon_1;Parent=Cotton_A_novel_00352
chr1	NewlyFind	CDS	95807284	95807420	.	+	.	ID=Cotton_A_novel_00352:cds_1;Parent=Cotton_A_novel_00352
chr1	NewlyFind	mRNA	99083517	99084049	.	-	.	ID=Cotton_A_novel_00354;Name=Cotton_A_novel_00354
chr1	NewlyFind	exon	99083517	99084049	.	-	.	ID=Cotton_A_novel_00354:exon_1;Parent=Cotton_A_novel_00354
chr1	NewlyFind	CDS	99083517	99084049	.	-	.	ID=Cotton_A_novel_00354:cds_1;Parent=Cotton_A_novel_00354
chr1	NewlyFind	mRNA	99543406	99543720	.	+	.	ID=Cotton_A_novel_00355;Name=Cotton_A_novel_00355
chr1	NewlyFind	exon	99543406	99543720	.	+	.	ID=Cotton_A_novel_00355:exon_1;Parent=Cotton_A_novel_00355
chr1	NewlyFind	CDS	99543406	99543720	.	+	.	ID=Cotton_A_novel_00355:cds_1;Parent=Cotton_A_novel_00355
chr1	NewlyFind	mRNA	99844288	99847984	.	+	.	ID=Cotton_A_novel_00356;Name=Cotton_A_novel_00356
chr1	NewlyFind	exon	99844288	99844506	.	+	.	ID=Cotton_A_novel_00356:exon_1;Parent=Cotton_A_novel_00356
chr1	NewlyFind	CDS	99844288	99844506	.	+	.	ID=Cotton_A_novel_00356:cds_1;Parent=Cotton_A_novel_00356
chr1	NewlyFind	exon	99845192	99847984	.	+	.	ID=Cotton_A_novel_00356:exon_2;Parent=Cotton_A_novel_00356
chr1	NewlyFind	CDS	99845192	99847984	.	+	.	ID=Cotton_A_novel_00356:cds_2;Parent=Cotton_A_novel_00356
chr1	NewlyFind	mRNA	101372328	101372525	.	+	.	ID=Cotton_A_novel_00361;Name=Cotton_A_novel_00361
chr1	NewlyFind	exon	101372328	101372525	.	+	.	ID=Cotton_A_novel_00361:exon_1;Parent=Cotton_A_novel_00361
chr1	NewlyFind	CDS	101372328	101372525	.	+	.	ID=Cotton_A_novel_00361:cds_1;Parent=Cotton_A_novel_00361
chr1	NewlyFind	mRNA	101375586	101375793	.	+	.	ID=Cotton_A_novel_00362;Name=Cotton_A_novel_00362
chr1	NewlyFind	exon	101375587	101375793	.	+	.	ID=Cotton_A_novel_00362:exon_1;Parent=Cotton_A_novel_00362
chr1	NewlyFind	CDS	101375587	101375793	.	+	.	ID=Cotton_A_novel_00362:cds_1;Parent=Cotton_A_novel_00362
chr1	NewlyFind	mRNA	101377049	101377827	.	-	.	ID=Cotton_A_novel_00363;Name=Cotton_A_novel_00363
chr1	NewlyFind	exon	101377049	101377827	.	-	.	ID=Cotton_A_novel_00363:exon_1;Parent=Cotton_A_novel_00363
chr1	NewlyFind	CDS	101377049	101377827	.	-	.	ID=Cotton_A_novel_00363:cds_1;Parent=Cotton_A_novel_00363
chr1	NewlyFind	mRNA	101384603	101384751	.	-	.	ID=Cotton_A_novel_00364;Name=Cotton_A_novel_00364
chr1	NewlyFind	exon	101384604	101384751	.	-	.	ID=Cotton_A_novel_00364:exon_1;Parent=Cotton_A_novel_00364
chr1	NewlyFind	CDS	101384604	101384751	.	-	.	ID=Cotton_A_novel_00364:cds_1;Parent=Cotton_A_novel_00364
chr1	NewlyFind	mRNA	101388325	101388675	.	-	.	ID=Cotton_A_novel_00365;Name=Cotton_A_novel_00365
chr1	NewlyFind	exon	101388325	101388675	.	-	.	ID=Cotton_A_novel_00365:exon_1;Parent=Cotton_A_novel_00365
chr1	NewlyFind	CDS	101388325	101388675	.	-	.	ID=Cotton_A_novel_00365:cds_1;Parent=Cotton_A_novel_00365
chr1	NewlyFind	mRNA	101408381	101408574	.	-	.	ID=Cotton_A_novel_00367;Name=Cotton_A_novel_00367
chr1	NewlyFind	exon	101408382	101408574	.	-	.	ID=Cotton_A_novel_00367:exon_1;Parent=Cotton_A_novel_00367
chr1	NewlyFind	CDS	101408382	101408574	.	-	.	ID=Cotton_A_novel_00367:cds_1;Parent=Cotton_A_novel_00367
chr1	NewlyFind	mRNA	101413191	101413522	.	+	.	ID=Cotton_A_novel_00368;Name=Cotton_A_novel_00368
chr1	NewlyFind	exon	101413192	101413522	.	+	.	ID=Cotton_A_novel_00368:exon_1;Parent=Cotton_A_novel_00368
chr1	NewlyFind	CDS	101413192	101413522	.	+	.	ID=Cotton_A_novel_00368:cds_1;Parent=Cotton_A_novel_00368
chr1	NewlyFind	mRNA	101422678	101423002	.	+	.	ID=Cotton_A_novel_00369;Name=Cotton_A_novel_00369
chr1	NewlyFind	exon	101422679	101423002	.	+	.	ID=Cotton_A_novel_00369:exon_1;Parent=Cotton_A_novel_00369
chr1	NewlyFind	CDS	101422679	101423002	.	+	.	ID=Cotton_A_novel_00369:cds_1;Parent=Cotton_A_novel_00369
chr1	NewlyFind	mRNA	101432572	101432835	.	-	.	ID=Cotton_A_novel_00370;Name=Cotton_A_novel_00370
chr1	NewlyFind	exon	101432573	101432835	.	-	.	ID=Cotton_A_novel_00370:exon_1;Parent=Cotton_A_novel_00370
chr1	NewlyFind	CDS	101432573	101432835	.	-	.	ID=Cotton_A_novel_00370:cds_1;Parent=Cotton_A_novel_00370
chr1	NewlyFind	mRNA	101433851	101434405	.	+	.	ID=Cotton_A_novel_00371;Name=Cotton_A_novel_00371
chr1	NewlyFind	exon	101433852	101434405	.	+	.	ID=Cotton_A_novel_00371:exon_1;Parent=Cotton_A_novel_00371
chr1	NewlyFind	CDS	101433852	101434405	.	+	.	ID=Cotton_A_novel_00371:cds_1;Parent=Cotton_A_novel_00371
chr1	NewlyFind	mRNA	101468728	101468863	.	-	.	ID=Cotton_A_novel_00373;Name=Cotton_A_novel_00373
chr1	NewlyFind	exon	101468729	101468863	.	-	.	ID=Cotton_A_novel_00373:exon_1;Parent=Cotton_A_novel_00373
chr1	NewlyFind	CDS	101468729	101468863	.	-	.	ID=Cotton_A_novel_00373:cds_1;Parent=Cotton_A_novel_00373
chr1	NewlyFind	mRNA	103005814	103005942	.	-	.	ID=Cotton_A_novel_00376;Name=Cotton_A_novel_00376
chr1	NewlyFind	exon	103005814	103005942	.	-	.	ID=Cotton_A_novel_00376:exon_1;Parent=Cotton_A_novel_00376
chr1	NewlyFind	CDS	103005814	103005942	.	-	.	ID=Cotton_A_novel_00376:cds_1;Parent=Cotton_A_novel_00376
chr1	NewlyFind	mRNA	103046517	103050898	.	-	.	ID=Cotton_A_novel_00377;Name=Cotton_A_novel_00377
chr1	NewlyFind	exon	103046517	103050898	.	-	.	ID=Cotton_A_novel_00377:exon_1;Parent=Cotton_A_novel_00377
chr1	NewlyFind	CDS	103046517	103050898	.	-	.	ID=Cotton_A_novel_00377:cds_1;Parent=Cotton_A_novel_00377
chr1	NewlyFind	mRNA	104425458	104426126	.	+	.	ID=Cotton_A_novel_00379;Name=Cotton_A_novel_00379
chr1	NewlyFind	exon	104425458	104426126	.	+	.	ID=Cotton_A_novel_00379:exon_1;Parent=Cotton_A_novel_00379
chr1	NewlyFind	CDS	104425458	104426126	.	+	.	ID=Cotton_A_novel_00379:cds_1;Parent=Cotton_A_novel_00379
chr1	NewlyFind	mRNA	105274931	105275566	.	-	.	ID=Cotton_A_novel_00380;Name=Cotton_A_novel_00380
chr1	NewlyFind	exon	105274932	105275566	.	-	.	ID=Cotton_A_novel_00380:exon_1;Parent=Cotton_A_novel_00380
chr1	NewlyFind	CDS	105274932	105275566	.	-	.	ID=Cotton_A_novel_00380:cds_1;Parent=Cotton_A_novel_00380
chr1	NewlyFind	mRNA	106266667	106267283	.	-	.	ID=Cotton_A_novel_00382;Name=Cotton_A_novel_00382
chr1	NewlyFind	exon	106266667	106267283	.	-	.	ID=Cotton_A_novel_00382:exon_1;Parent=Cotton_A_novel_00382
chr1	NewlyFind	CDS	106266667	106267283	.	-	.	ID=Cotton_A_novel_00382:cds_1;Parent=Cotton_A_novel_00382
chr1	NewlyFind	mRNA	105919090	105919286	.	-	.	ID=Cotton_A_novel_00385;Name=Cotton_A_novel_00385
chr1	NewlyFind	exon	105919091	105919286	.	-	.	ID=Cotton_A_novel_00385:exon_1;Parent=Cotton_A_novel_00385
chr1	NewlyFind	CDS	105919091	105919286	.	-	.	ID=Cotton_A_novel_00385:cds_1;Parent=Cotton_A_novel_00385
chr1	NewlyFind	mRNA	107544243	107544429	.	+	.	ID=Cotton_A_novel_00387;Name=Cotton_A_novel_00387
chr1	NewlyFind	exon	107544243	107544429	.	+	.	ID=Cotton_A_novel_00387:exon_1;Parent=Cotton_A_novel_00387
chr1	NewlyFind	CDS	107544243	107544429	.	+	.	ID=Cotton_A_novel_00387:cds_1;Parent=Cotton_A_novel_00387
chr1	NewlyFind	mRNA	108398793	108404042	.	-	.	ID=Cotton_A_novel_00388;Name=Cotton_A_novel_00388
chr1	NewlyFind	exon	108398793	108400357	.	-	.	ID=Cotton_A_novel_00388:exon_1;Parent=Cotton_A_novel_00388
chr1	NewlyFind	CDS	108398793	108400357	.	-	.	ID=Cotton_A_novel_00388:cds_1;Parent=Cotton_A_novel_00388
chr1	NewlyFind	exon	108400366	108402038	.	-	.	ID=Cotton_A_novel_00388:exon_2;Parent=Cotton_A_novel_00388
chr1	NewlyFind	CDS	108400366	108402038	.	-	.	ID=Cotton_A_novel_00388:cds_2;Parent=Cotton_A_novel_00388
chr1	NewlyFind	exon	108402272	108402493	.	-	.	ID=Cotton_A_novel_00388:exon_3;Parent=Cotton_A_novel_00388
chr1	NewlyFind	CDS	108402272	108402493	.	-	.	ID=Cotton_A_novel_00388:cds_3;Parent=Cotton_A_novel_00388
chr1	NewlyFind	exon	108402739	108402969	.	-	.	ID=Cotton_A_novel_00388:exon_4;Parent=Cotton_A_novel_00388
chr1	NewlyFind	CDS	108402739	108402969	.	-	.	ID=Cotton_A_novel_00388:cds_4;Parent=Cotton_A_novel_00388
chr1	NewlyFind	exon	108403294	108404042	.	-	.	ID=Cotton_A_novel_00388:exon_5;Parent=Cotton_A_novel_00388
chr1	NewlyFind	CDS	108403294	108404042	.	-	.	ID=Cotton_A_novel_00388:cds_5;Parent=Cotton_A_novel_00388
chr1	NewlyFind	mRNA	110601643	110602558	.	+	.	ID=Cotton_A_novel_00390;Name=Cotton_A_novel_00390
chr1	NewlyFind	exon	110601643	110602099	.	+	.	ID=Cotton_A_novel_00390:exon_1;Parent=Cotton_A_novel_00390
chr1	NewlyFind	CDS	110601643	110602099	.	+	.	ID=Cotton_A_novel_00390:cds_1;Parent=Cotton_A_novel_00390
chr1	NewlyFind	exon	110602185	110602558	.	+	.	ID=Cotton_A_novel_00390:exon_2;Parent=Cotton_A_novel_00390
chr1	NewlyFind	CDS	110602185	110602558	.	+	.	ID=Cotton_A_novel_00390:cds_2;Parent=Cotton_A_novel_00390
chr1	NewlyFind	mRNA	110839760	110840281	.	+	.	ID=Cotton_A_novel_00391;Name=Cotton_A_novel_00391
chr1	NewlyFind	exon	110839760	110840281	.	+	.	ID=Cotton_A_novel_00391:exon_1;Parent=Cotton_A_novel_00391
chr1	NewlyFind	CDS	110839760	110840281	.	+	.	ID=Cotton_A_novel_00391:cds_1;Parent=Cotton_A_novel_00391
chr1	NewlyFind	mRNA	110927840	110929073	.	-	.	ID=Cotton_A_novel_00392;Name=Cotton_A_novel_00392
chr1	NewlyFind	exon	110927840	110928297	.	-	.	ID=Cotton_A_novel_00392:exon_1;Parent=Cotton_A_novel_00392
chr1	NewlyFind	CDS	110927840	110928297	.	-	.	ID=Cotton_A_novel_00392:cds_1;Parent=Cotton_A_novel_00392
chr1	NewlyFind	exon	110928674	110928814	.	-	.	ID=Cotton_A_novel_00392:exon_2;Parent=Cotton_A_novel_00392
chr1	NewlyFind	CDS	110928674	110928814	.	-	.	ID=Cotton_A_novel_00392:cds_2;Parent=Cotton_A_novel_00392
chr1	NewlyFind	exon	110928896	110929073	.	-	.	ID=Cotton_A_novel_00392:exon_3;Parent=Cotton_A_novel_00392
chr1	NewlyFind	CDS	110928896	110929073	.	-	.	ID=Cotton_A_novel_00392:cds_3;Parent=Cotton_A_novel_00392
chr1	NewlyFind	mRNA	111104553	111104746	.	+	.	ID=Cotton_A_novel_00393;Name=Cotton_A_novel_00393
chr1	NewlyFind	exon	111104553	111104746	.	+	.	ID=Cotton_A_novel_00393:exon_1;Parent=Cotton_A_novel_00393
chr1	NewlyFind	CDS	111104553	111104746	.	+	.	ID=Cotton_A_novel_00393:cds_1;Parent=Cotton_A_novel_00393
chr1	NewlyFind	mRNA	115699506	115700072	.	+	.	ID=Cotton_A_novel_00395;Name=Cotton_A_novel_00395
chr1	NewlyFind	exon	115699506	115700072	.	+	.	ID=Cotton_A_novel_00395:exon_1;Parent=Cotton_A_novel_00395
chr1	NewlyFind	CDS	115699506	115700072	.	+	.	ID=Cotton_A_novel_00395:cds_1;Parent=Cotton_A_novel_00395
chr1	NewlyFind	mRNA	117742402	117743074	.	+	.	ID=Cotton_A_novel_00396;Name=Cotton_A_novel_00396
chr1	NewlyFind	exon	117742402	117743074	.	+	.	ID=Cotton_A_novel_00396:exon_1;Parent=Cotton_A_novel_00396
chr1	NewlyFind	CDS	117742402	117743074	.	+	.	ID=Cotton_A_novel_00396:cds_1;Parent=Cotton_A_novel_00396
chr1	NewlyFind	mRNA	118897558	118899673	.	-	.	ID=Cotton_A_novel_00397;Name=Cotton_A_novel_00397
chr1	NewlyFind	exon	118897558	118899673	.	-	.	ID=Cotton_A_novel_00397:exon_1;Parent=Cotton_A_novel_00397
chr1	NewlyFind	CDS	118897558	118899673	.	-	.	ID=Cotton_A_novel_00397:cds_1;Parent=Cotton_A_novel_00397
chr1	NewlyFind	mRNA	119307132	119307232	.	-	.	ID=Cotton_A_novel_00398;Name=Cotton_A_novel_00398
chr1	NewlyFind	exon	119307132	119307232	.	-	.	ID=Cotton_A_novel_00398:exon_1;Parent=Cotton_A_novel_00398
chr1	NewlyFind	CDS	119307132	119307232	.	-	.	ID=Cotton_A_novel_00398:cds_1;Parent=Cotton_A_novel_00398
chr1	NewlyFind	mRNA	119524778	119525000	.	+	.	ID=Cotton_A_novel_00399;Name=Cotton_A_novel_00399
chr1	NewlyFind	exon	119524778	119525000	.	+	.	ID=Cotton_A_novel_00399:exon_1;Parent=Cotton_A_novel_00399
chr1	NewlyFind	CDS	119524778	119525000	.	+	.	ID=Cotton_A_novel_00399:cds_1;Parent=Cotton_A_novel_00399
chr1	NewlyFind	mRNA	121664104	121664865	.	+	.	ID=Cotton_A_novel_00400;Name=Cotton_A_novel_00400
chr1	NewlyFind	exon	121664104	121664865	.	+	.	ID=Cotton_A_novel_00400:exon_1;Parent=Cotton_A_novel_00400
chr1	NewlyFind	CDS	121664104	121664865	.	+	.	ID=Cotton_A_novel_00400:cds_1;Parent=Cotton_A_novel_00400
chr1	NewlyFind	mRNA	121665028	121670684	.	+	.	ID=Cotton_A_novel_00401;Name=Cotton_A_novel_00401
chr1	NewlyFind	exon	121665028	121670672	.	+	.	ID=Cotton_A_novel_00401:exon_1;Parent=Cotton_A_novel_00401
chr1	NewlyFind	CDS	121665028	121670672	.	+	.	ID=Cotton_A_novel_00401:cds_1;Parent=Cotton_A_novel_00401
chr1	NewlyFind	mRNA	121677696	121679888	.	-	.	ID=Cotton_A_novel_00402;Name=Cotton_A_novel_00402
chr1	NewlyFind	exon	121677716	121678993	.	-	.	ID=Cotton_A_novel_00402:exon_1;Parent=Cotton_A_novel_00402
chr1	NewlyFind	CDS	121677716	121678993	.	-	.	ID=Cotton_A_novel_00402:cds_1;Parent=Cotton_A_novel_00402
chr1	NewlyFind	exon	121679050	121679316	.	-	.	ID=Cotton_A_novel_00402:exon_2;Parent=Cotton_A_novel_00402
chr1	NewlyFind	CDS	121679050	121679316	.	-	.	ID=Cotton_A_novel_00402:cds_2;Parent=Cotton_A_novel_00402
chr1	NewlyFind	exon	121679444	121679888	.	-	.	ID=Cotton_A_novel_00402:exon_3;Parent=Cotton_A_novel_00402
chr1	NewlyFind	CDS	121679444	121679888	.	-	.	ID=Cotton_A_novel_00402:cds_3;Parent=Cotton_A_novel_00402
chr1	NewlyFind	mRNA	123423040	123423926	.	-	.	ID=Cotton_A_novel_00403;Name=Cotton_A_novel_00403
chr1	NewlyFind	exon	123423040	123423926	.	-	.	ID=Cotton_A_novel_00403:exon_1;Parent=Cotton_A_novel_00403
chr1	NewlyFind	CDS	123423040	123423926	.	-	.	ID=Cotton_A_novel_00403:cds_1;Parent=Cotton_A_novel_00403
chr1	NewlyFind	mRNA	123424310	123425068	.	-	.	ID=Cotton_A_novel_00404;Name=Cotton_A_novel_00404
chr1	NewlyFind	exon	123424310	123425068	.	-	.	ID=Cotton_A_novel_00404:exon_1;Parent=Cotton_A_novel_00404
chr1	NewlyFind	CDS	123424310	123425068	.	-	.	ID=Cotton_A_novel_00404:cds_1;Parent=Cotton_A_novel_00404
chr1	NewlyFind	mRNA	123457412	123458057	.	-	.	ID=Cotton_A_novel_00405;Name=Cotton_A_novel_00405
chr1	NewlyFind	exon	123457413	123457464	.	-	.	ID=Cotton_A_novel_00405:exon_1;Parent=Cotton_A_novel_00405
chr1	NewlyFind	CDS	123457413	123457464	.	-	.	ID=Cotton_A_novel_00405:cds_1;Parent=Cotton_A_novel_00405
chr1	NewlyFind	exon	123457785	123458057	.	-	.	ID=Cotton_A_novel_00405:exon_2;Parent=Cotton_A_novel_00405
chr1	NewlyFind	CDS	123457785	123458057	.	-	.	ID=Cotton_A_novel_00405:cds_2;Parent=Cotton_A_novel_00405
chr1	NewlyFind	mRNA	123586983	123587247	.	+	.	ID=Cotton_A_novel_00406;Name=Cotton_A_novel_00406
chr1	NewlyFind	exon	123586983	123587247	.	+	.	ID=Cotton_A_novel_00406:exon_1;Parent=Cotton_A_novel_00406
chr1	NewlyFind	CDS	123586983	123587247	.	+	.	ID=Cotton_A_novel_00406:cds_1;Parent=Cotton_A_novel_00406
chr1	NewlyFind	mRNA	123895584	123896198	.	-	.	ID=Cotton_A_novel_00407;Name=Cotton_A_novel_00407
chr1	NewlyFind	exon	123895585	123895889	.	-	.	ID=Cotton_A_novel_00407:exon_1;Parent=Cotton_A_novel_00407
chr1	NewlyFind	CDS	123895585	123895889	.	-	.	ID=Cotton_A_novel_00407:cds_1;Parent=Cotton_A_novel_00407
chr1	NewlyFind	exon	123896074	123896329	.	-	.	ID=Cotton_A_novel_00407:exon_2;Parent=Cotton_A_novel_00407
chr1	NewlyFind	CDS	123896074	123896329	.	-	.	ID=Cotton_A_novel_00407:cds_2;Parent=Cotton_A_novel_00407
chr1	NewlyFind	mRNA	125559876	125560631	.	+	.	ID=Cotton_A_novel_00408;Name=Cotton_A_novel_00408
chr1	NewlyFind	exon	125559877	125560631	.	+	.	ID=Cotton_A_novel_00408:exon_1;Parent=Cotton_A_novel_00408
chr1	NewlyFind	CDS	125559877	125560631	.	+	.	ID=Cotton_A_novel_00408:cds_1;Parent=Cotton_A_novel_00408
chr1	NewlyFind	mRNA	125569057	125570187	.	+	.	ID=Cotton_A_novel_00409;Name=Cotton_A_novel_00409
chr1	NewlyFind	exon	125569058	125570187	.	+	.	ID=Cotton_A_novel_00409:exon_1;Parent=Cotton_A_novel_00409
chr1	NewlyFind	CDS	125569058	125570187	.	+	.	ID=Cotton_A_novel_00409:cds_1;Parent=Cotton_A_novel_00409
chr1	NewlyFind	mRNA	126685081	126685214	.	+	.	ID=Cotton_A_novel_00410;Name=Cotton_A_novel_00410
chr1	NewlyFind	exon	126685081	126685214	.	+	.	ID=Cotton_A_novel_00410:exon_1;Parent=Cotton_A_novel_00410
chr1	NewlyFind	CDS	126685081	126685214	.	+	.	ID=Cotton_A_novel_00410:cds_1;Parent=Cotton_A_novel_00410
chr1	NewlyFind	mRNA	128215923	128217290	.	+	.	ID=Cotton_A_novel_00414;Name=Cotton_A_novel_00414
chr1	NewlyFind	exon	128215923	128217290	.	+	.	ID=Cotton_A_novel_00414:exon_1;Parent=Cotton_A_novel_00414
chr1	NewlyFind	CDS	128215923	128217290	.	+	.	ID=Cotton_A_novel_00414:cds_1;Parent=Cotton_A_novel_00414
chr1	NewlyFind	mRNA	126893086	126893642	.	-	.	ID=Cotton_A_novel_00417;Name=Cotton_A_novel_00417
chr1	NewlyFind	exon	126893087	126893642	.	-	.	ID=Cotton_A_novel_00417:exon_1;Parent=Cotton_A_novel_00417
chr1	NewlyFind	CDS	126893087	126893642	.	-	.	ID=Cotton_A_novel_00417:cds_1;Parent=Cotton_A_novel_00417
chr1	NewlyFind	mRNA	129402697	129402867	.	-	.	ID=Cotton_A_novel_00418;Name=Cotton_A_novel_00418
chr1	NewlyFind	exon	129402697	129402867	.	-	.	ID=Cotton_A_novel_00418:exon_1;Parent=Cotton_A_novel_00418
chr1	NewlyFind	CDS	129402697	129402867	.	-	.	ID=Cotton_A_novel_00418:cds_1;Parent=Cotton_A_novel_00418
chr1	NewlyFind	mRNA	134374480	134374857	.	+	.	ID=Cotton_A_novel_00422;Name=Cotton_A_novel_00422
chr1	NewlyFind	exon	134374480	134374540	.	+	.	ID=Cotton_A_novel_00422:exon_1;Parent=Cotton_A_novel_00422
chr1	NewlyFind	CDS	134374480	134374540	.	+	.	ID=Cotton_A_novel_00422:cds_1;Parent=Cotton_A_novel_00422
chr1	NewlyFind	exon	134374762	134374857	.	+	.	ID=Cotton_A_novel_00422:exon_2;Parent=Cotton_A_novel_00422
chr1	NewlyFind	CDS	134374762	134374857	.	+	.	ID=Cotton_A_novel_00422:cds_2;Parent=Cotton_A_novel_00422
chr1	NewlyFind	mRNA	135063179	135067423	.	-	.	ID=Cotton_A_novel_00426;Name=Cotton_A_novel_00426
chr1	NewlyFind	exon	135063180	135064656	.	-	.	ID=Cotton_A_novel_00426:exon_1;Parent=Cotton_A_novel_00426
chr1	NewlyFind	CDS	135063180	135064656	.	-	.	ID=Cotton_A_novel_00426:cds_1;Parent=Cotton_A_novel_00426
chr1	NewlyFind	exon	135064885	135065253	.	-	.	ID=Cotton_A_novel_00426:exon_2;Parent=Cotton_A_novel_00426
chr1	NewlyFind	CDS	135064885	135065253	.	-	.	ID=Cotton_A_novel_00426:cds_2;Parent=Cotton_A_novel_00426
chr1	NewlyFind	exon	135065318	135065413	.	-	.	ID=Cotton_A_novel_00426:exon_3;Parent=Cotton_A_novel_00426
chr1	NewlyFind	CDS	135065318	135065413	.	-	.	ID=Cotton_A_novel_00426:cds_3;Parent=Cotton_A_novel_00426
chr1	NewlyFind	exon	135065522	135065853	.	-	.	ID=Cotton_A_novel_00426:exon_4;Parent=Cotton_A_novel_00426
chr1	NewlyFind	CDS	135065522	135065853	.	-	.	ID=Cotton_A_novel_00426:cds_4;Parent=Cotton_A_novel_00426
chr1	NewlyFind	exon	135065904	135066127	.	-	.	ID=Cotton_A_novel_00426:exon_5;Parent=Cotton_A_novel_00426
chr1	NewlyFind	CDS	135065904	135066127	.	-	.	ID=Cotton_A_novel_00426:cds_5;Parent=Cotton_A_novel_00426
chr1	NewlyFind	exon	135066216	135067423	.	-	.	ID=Cotton_A_novel_00426:exon_6;Parent=Cotton_A_novel_00426
chr1	NewlyFind	CDS	135066216	135067423	.	-	.	ID=Cotton_A_novel_00426:cds_6;Parent=Cotton_A_novel_00426
chr1	NewlyFind	mRNA	135540830	135541389	.	+	.	ID=Cotton_A_novel_00427;Name=Cotton_A_novel_00427
chr1	NewlyFind	exon	135540831	135541389	.	+	.	ID=Cotton_A_novel_00427:exon_1;Parent=Cotton_A_novel_00427
chr1	NewlyFind	CDS	135540831	135541389	.	+	.	ID=Cotton_A_novel_00427:cds_1;Parent=Cotton_A_novel_00427
chr1	NewlyFind	mRNA	135671605	135671788	.	-	.	ID=Cotton_A_novel_00428;Name=Cotton_A_novel_00428
chr1	NewlyFind	exon	135671605	135671788	.	-	.	ID=Cotton_A_novel_00428:exon_1;Parent=Cotton_A_novel_00428
chr1	NewlyFind	CDS	135671605	135671788	.	-	.	ID=Cotton_A_novel_00428:cds_1;Parent=Cotton_A_novel_00428
chr1	NewlyFind	mRNA	136595983	136599963	.	-	.	ID=Cotton_A_novel_00429;Name=Cotton_A_novel_00429
chr1	NewlyFind	exon	136598421	136599963	.	-	.	ID=Cotton_A_novel_00429:exon_1;Parent=Cotton_A_novel_00429
chr1	NewlyFind	CDS	136598421	136599963	.	-	.	ID=Cotton_A_novel_00429:cds_1;Parent=Cotton_A_novel_00429
chr1	NewlyFind	mRNA	137430855	137433243	.	+	.	ID=Cotton_A_novel_00430;Name=Cotton_A_novel_00430
chr1	NewlyFind	exon	137430955	137433243	.	+	.	ID=Cotton_A_novel_00430:exon_1;Parent=Cotton_A_novel_00430
chr1	NewlyFind	CDS	137430955	137433243	.	+	.	ID=Cotton_A_novel_00430:cds_1;Parent=Cotton_A_novel_00430
chr1	NewlyFind	mRNA	137451587	137452190	.	-	.	ID=Cotton_A_novel_00431;Name=Cotton_A_novel_00431
chr1	NewlyFind	exon	137451587	137451656	.	-	.	ID=Cotton_A_novel_00431:exon_1;Parent=Cotton_A_novel_00431
chr1	NewlyFind	CDS	137451587	137451656	.	-	.	ID=Cotton_A_novel_00431:cds_1;Parent=Cotton_A_novel_00431
chr1	NewlyFind	exon	137451870	137452190	.	-	.	ID=Cotton_A_novel_00431:exon_2;Parent=Cotton_A_novel_00431
chr1	NewlyFind	CDS	137451870	137452190	.	-	.	ID=Cotton_A_novel_00431:cds_2;Parent=Cotton_A_novel_00431
chr1	NewlyFind	mRNA	137488836	137489034	.	-	.	ID=Cotton_A_novel_00432;Name=Cotton_A_novel_00432
chr1	NewlyFind	exon	137488836	137489034	.	-	.	ID=Cotton_A_novel_00432:exon_1;Parent=Cotton_A_novel_00432
chr1	NewlyFind	CDS	137488836	137489034	.	-	.	ID=Cotton_A_novel_00432:cds_1;Parent=Cotton_A_novel_00432
chr1	NewlyFind	mRNA	140054058	140055977	.	-	.	ID=Cotton_A_novel_00433;Name=Cotton_A_novel_00433
chr1	NewlyFind	exon	140054058	140055977	.	-	.	ID=Cotton_A_novel_00433:exon_1;Parent=Cotton_A_novel_00433
chr1	NewlyFind	CDS	140054058	140055977	.	-	.	ID=Cotton_A_novel_00433:cds_1;Parent=Cotton_A_novel_00433
chr1	NewlyFind	mRNA	141225225	141225384	.	-	.	ID=Cotton_A_novel_00434;Name=Cotton_A_novel_00434
chr1	NewlyFind	exon	141225225	141225384	.	-	.	ID=Cotton_A_novel_00434:exon_1;Parent=Cotton_A_novel_00434
chr1	NewlyFind	CDS	141225225	141225384	.	-	.	ID=Cotton_A_novel_00434:cds_1;Parent=Cotton_A_novel_00434
chr1	NewlyFind	mRNA	141247741	141249185	.	-	.	ID=Cotton_A_novel_00435;Name=Cotton_A_novel_00435
chr1	NewlyFind	exon	141247742	141249185	.	-	.	ID=Cotton_A_novel_00435:exon_1;Parent=Cotton_A_novel_00435
chr1	NewlyFind	CDS	141247742	141249185	.	-	.	ID=Cotton_A_novel_00435:cds_1;Parent=Cotton_A_novel_00435
chr1	NewlyFind	mRNA	141474503	141477286	.	+	.	ID=Cotton_A_novel_00437;Name=Cotton_A_novel_00437
chr1	NewlyFind	exon	141474503	141475112	.	+	.	ID=Cotton_A_novel_00437:exon_1;Parent=Cotton_A_novel_00437
chr1	NewlyFind	CDS	141474503	141475112	.	+	.	ID=Cotton_A_novel_00437:cds_1;Parent=Cotton_A_novel_00437
chr1	NewlyFind	exon	141475320	141477286	.	+	.	ID=Cotton_A_novel_00437:exon_2;Parent=Cotton_A_novel_00437
chr1	NewlyFind	CDS	141475320	141477286	.	+	.	ID=Cotton_A_novel_00437:cds_2;Parent=Cotton_A_novel_00437
chr1	NewlyFind	mRNA	141502682	141502958	.	+	.	ID=Cotton_A_novel_00438;Name=Cotton_A_novel_00438
chr1	NewlyFind	exon	141502682	141502958	.	+	.	ID=Cotton_A_novel_00438:exon_1;Parent=Cotton_A_novel_00438
chr1	NewlyFind	CDS	141502682	141502958	.	+	.	ID=Cotton_A_novel_00438:cds_1;Parent=Cotton_A_novel_00438
chr1	NewlyFind	mRNA	719435	721459	.	-	.	ID=Cotton_A_novel_00454;Name=Cotton_A_novel_00454
chr1	NewlyFind	exon	719435	721362	.	-	.	ID=Cotton_A_novel_00454:exon_1;Parent=Cotton_A_novel_00454
chr1	NewlyFind	CDS	719435	721362	.	-	.	ID=Cotton_A_novel_00454:cds_1;Parent=Cotton_A_novel_00454
chr1	NewlyFind	mRNA	7695174	7695558	.	+	.	ID=Cotton_A_novel_00456;Name=Cotton_A_novel_00456
chr1	NewlyFind	exon	7695174	7695558	.	+	.	ID=Cotton_A_novel_00456:exon_1;Parent=Cotton_A_novel_00456
chr1	NewlyFind	CDS	7695174	7695558	.	+	.	ID=Cotton_A_novel_00456:cds_1;Parent=Cotton_A_novel_00456
chr1	NewlyFind	mRNA	14443956	14444227	.	+	.	ID=Cotton_A_novel_00457;Name=Cotton_A_novel_00457
chr1	NewlyFind	exon	14443957	14444227	.	+	.	ID=Cotton_A_novel_00457:exon_1;Parent=Cotton_A_novel_00457
chr1	NewlyFind	CDS	14443957	14444227	.	+	.	ID=Cotton_A_novel_00457:cds_1;Parent=Cotton_A_novel_00457
chr1	NewlyFind	mRNA	14458072	14458474	.	+	.	ID=Cotton_A_novel_00458;Name=Cotton_A_novel_00458
chr1	NewlyFind	exon	14458072	14458474	.	+	.	ID=Cotton_A_novel_00458:exon_1;Parent=Cotton_A_novel_00458
chr1	NewlyFind	CDS	14458072	14458474	.	+	.	ID=Cotton_A_novel_00458:cds_1;Parent=Cotton_A_novel_00458
chr1	NewlyFind	mRNA	29137266	29143762	.	+	.	ID=Cotton_A_novel_00461;Name=Cotton_A_novel_00461
chr1	NewlyFind	exon	29137267	29143762	.	+	.	ID=Cotton_A_novel_00461:exon_1;Parent=Cotton_A_novel_00461
chr1	NewlyFind	CDS	29137267	29143762	.	+	.	ID=Cotton_A_novel_00461:cds_1;Parent=Cotton_A_novel_00461
chr1	NewlyFind	mRNA	30417024	30417952	.	+	.	ID=Cotton_A_novel_00462;Name=Cotton_A_novel_00462
chr1	NewlyFind	exon	30417024	30417952	.	+	.	ID=Cotton_A_novel_00462:exon_1;Parent=Cotton_A_novel_00462
chr1	NewlyFind	CDS	30417024	30417952	.	+	.	ID=Cotton_A_novel_00462:cds_1;Parent=Cotton_A_novel_00462
chr1	NewlyFind	mRNA	64774556	64775793	.	-	.	ID=Cotton_A_novel_00466;Name=Cotton_A_novel_00466
chr1	NewlyFind	exon	64774557	64775793	.	-	.	ID=Cotton_A_novel_00466:exon_1;Parent=Cotton_A_novel_00466
chr1	NewlyFind	CDS	64774557	64775793	.	-	.	ID=Cotton_A_novel_00466:cds_1;Parent=Cotton_A_novel_00466
chr1	NewlyFind	mRNA	66322345	66323400	.	-	.	ID=Cotton_A_novel_00467;Name=Cotton_A_novel_00467
chr1	NewlyFind	exon	66322345	66323400	.	-	.	ID=Cotton_A_novel_00467:exon_1;Parent=Cotton_A_novel_00467
chr1	NewlyFind	CDS	66322345	66323400	.	-	.	ID=Cotton_A_novel_00467:cds_1;Parent=Cotton_A_novel_00467
chr1	NewlyFind	mRNA	67451318	67452269	.	+	.	ID=Cotton_A_novel_00470;Name=Cotton_A_novel_00470
chr1	NewlyFind	exon	67451318	67452269	.	+	.	ID=Cotton_A_novel_00470:exon_1;Parent=Cotton_A_novel_00470
chr1	NewlyFind	CDS	67451318	67452269	.	+	.	ID=Cotton_A_novel_00470:cds_1;Parent=Cotton_A_novel_00470
chr1	NewlyFind	mRNA	98781191	98781440	.	+	.	ID=Cotton_A_novel_00476;Name=Cotton_A_novel_00476
chr1	NewlyFind	exon	98781191	98781440	.	+	.	ID=Cotton_A_novel_00476:exon_1;Parent=Cotton_A_novel_00476
chr1	NewlyFind	CDS	98781191	98781440	.	+	.	ID=Cotton_A_novel_00476:cds_1;Parent=Cotton_A_novel_00476
chr1	NewlyFind	mRNA	141134194	141134598	.	-	.	ID=Cotton_A_novel_00488;Name=Cotton_A_novel_00488
chr1	NewlyFind	exon	141134194	141134195	.	-	.	ID=Cotton_A_novel_00488:exon_1;Parent=Cotton_A_novel_00488
chr1	NewlyFind	CDS	141134194	141134195	.	-	.	ID=Cotton_A_novel_00488:cds_1;Parent=Cotton_A_novel_00488
chr1	NewlyFind	exon	141134337	141134598	.	-	.	ID=Cotton_A_novel_00488:exon_2;Parent=Cotton_A_novel_00488
chr1	NewlyFind	CDS	141134337	141134598	.	-	.	ID=Cotton_A_novel_00488:cds_2;Parent=Cotton_A_novel_00488
chr1	NewlyFind	mRNA	621831	626007	.	-	.	ID=Cotton_A_novel_00491;Name=Cotton_A_novel_00491
chr1	NewlyFind	exon	621831	622339	.	-	.	ID=Cotton_A_novel_00491:exon_1;Parent=Cotton_A_novel_00491
chr1	NewlyFind	CDS	621831	622339	.	-	.	ID=Cotton_A_novel_00491:cds_1;Parent=Cotton_A_novel_00491
chr1	NewlyFind	exon	622633	622963	.	-	.	ID=Cotton_A_novel_00491:exon_2;Parent=Cotton_A_novel_00491
chr1	NewlyFind	CDS	622633	622963	.	-	.	ID=Cotton_A_novel_00491:cds_2;Parent=Cotton_A_novel_00491
chr1	NewlyFind	exon	623037	626007	.	-	.	ID=Cotton_A_novel_00491:exon_3;Parent=Cotton_A_novel_00491
chr1	NewlyFind	CDS	623037	626007	.	-	.	ID=Cotton_A_novel_00491:cds_3;Parent=Cotton_A_novel_00491
chr1	NewlyFind	mRNA	7218314	7220809	.	-	.	ID=Cotton_A_novel_00492;Name=Cotton_A_novel_00492
chr1	NewlyFind	exon	7218314	7220809	.	-	.	ID=Cotton_A_novel_00492:exon_1;Parent=Cotton_A_novel_00492
chr1	NewlyFind	CDS	7218314	7220809	.	-	.	ID=Cotton_A_novel_00492:cds_1;Parent=Cotton_A_novel_00492
chr1	NewlyFind	mRNA	14383307	14383683	.	+	.	ID=Cotton_A_novel_00494;Name=Cotton_A_novel_00494
chr1	NewlyFind	exon	14383307	14383683	.	+	.	ID=Cotton_A_novel_00494:exon_1;Parent=Cotton_A_novel_00494
chr1	NewlyFind	CDS	14383307	14383683	.	+	.	ID=Cotton_A_novel_00494:cds_1;Parent=Cotton_A_novel_00494
chr1	NewlyFind	mRNA	64531315	64532774	.	+	.	ID=Cotton_A_novel_00505;Name=Cotton_A_novel_00505
chr1	NewlyFind	exon	64531316	64531846	.	+	.	ID=Cotton_A_novel_00505:exon_1;Parent=Cotton_A_novel_00505
chr1	NewlyFind	CDS	64531316	64531846	.	+	.	ID=Cotton_A_novel_00505:cds_1;Parent=Cotton_A_novel_00505
chr1	NewlyFind	exon	64532297	64532774	.	+	.	ID=Cotton_A_novel_00505:exon_2;Parent=Cotton_A_novel_00505
chr1	NewlyFind	CDS	64532297	64532774	.	+	.	ID=Cotton_A_novel_00505:cds_2;Parent=Cotton_A_novel_00505
chr1	NewlyFind	mRNA	70559259	70560066	.	+	.	ID=Cotton_A_novel_00508;Name=Cotton_A_novel_00508
chr1	NewlyFind	exon	70559260	70560066	.	+	.	ID=Cotton_A_novel_00508:exon_1;Parent=Cotton_A_novel_00508
chr1	NewlyFind	CDS	70559260	70560066	.	+	.	ID=Cotton_A_novel_00508:cds_1;Parent=Cotton_A_novel_00508
chr1	NewlyFind	mRNA	73543760	73544600	.	+	.	ID=Cotton_A_novel_00510;Name=Cotton_A_novel_00510
chr1	NewlyFind	exon	73543761	73543890	.	+	.	ID=Cotton_A_novel_00510:exon_1;Parent=Cotton_A_novel_00510
chr1	NewlyFind	CDS	73543761	73543890	.	+	.	ID=Cotton_A_novel_00510:cds_1;Parent=Cotton_A_novel_00510
chr1	NewlyFind	exon	73543973	73544031	.	+	.	ID=Cotton_A_novel_00510:exon_2;Parent=Cotton_A_novel_00510
chr1	NewlyFind	CDS	73543973	73544031	.	+	.	ID=Cotton_A_novel_00510:cds_2;Parent=Cotton_A_novel_00510
chr1	NewlyFind	exon	73544344	73544600	.	+	.	ID=Cotton_A_novel_00510:exon_3;Parent=Cotton_A_novel_00510
chr1	NewlyFind	CDS	73544344	73544600	.	+	.	ID=Cotton_A_novel_00510:cds_3;Parent=Cotton_A_novel_00510
chr1	NewlyFind	mRNA	75575248	75575729	.	-	.	ID=Cotton_A_novel_00511;Name=Cotton_A_novel_00511
chr1	NewlyFind	exon	75575248	75575729	.	-	.	ID=Cotton_A_novel_00511:exon_1;Parent=Cotton_A_novel_00511
chr1	NewlyFind	CDS	75575248	75575729	.	-	.	ID=Cotton_A_novel_00511:cds_1;Parent=Cotton_A_novel_00511
chr1	NewlyFind	mRNA	86373452	86374324	.	-	.	ID=Cotton_A_novel_00512;Name=Cotton_A_novel_00512
chr1	NewlyFind	exon	86373452	86374324	.	-	.	ID=Cotton_A_novel_00512:exon_1;Parent=Cotton_A_novel_00512
chr1	NewlyFind	CDS	86373452	86374324	.	-	.	ID=Cotton_A_novel_00512:cds_1;Parent=Cotton_A_novel_00512
chr1	NewlyFind	mRNA	91364744	91367976	.	+	.	ID=Cotton_A_novel_00514;Name=Cotton_A_novel_00514
chr1	NewlyFind	exon	91364745	91365695	.	+	.	ID=Cotton_A_novel_00514:exon_1;Parent=Cotton_A_novel_00514
chr1	NewlyFind	CDS	91364745	91365695	.	+	.	ID=Cotton_A_novel_00514:cds_1;Parent=Cotton_A_novel_00514
chr1	NewlyFind	exon	91366366	91367566	.	+	.	ID=Cotton_A_novel_00514:exon_2;Parent=Cotton_A_novel_00514
chr1	NewlyFind	CDS	91366366	91367566	.	+	.	ID=Cotton_A_novel_00514:cds_2;Parent=Cotton_A_novel_00514
chr1	NewlyFind	exon	91367938	91367976	.	+	.	ID=Cotton_A_novel_00514:exon_3;Parent=Cotton_A_novel_00514
chr1	NewlyFind	CDS	91367938	91367976	.	+	.	ID=Cotton_A_novel_00514:cds_3;Parent=Cotton_A_novel_00514
chr1	NewlyFind	mRNA	95401618	95402459	.	+	.	ID=Cotton_A_novel_00517;Name=Cotton_A_novel_00517
chr1	NewlyFind	exon	95401618	95402459	.	+	.	ID=Cotton_A_novel_00517:exon_1;Parent=Cotton_A_novel_00517
chr1	NewlyFind	CDS	95401618	95402459	.	+	.	ID=Cotton_A_novel_00517:cds_1;Parent=Cotton_A_novel_00517
chr1	NewlyFind	mRNA	102744112	102744785	.	+	.	ID=Cotton_A_novel_00518;Name=Cotton_A_novel_00518
chr1	NewlyFind	exon	102744113	102744785	.	+	.	ID=Cotton_A_novel_00518:exon_1;Parent=Cotton_A_novel_00518
chr1	NewlyFind	CDS	102744113	102744785	.	+	.	ID=Cotton_A_novel_00518:cds_1;Parent=Cotton_A_novel_00518
chr1	NewlyFind	mRNA	145119813	145121269	.	-	.	ID=Cotton_A_novel_00523;Name=Cotton_A_novel_00523
chr1	NewlyFind	exon	145119813	145121269	.	-	.	ID=Cotton_A_novel_00523:exon_1;Parent=Cotton_A_novel_00523
chr1	NewlyFind	CDS	145119813	145121269	.	-	.	ID=Cotton_A_novel_00523:cds_1;Parent=Cotton_A_novel_00523
chr1	NewlyFind	mRNA	78089203	78089757	.	-	.	ID=Cotton_A_novel_00524;Name=Cotton_A_novel_00524
chr1	NewlyFind	exon	78089203	78089757	.	-	.	ID=Cotton_A_novel_00524:exon_1;Parent=Cotton_A_novel_00524
chr1	NewlyFind	CDS	78089203	78089757	.	-	.	ID=Cotton_A_novel_00524:cds_1;Parent=Cotton_A_novel_00524
chr1	NewlyFind	mRNA	95068302	95068738	.	-	.	ID=Cotton_A_novel_00527;Name=Cotton_A_novel_00527
chr1	NewlyFind	exon	95068302	95068738	.	-	.	ID=Cotton_A_novel_00527:exon_1;Parent=Cotton_A_novel_00527
chr1	NewlyFind	CDS	95068302	95068738	.	-	.	ID=Cotton_A_novel_00527:cds_1;Parent=Cotton_A_novel_00527
chr1	NewlyFind	mRNA	96674556	96675175	.	-	.	ID=Cotton_A_novel_00528;Name=Cotton_A_novel_00528
chr1	NewlyFind	exon	96674557	96675175	.	-	.	ID=Cotton_A_novel_00528:exon_1;Parent=Cotton_A_novel_00528
chr1	NewlyFind	CDS	96674557	96675175	.	-	.	ID=Cotton_A_novel_00528:cds_1;Parent=Cotton_A_novel_00528
chr1	NewlyFind	mRNA	99043448	99043915	.	-	.	ID=Cotton_A_novel_00530;Name=Cotton_A_novel_00530
chr1	NewlyFind	exon	99043448	99043915	.	-	.	ID=Cotton_A_novel_00530:exon_1;Parent=Cotton_A_novel_00530
chr1	NewlyFind	CDS	99043448	99043915	.	-	.	ID=Cotton_A_novel_00530:cds_1;Parent=Cotton_A_novel_00530
chr1	NewlyFind	mRNA	103470686	103471251	.	+	.	ID=Cotton_A_novel_00531;Name=Cotton_A_novel_00531
chr1	NewlyFind	exon	103470686	103471251	.	+	.	ID=Cotton_A_novel_00531:exon_1;Parent=Cotton_A_novel_00531
chr1	NewlyFind	CDS	103470686	103471251	.	+	.	ID=Cotton_A_novel_00531:cds_1;Parent=Cotton_A_novel_00531
chr1	NewlyFind	mRNA	107813786	107814164	.	-	.	ID=Cotton_A_novel_00533;Name=Cotton_A_novel_00533
chr1	NewlyFind	exon	107813788	107814164	.	-	.	ID=Cotton_A_novel_00533:exon_1;Parent=Cotton_A_novel_00533
chr1	NewlyFind	CDS	107813788	107814164	.	-	.	ID=Cotton_A_novel_00533:cds_1;Parent=Cotton_A_novel_00533
chr1	NewlyFind	mRNA	110547478	110548393	.	+	.	ID=Cotton_A_novel_00534;Name=Cotton_A_novel_00534
chr1	NewlyFind	exon	110547478	110548393	.	+	.	ID=Cotton_A_novel_00534:exon_1;Parent=Cotton_A_novel_00534
chr1	NewlyFind	CDS	110547478	110548393	.	+	.	ID=Cotton_A_novel_00534:cds_1;Parent=Cotton_A_novel_00534
chr1	NewlyFind	mRNA	138104852	138105526	.	+	.	ID=Cotton_A_novel_00538;Name=Cotton_A_novel_00538
chr1	NewlyFind	exon	138104852	138105526	.	+	.	ID=Cotton_A_novel_00538:exon_1;Parent=Cotton_A_novel_00538
chr1	NewlyFind	CDS	138104852	138105526	.	+	.	ID=Cotton_A_novel_00538:cds_1;Parent=Cotton_A_novel_00538
chr1	NewlyFind	mRNA	140357442	140357921	.	-	.	ID=Cotton_A_novel_00539;Name=Cotton_A_novel_00539
chr1	NewlyFind	exon	140357442	140357921	.	-	.	ID=Cotton_A_novel_00539:exon_1;Parent=Cotton_A_novel_00539
chr1	NewlyFind	CDS	140357442	140357921	.	-	.	ID=Cotton_A_novel_00539:cds_1;Parent=Cotton_A_novel_00539
chr1	NewlyFind	mRNA	12340910	12341811	.	-	.	ID=Cotton_A_novel_00540;Name=Cotton_A_novel_00540
chr1	NewlyFind	exon	12340910	12341811	.	-	.	ID=Cotton_A_novel_00540:exon_1;Parent=Cotton_A_novel_00540
chr1	NewlyFind	CDS	12340910	12341811	.	-	.	ID=Cotton_A_novel_00540:cds_1;Parent=Cotton_A_novel_00540
chr1	NewlyFind	mRNA	55384928	55385863	.	+	.	ID=Cotton_A_novel_00551;Name=Cotton_A_novel_00551
chr1	NewlyFind	exon	55384928	55385863	.	+	.	ID=Cotton_A_novel_00551:exon_1;Parent=Cotton_A_novel_00551
chr1	NewlyFind	CDS	55384928	55385863	.	+	.	ID=Cotton_A_novel_00551:cds_1;Parent=Cotton_A_novel_00551
chr1	NewlyFind	mRNA	67558743	67559108	.	-	.	ID=Cotton_A_novel_00555;Name=Cotton_A_novel_00555
chr1	NewlyFind	exon	67558743	67559108	.	-	.	ID=Cotton_A_novel_00555:exon_1;Parent=Cotton_A_novel_00555
chr1	NewlyFind	CDS	67558743	67559108	.	-	.	ID=Cotton_A_novel_00555:cds_1;Parent=Cotton_A_novel_00555
chr1	NewlyFind	mRNA	71587917	71588614	.	-	.	ID=Cotton_A_novel_00556;Name=Cotton_A_novel_00556
chr1	NewlyFind	exon	71587917	71588614	.	-	.	ID=Cotton_A_novel_00556:exon_1;Parent=Cotton_A_novel_00556
chr1	NewlyFind	CDS	71587917	71588614	.	-	.	ID=Cotton_A_novel_00556:cds_1;Parent=Cotton_A_novel_00556
chr1	NewlyFind	mRNA	79870441	79871617	.	+	.	ID=Cotton_A_novel_00557;Name=Cotton_A_novel_00557
chr1	NewlyFind	exon	79870441	79870781	.	+	.	ID=Cotton_A_novel_00557:exon_1;Parent=Cotton_A_novel_00557
chr1	NewlyFind	CDS	79870441	79870781	.	+	.	ID=Cotton_A_novel_00557:cds_1;Parent=Cotton_A_novel_00557
chr1	NewlyFind	exon	79870833	79871617	.	+	.	ID=Cotton_A_novel_00557:exon_2;Parent=Cotton_A_novel_00557
chr1	NewlyFind	CDS	79870833	79871617	.	+	.	ID=Cotton_A_novel_00557:cds_2;Parent=Cotton_A_novel_00557
chr1	NewlyFind	mRNA	91862574	91863092	.	-	.	ID=Cotton_A_novel_00559;Name=Cotton_A_novel_00559
chr1	NewlyFind	exon	91862582	91863092	.	-	.	ID=Cotton_A_novel_00559:exon_1;Parent=Cotton_A_novel_00559
chr1	NewlyFind	CDS	91862582	91863092	.	-	.	ID=Cotton_A_novel_00559:cds_1;Parent=Cotton_A_novel_00559
chr1	NewlyFind	mRNA	92629928	92630554	.	-	.	ID=Cotton_A_novel_00560;Name=Cotton_A_novel_00560
chr1	NewlyFind	exon	92629929	92630554	.	-	.	ID=Cotton_A_novel_00560:exon_1;Parent=Cotton_A_novel_00560
chr1	NewlyFind	CDS	92629929	92630554	.	-	.	ID=Cotton_A_novel_00560:cds_1;Parent=Cotton_A_novel_00560
chr1	NewlyFind	mRNA	95058542	95059321	.	-	.	ID=Cotton_A_novel_00562;Name=Cotton_A_novel_00562
chr1	NewlyFind	exon	95058542	95059321	.	-	.	ID=Cotton_A_novel_00562:exon_1;Parent=Cotton_A_novel_00562
chr1	NewlyFind	CDS	95058542	95059321	.	-	.	ID=Cotton_A_novel_00562:cds_1;Parent=Cotton_A_novel_00562
chr1	NewlyFind	mRNA	105902456	105903029	.	+	.	ID=Cotton_A_novel_00563;Name=Cotton_A_novel_00563
chr1	NewlyFind	exon	105902456	105903029	.	+	.	ID=Cotton_A_novel_00563:exon_1;Parent=Cotton_A_novel_00563
chr1	NewlyFind	CDS	105902456	105903029	.	+	.	ID=Cotton_A_novel_00563:cds_1;Parent=Cotton_A_novel_00563
chr1	NewlyFind	mRNA	106485832	106486038	.	-	.	ID=Cotton_A_novel_00564;Name=Cotton_A_novel_00564
chr1	NewlyFind	exon	106485832	106486038	.	-	.	ID=Cotton_A_novel_00564:exon_1;Parent=Cotton_A_novel_00564
chr1	NewlyFind	CDS	106485832	106486038	.	-	.	ID=Cotton_A_novel_00564:cds_1;Parent=Cotton_A_novel_00564
chr1	NewlyFind	mRNA	117385515	117386128	.	-	.	ID=Cotton_A_novel_00566;Name=Cotton_A_novel_00566
chr1	NewlyFind	exon	117385515	117386128	.	-	.	ID=Cotton_A_novel_00566:exon_1;Parent=Cotton_A_novel_00566
chr1	NewlyFind	CDS	117385515	117386128	.	-	.	ID=Cotton_A_novel_00566:cds_1;Parent=Cotton_A_novel_00566
chr1	NewlyFind	mRNA	123710807	123712842	.	-	.	ID=Cotton_A_novel_00567;Name=Cotton_A_novel_00567
chr1	NewlyFind	exon	123710807	123712842	.	-	.	ID=Cotton_A_novel_00567:exon_1;Parent=Cotton_A_novel_00567
chr1	NewlyFind	CDS	123710807	123712842	.	-	.	ID=Cotton_A_novel_00567:cds_1;Parent=Cotton_A_novel_00567
chr1	NewlyFind	mRNA	128086055	128086983	.	+	.	ID=Cotton_A_novel_00569;Name=Cotton_A_novel_00569
chr1	NewlyFind	exon	128086055	128086191	.	+	.	ID=Cotton_A_novel_00569:exon_1;Parent=Cotton_A_novel_00569
chr1	NewlyFind	CDS	128086055	128086191	.	+	.	ID=Cotton_A_novel_00569:cds_1;Parent=Cotton_A_novel_00569
chr1	NewlyFind	exon	128086261	128086294	.	+	.	ID=Cotton_A_novel_00569:exon_2;Parent=Cotton_A_novel_00569
chr1	NewlyFind	CDS	128086261	128086294	.	+	.	ID=Cotton_A_novel_00569:cds_2;Parent=Cotton_A_novel_00569
chr1	NewlyFind	exon	128086671	128086983	.	+	.	ID=Cotton_A_novel_00569:exon_3;Parent=Cotton_A_novel_00569
chr1	NewlyFind	CDS	128086671	128086983	.	+	.	ID=Cotton_A_novel_00569:cds_3;Parent=Cotton_A_novel_00569
chr1	NewlyFind	mRNA	135675913	135677339	.	+	.	ID=Cotton_A_novel_00571;Name=Cotton_A_novel_00571
chr1	NewlyFind	exon	135675618	135676596	.	+	.	ID=Cotton_A_novel_00571:exon_1;Parent=Cotton_A_novel_00571
chr1	NewlyFind	CDS	135675618	135676596	.	+	.	ID=Cotton_A_novel_00571:cds_1;Parent=Cotton_A_novel_00571
chr1	NewlyFind	exon	135676704	135677198	.	+	.	ID=Cotton_A_novel_00571:exon_2;Parent=Cotton_A_novel_00571
chr1	NewlyFind	CDS	135676704	135677198	.	+	.	ID=Cotton_A_novel_00571:cds_2;Parent=Cotton_A_novel_00571
chr1	NewlyFind	mRNA	476879	481282	.	+	.	ID=Cotton_A_novel_00577;Name=Cotton_A_novel_00577
chr1	NewlyFind	exon	476880	481282	.	+	.	ID=Cotton_A_novel_00577:exon_1;Parent=Cotton_A_novel_00577
chr1	NewlyFind	CDS	476880	481282	.	+	.	ID=Cotton_A_novel_00577:cds_1;Parent=Cotton_A_novel_00577
chr1	NewlyFind	mRNA	6567791	6568398	.	+	.	ID=Cotton_A_novel_00580;Name=Cotton_A_novel_00580
chr1	NewlyFind	exon	6567791	6568398	.	+	.	ID=Cotton_A_novel_00580:exon_1;Parent=Cotton_A_novel_00580
chr1	NewlyFind	CDS	6567791	6568398	.	+	.	ID=Cotton_A_novel_00580:cds_1;Parent=Cotton_A_novel_00580
chr1	NewlyFind	mRNA	14398000	14398323	.	-	.	ID=Cotton_A_novel_00582;Name=Cotton_A_novel_00582
chr1	NewlyFind	exon	14398001	14398323	.	-	.	ID=Cotton_A_novel_00582:exon_1;Parent=Cotton_A_novel_00582
chr1	NewlyFind	CDS	14398001	14398323	.	-	.	ID=Cotton_A_novel_00582:cds_1;Parent=Cotton_A_novel_00582
chr1	NewlyFind	mRNA	25474315	25474782	.	+	.	ID=Cotton_A_novel_00589;Name=Cotton_A_novel_00589
chr1	NewlyFind	exon	25474315	25474782	.	+	.	ID=Cotton_A_novel_00589:exon_1;Parent=Cotton_A_novel_00589
chr1	NewlyFind	CDS	25474315	25474782	.	+	.	ID=Cotton_A_novel_00589:cds_1;Parent=Cotton_A_novel_00589
chr1	NewlyFind	mRNA	28813764	28817193	.	+	.	ID=Cotton_A_novel_00592;Name=Cotton_A_novel_00592
chr1	NewlyFind	exon	28813764	28814499	.	+	.	ID=Cotton_A_novel_00592:exon_1;Parent=Cotton_A_novel_00592
chr1	NewlyFind	CDS	28813764	28814499	.	+	.	ID=Cotton_A_novel_00592:cds_1;Parent=Cotton_A_novel_00592
chr1	NewlyFind	exon	28814614	28814635	.	+	.	ID=Cotton_A_novel_00592:exon_2;Parent=Cotton_A_novel_00592
chr1	NewlyFind	CDS	28814614	28814635	.	+	.	ID=Cotton_A_novel_00592:cds_2;Parent=Cotton_A_novel_00592
chr1	NewlyFind	exon	28814757	28815220	.	+	.	ID=Cotton_A_novel_00592:exon_3;Parent=Cotton_A_novel_00592
chr1	NewlyFind	CDS	28814757	28815220	.	+	.	ID=Cotton_A_novel_00592:cds_3;Parent=Cotton_A_novel_00592
chr1	NewlyFind	exon	28815222	28815720	.	+	.	ID=Cotton_A_novel_00592:exon_4;Parent=Cotton_A_novel_00592
chr1	NewlyFind	CDS	28815222	28815720	.	+	.	ID=Cotton_A_novel_00592:cds_4;Parent=Cotton_A_novel_00592
chr1	NewlyFind	mRNA	49537680	49538026	.	+	.	ID=Cotton_A_novel_00603;Name=Cotton_A_novel_00603
chr1	NewlyFind	exon	49537680	49538026	.	+	.	ID=Cotton_A_novel_00603:exon_1;Parent=Cotton_A_novel_00603
chr1	NewlyFind	CDS	49537680	49538026	.	+	.	ID=Cotton_A_novel_00603:cds_1;Parent=Cotton_A_novel_00603
chr1	NewlyFind	mRNA	49831073	49831435	.	-	.	ID=Cotton_A_novel_00604;Name=Cotton_A_novel_00604
chr1	NewlyFind	exon	49831073	49831435	.	-	.	ID=Cotton_A_novel_00604:exon_1;Parent=Cotton_A_novel_00604
chr1	NewlyFind	CDS	49831073	49831435	.	-	.	ID=Cotton_A_novel_00604:cds_1;Parent=Cotton_A_novel_00604
chr1	NewlyFind	mRNA	50962865	50963603	.	+	.	ID=Cotton_A_novel_00605;Name=Cotton_A_novel_00605
chr1	NewlyFind	exon	50962866	50963603	.	+	.	ID=Cotton_A_novel_00605:exon_1;Parent=Cotton_A_novel_00605
chr1	NewlyFind	CDS	50962866	50963603	.	+	.	ID=Cotton_A_novel_00605:cds_1;Parent=Cotton_A_novel_00605
chr1	NewlyFind	mRNA	64461288	64461797	.	-	.	ID=Cotton_A_novel_00609;Name=Cotton_A_novel_00609
chr1	NewlyFind	exon	64461289	64461797	.	-	.	ID=Cotton_A_novel_00609:exon_1;Parent=Cotton_A_novel_00609
chr1	NewlyFind	CDS	64461289	64461797	.	-	.	ID=Cotton_A_novel_00609:cds_1;Parent=Cotton_A_novel_00609
chr1	NewlyFind	mRNA	65372942	65373741	.	+	.	ID=Cotton_A_novel_00610;Name=Cotton_A_novel_00610
chr1	NewlyFind	exon	65372942	65373066	.	+	.	ID=Cotton_A_novel_00610:exon_1;Parent=Cotton_A_novel_00610
chr1	NewlyFind	CDS	65372942	65373066	.	+	.	ID=Cotton_A_novel_00610:cds_1;Parent=Cotton_A_novel_00610
chr1	NewlyFind	exon	65373338	65373741	.	+	.	ID=Cotton_A_novel_00610:exon_2;Parent=Cotton_A_novel_00610
chr1	NewlyFind	CDS	65373338	65373741	.	+	.	ID=Cotton_A_novel_00610:cds_2;Parent=Cotton_A_novel_00610
chr1	NewlyFind	mRNA	65418720	65420402	.	+	.	ID=Cotton_A_novel_00611;Name=Cotton_A_novel_00611
chr1	NewlyFind	exon	65418721	65418791	.	+	.	ID=Cotton_A_novel_00611:exon_1;Parent=Cotton_A_novel_00611
chr1	NewlyFind	CDS	65418721	65418791	.	+	.	ID=Cotton_A_novel_00611:cds_1;Parent=Cotton_A_novel_00611
chr1	NewlyFind	exon	65418896	65419054	.	+	.	ID=Cotton_A_novel_00611:exon_2;Parent=Cotton_A_novel_00611
chr1	NewlyFind	CDS	65418896	65419054	.	+	.	ID=Cotton_A_novel_00611:cds_2;Parent=Cotton_A_novel_00611
chr1	NewlyFind	exon	65419385	65419426	.	+	.	ID=Cotton_A_novel_00611:exon_3;Parent=Cotton_A_novel_00611
chr1	NewlyFind	CDS	65419385	65419426	.	+	.	ID=Cotton_A_novel_00611:cds_3;Parent=Cotton_A_novel_00611
chr1	NewlyFind	exon	65419578	65419637	.	+	.	ID=Cotton_A_novel_00611:exon_4;Parent=Cotton_A_novel_00611
chr1	NewlyFind	CDS	65419578	65419637	.	+	.	ID=Cotton_A_novel_00611:cds_4;Parent=Cotton_A_novel_00611
chr1	NewlyFind	exon	65420085	65420402	.	+	.	ID=Cotton_A_novel_00611:exon_5;Parent=Cotton_A_novel_00611
chr1	NewlyFind	CDS	65420085	65420402	.	+	.	ID=Cotton_A_novel_00611:cds_5;Parent=Cotton_A_novel_00611
chr1	NewlyFind	mRNA	67004834	67005356	.	-	.	ID=Cotton_A_novel_00613;Name=Cotton_A_novel_00613
chr1	NewlyFind	exon	67004835	67005356	.	-	.	ID=Cotton_A_novel_00613:exon_1;Parent=Cotton_A_novel_00613
chr1	NewlyFind	CDS	67004835	67005356	.	-	.	ID=Cotton_A_novel_00613:cds_1;Parent=Cotton_A_novel_00613
chr1	NewlyFind	mRNA	67925103	67925551	.	-	.	ID=Cotton_A_novel_00614;Name=Cotton_A_novel_00614
chr1	NewlyFind	exon	67925104	67925551	.	-	.	ID=Cotton_A_novel_00614:exon_1;Parent=Cotton_A_novel_00614
chr1	NewlyFind	CDS	67925104	67925551	.	-	.	ID=Cotton_A_novel_00614:cds_1;Parent=Cotton_A_novel_00614
chr1	NewlyFind	mRNA	67559268	67560666	.	-	.	ID=Cotton_A_novel_00615;Name=Cotton_A_novel_00615
chr1	NewlyFind	exon	67559268	67559657	.	-	.	ID=Cotton_A_novel_00615:exon_1;Parent=Cotton_A_novel_00615
chr1	NewlyFind	CDS	67559268	67559657	.	-	.	ID=Cotton_A_novel_00615:cds_1;Parent=Cotton_A_novel_00615
chr1	NewlyFind	exon	67560096	67560288	.	-	.	ID=Cotton_A_novel_00615:exon_2;Parent=Cotton_A_novel_00615
chr1	NewlyFind	CDS	67560096	67560288	.	-	.	ID=Cotton_A_novel_00615:cds_2;Parent=Cotton_A_novel_00615
chr1	NewlyFind	exon	67560374	67560666	.	-	.	ID=Cotton_A_novel_00615:exon_3;Parent=Cotton_A_novel_00615
chr1	NewlyFind	CDS	67560374	67560666	.	-	.	ID=Cotton_A_novel_00615:cds_3;Parent=Cotton_A_novel_00615
chr1	NewlyFind	mRNA	81238759	81239348	.	+	.	ID=Cotton_A_novel_00620;Name=Cotton_A_novel_00620
chr1	NewlyFind	exon	81238760	81239348	.	+	.	ID=Cotton_A_novel_00620:exon_1;Parent=Cotton_A_novel_00620
chr1	NewlyFind	CDS	81238760	81239348	.	+	.	ID=Cotton_A_novel_00620:cds_1;Parent=Cotton_A_novel_00620
chr1	NewlyFind	mRNA	104629403	104631199	.	-	.	ID=Cotton_A_novel_00626;Name=Cotton_A_novel_00626
chr1	NewlyFind	exon	104629404	104631199	.	-	.	ID=Cotton_A_novel_00626:exon_1;Parent=Cotton_A_novel_00626
chr1	NewlyFind	CDS	104629404	104631199	.	-	.	ID=Cotton_A_novel_00626:cds_1;Parent=Cotton_A_novel_00626
chr1	NewlyFind	mRNA	105984180	105984775	.	-	.	ID=Cotton_A_novel_00628;Name=Cotton_A_novel_00628
chr1	NewlyFind	exon	105984180	105984775	.	-	.	ID=Cotton_A_novel_00628:exon_1;Parent=Cotton_A_novel_00628
chr1	NewlyFind	CDS	105984180	105984775	.	-	.	ID=Cotton_A_novel_00628:cds_1;Parent=Cotton_A_novel_00628
chr1	NewlyFind	mRNA	126893766	126894495	.	+	.	ID=Cotton_A_novel_00637;Name=Cotton_A_novel_00637
chr1	NewlyFind	exon	126893766	126894495	.	+	.	ID=Cotton_A_novel_00637:exon_1;Parent=Cotton_A_novel_00637
chr1	NewlyFind	CDS	126893766	126894495	.	+	.	ID=Cotton_A_novel_00637:cds_1;Parent=Cotton_A_novel_00637
chr1	NewlyFind	mRNA	136219320	136220259	.	-	.	ID=Cotton_A_novel_00640;Name=Cotton_A_novel_00640
chr1	NewlyFind	exon	136219321	136220259	.	-	.	ID=Cotton_A_novel_00640:exon_1;Parent=Cotton_A_novel_00640
chr1	NewlyFind	CDS	136219321	136220259	.	-	.	ID=Cotton_A_novel_00640:cds_1;Parent=Cotton_A_novel_00640
chr1	NewlyFind	mRNA	139848029	139849090	.	+	.	ID=Cotton_A_novel_00641;Name=Cotton_A_novel_00641
chr1	NewlyFind	exon	139848029	139849090	.	+	.	ID=Cotton_A_novel_00641:exon_1;Parent=Cotton_A_novel_00641
chr1	NewlyFind	CDS	139848029	139849090	.	+	.	ID=Cotton_A_novel_00641:cds_1;Parent=Cotton_A_novel_00641
chr1	NewlyFind	mRNA	145410458	145411157	.	-	.	ID=Cotton_A_novel_00644;Name=Cotton_A_novel_00644
chr1	NewlyFind	exon	145410458	145411157	.	-	.	ID=Cotton_A_novel_00644:exon_1;Parent=Cotton_A_novel_00644
chr1	NewlyFind	CDS	145410458	145411157	.	-	.	ID=Cotton_A_novel_00644:cds_1;Parent=Cotton_A_novel_00644
chr1	NewlyFind	mRNA	32068660	32069069	.	+	.	ID=Cotton_A_novel_00652;Name=Cotton_A_novel_00652
chr1	NewlyFind	exon	32068660	32069069	.	+	.	ID=Cotton_A_novel_00652:exon_1;Parent=Cotton_A_novel_00652
chr1	NewlyFind	CDS	32068660	32069069	.	+	.	ID=Cotton_A_novel_00652:cds_1;Parent=Cotton_A_novel_00652
chr1	NewlyFind	mRNA	32600479	32600972	.	+	.	ID=Cotton_A_novel_00653;Name=Cotton_A_novel_00653
chr1	NewlyFind	exon	32600479	32600972	.	+	.	ID=Cotton_A_novel_00653:exon_1;Parent=Cotton_A_novel_00653
chr1	NewlyFind	CDS	32600479	32600972	.	+	.	ID=Cotton_A_novel_00653:cds_1;Parent=Cotton_A_novel_00653
chr1	NewlyFind	mRNA	47871007	47872248	.	-	.	ID=Cotton_A_novel_00657;Name=Cotton_A_novel_00657
chr1	NewlyFind	exon	47871007	47872248	.	-	.	ID=Cotton_A_novel_00657:exon_1;Parent=Cotton_A_novel_00657
chr1	NewlyFind	CDS	47871007	47872248	.	-	.	ID=Cotton_A_novel_00657:cds_1;Parent=Cotton_A_novel_00657
chr1	NewlyFind	mRNA	50481183	50481558	.	-	.	ID=Cotton_A_novel_00663;Name=Cotton_A_novel_00663
chr1	NewlyFind	exon	50481183	50481437	.	-	.	ID=Cotton_A_novel_00663:exon_1;Parent=Cotton_A_novel_00663
chr1	NewlyFind	CDS	50481183	50481437	.	-	.	ID=Cotton_A_novel_00663:cds_1;Parent=Cotton_A_novel_00663
chr1	NewlyFind	exon	50481447	50481558	.	-	.	ID=Cotton_A_novel_00663:exon_2;Parent=Cotton_A_novel_00663
chr1	NewlyFind	CDS	50481447	50481558	.	-	.	ID=Cotton_A_novel_00663:cds_2;Parent=Cotton_A_novel_00663
chr1	NewlyFind	mRNA	56759739	56760287	.	-	.	ID=Cotton_A_novel_00665;Name=Cotton_A_novel_00665
chr1	NewlyFind	exon	56759740	56760287	.	-	.	ID=Cotton_A_novel_00665:exon_1;Parent=Cotton_A_novel_00665
chr1	NewlyFind	CDS	56759740	56760287	.	-	.	ID=Cotton_A_novel_00665:cds_1;Parent=Cotton_A_novel_00665
chr1	NewlyFind	mRNA	70609355	70610141	.	-	.	ID=Cotton_A_novel_00672;Name=Cotton_A_novel_00672
chr1	NewlyFind	exon	70609356	70609753	.	-	.	ID=Cotton_A_novel_00672:exon_1;Parent=Cotton_A_novel_00672
chr1	NewlyFind	CDS	70609356	70609753	.	-	.	ID=Cotton_A_novel_00672:cds_1;Parent=Cotton_A_novel_00672
chr1	NewlyFind	exon	70610041	70610141	.	-	.	ID=Cotton_A_novel_00672:exon_2;Parent=Cotton_A_novel_00672
chr1	NewlyFind	CDS	70610041	70610141	.	-	.	ID=Cotton_A_novel_00672:cds_2;Parent=Cotton_A_novel_00672
chr1	NewlyFind	mRNA	81688967	81690115	.	-	.	ID=Cotton_A_novel_00674;Name=Cotton_A_novel_00674
chr1	NewlyFind	exon	81688967	81690115	.	-	.	ID=Cotton_A_novel_00674:exon_1;Parent=Cotton_A_novel_00674
chr1	NewlyFind	CDS	81688967	81690115	.	-	.	ID=Cotton_A_novel_00674:cds_1;Parent=Cotton_A_novel_00674
chr1	NewlyFind	mRNA	90557747	90558456	.	+	.	ID=Cotton_A_novel_00676;Name=Cotton_A_novel_00676
chr1	NewlyFind	exon	90557916	90558456	.	+	.	ID=Cotton_A_novel_00676:exon_1;Parent=Cotton_A_novel_00676
chr1	NewlyFind	CDS	90557916	90558456	.	+	.	ID=Cotton_A_novel_00676:cds_1;Parent=Cotton_A_novel_00676
chr1	NewlyFind	mRNA	92240568	92241985	.	+	.	ID=Cotton_A_novel_00679;Name=Cotton_A_novel_00679
chr1	NewlyFind	exon	92240568	92241985	.	+	.	ID=Cotton_A_novel_00679:exon_1;Parent=Cotton_A_novel_00679
chr1	NewlyFind	CDS	92240568	92241985	.	+	.	ID=Cotton_A_novel_00679:cds_1;Parent=Cotton_A_novel_00679
chr1	NewlyFind	mRNA	106243144	106243705	.	+	.	ID=Cotton_A_novel_00686;Name=Cotton_A_novel_00686
chr1	NewlyFind	exon	106243145	106243705	.	+	.	ID=Cotton_A_novel_00686:exon_1;Parent=Cotton_A_novel_00686
chr1	NewlyFind	CDS	106243145	106243705	.	+	.	ID=Cotton_A_novel_00686:cds_1;Parent=Cotton_A_novel_00686
chr1	NewlyFind	mRNA	111763414	111764339	.	-	.	ID=Cotton_A_novel_00690;Name=Cotton_A_novel_00690
chr1	NewlyFind	exon	111763414	111763676	.	-	.	ID=Cotton_A_novel_00690:exon_1;Parent=Cotton_A_novel_00690
chr1	NewlyFind	CDS	111763414	111763676	.	-	.	ID=Cotton_A_novel_00690:cds_1;Parent=Cotton_A_novel_00690
chr1	NewlyFind	exon	111763792	111763876	.	-	.	ID=Cotton_A_novel_00690:exon_2;Parent=Cotton_A_novel_00690
chr1	NewlyFind	CDS	111763792	111763876	.	-	.	ID=Cotton_A_novel_00690:cds_2;Parent=Cotton_A_novel_00690
chr1	NewlyFind	exon	111764142	111764339	.	-	.	ID=Cotton_A_novel_00690:exon_3;Parent=Cotton_A_novel_00690
chr1	NewlyFind	CDS	111764142	111764339	.	-	.	ID=Cotton_A_novel_00690:cds_3;Parent=Cotton_A_novel_00690
chr1	NewlyFind	mRNA	130822664	130823259	.	+	.	ID=Cotton_A_novel_00695;Name=Cotton_A_novel_00695
chr1	NewlyFind	exon	130822665	130823259	.	+	.	ID=Cotton_A_novel_00695:exon_1;Parent=Cotton_A_novel_00695
chr1	NewlyFind	CDS	130822665	130823259	.	+	.	ID=Cotton_A_novel_00695:cds_1;Parent=Cotton_A_novel_00695
chr1	NewlyFind	mRNA	137489618	137498910	.	+	.	ID=Cotton_A_novel_00699;Name=Cotton_A_novel_00699
chr1	NewlyFind	exon	137489628	137498910	.	+	.	ID=Cotton_A_novel_00699:exon_1;Parent=Cotton_A_novel_00699
chr1	NewlyFind	CDS	137489628	137498910	.	+	.	ID=Cotton_A_novel_00699:cds_1;Parent=Cotton_A_novel_00699
chr1	NewlyFind	mRNA	1526901	1527352	.	+	.	ID=Cotton_A_novel_00702;Name=Cotton_A_novel_00702
chr1	NewlyFind	exon	1526901	1527352	.	+	.	ID=Cotton_A_novel_00702:exon_1;Parent=Cotton_A_novel_00702
chr1	NewlyFind	CDS	1526901	1527352	.	+	.	ID=Cotton_A_novel_00702:cds_1;Parent=Cotton_A_novel_00702
chr1	NewlyFind	mRNA	14356900	14357038	.	-	.	ID=Cotton_A_novel_00704;Name=Cotton_A_novel_00704
chr1	NewlyFind	exon	14356901	14357038	.	-	.	ID=Cotton_A_novel_00704:exon_1;Parent=Cotton_A_novel_00704
chr1	NewlyFind	CDS	14356901	14357038	.	-	.	ID=Cotton_A_novel_00704:cds_1;Parent=Cotton_A_novel_00704
chr1	NewlyFind	mRNA	14479911	14480319	.	+	.	ID=Cotton_A_novel_00705;Name=Cotton_A_novel_00705
chr1	NewlyFind	exon	14479911	14480319	.	+	.	ID=Cotton_A_novel_00705:exon_1;Parent=Cotton_A_novel_00705
chr1	NewlyFind	CDS	14479911	14480319	.	+	.	ID=Cotton_A_novel_00705:cds_1;Parent=Cotton_A_novel_00705
chr1	NewlyFind	mRNA	14495897	14496138	.	+	.	ID=Cotton_A_novel_00706;Name=Cotton_A_novel_00706
chr1	NewlyFind	exon	14495897	14496138	.	+	.	ID=Cotton_A_novel_00706:exon_1;Parent=Cotton_A_novel_00706
chr1	NewlyFind	CDS	14495897	14496138	.	+	.	ID=Cotton_A_novel_00706:cds_1;Parent=Cotton_A_novel_00706
chr1	NewlyFind	mRNA	14505784	14506039	.	+	.	ID=Cotton_A_novel_00707;Name=Cotton_A_novel_00707
chr1	NewlyFind	exon	14505785	14506039	.	+	.	ID=Cotton_A_novel_00707:exon_1;Parent=Cotton_A_novel_00707
chr1	NewlyFind	CDS	14505785	14506039	.	+	.	ID=Cotton_A_novel_00707:cds_1;Parent=Cotton_A_novel_00707
chr1	NewlyFind	mRNA	16547419	16547933	.	+	.	ID=Cotton_A_novel_00708;Name=Cotton_A_novel_00708
chr1	NewlyFind	exon	16547419	16547933	.	+	.	ID=Cotton_A_novel_00708:exon_1;Parent=Cotton_A_novel_00708
chr1	NewlyFind	CDS	16547419	16547933	.	+	.	ID=Cotton_A_novel_00708:cds_1;Parent=Cotton_A_novel_00708
chr1	NewlyFind	mRNA	22459843	22460368	.	+	.	ID=Cotton_A_novel_00710;Name=Cotton_A_novel_00710
chr1	NewlyFind	exon	22459844	22460368	.	+	.	ID=Cotton_A_novel_00710:exon_1;Parent=Cotton_A_novel_00710
chr1	NewlyFind	CDS	22459844	22460368	.	+	.	ID=Cotton_A_novel_00710:cds_1;Parent=Cotton_A_novel_00710
chr1	NewlyFind	mRNA	28409280	28410083	.	+	.	ID=Cotton_A_novel_00712;Name=Cotton_A_novel_00712
chr1	NewlyFind	exon	28409280	28409373	.	+	.	ID=Cotton_A_novel_00712:exon_1;Parent=Cotton_A_novel_00712
chr1	NewlyFind	CDS	28409280	28409373	.	+	.	ID=Cotton_A_novel_00712:cds_1;Parent=Cotton_A_novel_00712
chr1	NewlyFind	exon	28409493	28410083	.	+	.	ID=Cotton_A_novel_00712:exon_2;Parent=Cotton_A_novel_00712
chr1	NewlyFind	CDS	28409493	28410083	.	+	.	ID=Cotton_A_novel_00712:cds_2;Parent=Cotton_A_novel_00712
chr1	NewlyFind	mRNA	66098260	66099027	.	-	.	ID=Cotton_A_novel_00715;Name=Cotton_A_novel_00715
chr1	NewlyFind	exon	66098260	66099027	.	-	.	ID=Cotton_A_novel_00715:exon_1;Parent=Cotton_A_novel_00715
chr1	NewlyFind	CDS	66098260	66099027	.	-	.	ID=Cotton_A_novel_00715:cds_1;Parent=Cotton_A_novel_00715
chr1	NewlyFind	mRNA	66313609	66313793	.	+	.	ID=Cotton_A_novel_00716;Name=Cotton_A_novel_00716
chr1	NewlyFind	exon	66313609	66313793	.	+	.	ID=Cotton_A_novel_00716:exon_1;Parent=Cotton_A_novel_00716
chr1	NewlyFind	CDS	66313609	66313793	.	+	.	ID=Cotton_A_novel_00716:cds_1;Parent=Cotton_A_novel_00716
chr1	NewlyFind	mRNA	85020218	85020943	.	+	.	ID=Cotton_A_novel_00723;Name=Cotton_A_novel_00723
chr1	NewlyFind	exon	85020218	85020943	.	+	.	ID=Cotton_A_novel_00723:exon_1;Parent=Cotton_A_novel_00723
chr1	NewlyFind	CDS	85020218	85020943	.	+	.	ID=Cotton_A_novel_00723:cds_1;Parent=Cotton_A_novel_00723
chr1	NewlyFind	mRNA	85643271	85644527	.	+	.	ID=Cotton_A_novel_00724;Name=Cotton_A_novel_00724
chr1	NewlyFind	exon	85643272	85644527	.	+	.	ID=Cotton_A_novel_00724:exon_1;Parent=Cotton_A_novel_00724
chr1	NewlyFind	CDS	85643272	85644527	.	+	.	ID=Cotton_A_novel_00724:cds_1;Parent=Cotton_A_novel_00724
chr1	NewlyFind	mRNA	86008171	86009268	.	+	.	ID=Cotton_A_novel_00725;Name=Cotton_A_novel_00725
chr1	NewlyFind	exon	86008172	86009268	.	+	.	ID=Cotton_A_novel_00725:exon_1;Parent=Cotton_A_novel_00725
chr1	NewlyFind	CDS	86008172	86009268	.	+	.	ID=Cotton_A_novel_00725:cds_1;Parent=Cotton_A_novel_00725
chr1	NewlyFind	mRNA	88857933	88858506	.	-	.	ID=Cotton_A_novel_00726;Name=Cotton_A_novel_00726
chr1	NewlyFind	exon	88857933	88858506	.	-	.	ID=Cotton_A_novel_00726:exon_1;Parent=Cotton_A_novel_00726
chr1	NewlyFind	CDS	88857933	88858506	.	-	.	ID=Cotton_A_novel_00726:cds_1;Parent=Cotton_A_novel_00726
chr1	NewlyFind	mRNA	106477030	106478042	.	-	.	ID=Cotton_A_novel_00727;Name=Cotton_A_novel_00727
chr1	NewlyFind	exon	106477030	106478042	.	-	.	ID=Cotton_A_novel_00727:exon_1;Parent=Cotton_A_novel_00727
chr1	NewlyFind	CDS	106477030	106478042	.	-	.	ID=Cotton_A_novel_00727:cds_1;Parent=Cotton_A_novel_00727
chr1	NewlyFind	mRNA	123611349	123612393	.	+	.	ID=Cotton_A_novel_00729;Name=Cotton_A_novel_00729
chr1	NewlyFind	exon	123611349	123612393	.	+	.	ID=Cotton_A_novel_00729:exon_1;Parent=Cotton_A_novel_00729
chr1	NewlyFind	CDS	123611349	123612393	.	+	.	ID=Cotton_A_novel_00729:cds_1;Parent=Cotton_A_novel_00729
chr1	NewlyFind	mRNA	123801781	123802074	.	+	.	ID=Cotton_A_novel_00730;Name=Cotton_A_novel_00730
chr1	NewlyFind	exon	123801793	123801835	.	+	.	ID=Cotton_A_novel_00730:exon_1;Parent=Cotton_A_novel_00730
chr1	NewlyFind	CDS	123801793	123801835	.	+	.	ID=Cotton_A_novel_00730:cds_1;Parent=Cotton_A_novel_00730
chr1	NewlyFind	exon	123801936	123802074	.	+	.	ID=Cotton_A_novel_00730:exon_2;Parent=Cotton_A_novel_00730
chr1	NewlyFind	CDS	123801936	123802074	.	+	.	ID=Cotton_A_novel_00730:cds_2;Parent=Cotton_A_novel_00730
chr1	NewlyFind	mRNA	135131078	135131789	.	-	.	ID=Cotton_A_novel_00736;Name=Cotton_A_novel_00736
chr1	NewlyFind	exon	135131078	135131789	.	-	.	ID=Cotton_A_novel_00736:exon_1;Parent=Cotton_A_novel_00736
chr1	NewlyFind	CDS	135131078	135131789	.	-	.	ID=Cotton_A_novel_00736:cds_1;Parent=Cotton_A_novel_00736
chr1	NewlyFind	mRNA	135504901	135505530	.	-	.	ID=Cotton_A_novel_00737;Name=Cotton_A_novel_00737
chr1	NewlyFind	exon	135504902	135505530	.	-	.	ID=Cotton_A_novel_00737:exon_1;Parent=Cotton_A_novel_00737
chr1	NewlyFind	CDS	135504902	135505530	.	-	.	ID=Cotton_A_novel_00737:cds_1;Parent=Cotton_A_novel_00737
chr1	NewlyFind	mRNA	137421968	137422755	.	+	.	ID=Cotton_A_novel_00739;Name=Cotton_A_novel_00739
chr1	NewlyFind	exon	137421968	137422755	.	+	.	ID=Cotton_A_novel_00739:exon_1;Parent=Cotton_A_novel_00739
chr1	NewlyFind	CDS	137421968	137422755	.	+	.	ID=Cotton_A_novel_00739:cds_1;Parent=Cotton_A_novel_00739
chr1	NewlyFind	mRNA	7696187	7700087	.	-	.	ID=Cotton_A_novel_00745;Name=Cotton_A_novel_00745
chr1	NewlyFind	exon	7696187	7700087	.	-	.	ID=Cotton_A_novel_00745:exon_1;Parent=Cotton_A_novel_00745
chr1	NewlyFind	CDS	7696187	7700087	.	-	.	ID=Cotton_A_novel_00745:cds_1;Parent=Cotton_A_novel_00745
chr1	NewlyFind	mRNA	13835102	13846459	.	-	.	ID=Cotton_A_novel_00746;Name=Cotton_A_novel_00746
chr1	NewlyFind	exon	13835103	13846459	.	-	.	ID=Cotton_A_novel_00746:exon_1;Parent=Cotton_A_novel_00746
chr1	NewlyFind	CDS	13835103	13846459	.	-	.	ID=Cotton_A_novel_00746:cds_1;Parent=Cotton_A_novel_00746
chr1	NewlyFind	mRNA	46142624	46143119	.	-	.	ID=Cotton_A_novel_00749;Name=Cotton_A_novel_00749
chr1	NewlyFind	exon	46142624	46143119	.	-	.	ID=Cotton_A_novel_00749:exon_1;Parent=Cotton_A_novel_00749
chr1	NewlyFind	CDS	46142624	46143119	.	-	.	ID=Cotton_A_novel_00749:cds_1;Parent=Cotton_A_novel_00749
chr1	NewlyFind	mRNA	72086055	72087216	.	+	.	ID=Cotton_A_novel_00751;Name=Cotton_A_novel_00751
chr1	NewlyFind	exon	72086055	72087216	.	+	.	ID=Cotton_A_novel_00751:exon_1;Parent=Cotton_A_novel_00751
chr1	NewlyFind	CDS	72086055	72087216	.	+	.	ID=Cotton_A_novel_00751:cds_1;Parent=Cotton_A_novel_00751
chr1	NewlyFind	mRNA	85638836	85639411	.	-	.	ID=Cotton_A_novel_00752;Name=Cotton_A_novel_00752
chr1	NewlyFind	exon	85638836	85639411	.	-	.	ID=Cotton_A_novel_00752:exon_1;Parent=Cotton_A_novel_00752
chr1	NewlyFind	CDS	85638836	85639411	.	-	.	ID=Cotton_A_novel_00752:cds_1;Parent=Cotton_A_novel_00752
chr1	NewlyFind	mRNA	85652778	85653141	.	-	.	ID=Cotton_A_novel_00753;Name=Cotton_A_novel_00753
chr1	NewlyFind	exon	85652778	85653141	.	-	.	ID=Cotton_A_novel_00753:exon_1;Parent=Cotton_A_novel_00753
chr1	NewlyFind	CDS	85652778	85653141	.	-	.	ID=Cotton_A_novel_00753:cds_1;Parent=Cotton_A_novel_00753
chr1	NewlyFind	mRNA	112133588	112136427	.	+	.	ID=Cotton_A_novel_00756;Name=Cotton_A_novel_00756
chr1	NewlyFind	exon	112133588	112136427	.	+	.	ID=Cotton_A_novel_00756:exon_1;Parent=Cotton_A_novel_00756
chr1	NewlyFind	CDS	112133588	112136427	.	+	.	ID=Cotton_A_novel_00756:cds_1;Parent=Cotton_A_novel_00756
chr1	NewlyFind	mRNA	139920779	139921533	.	+	.	ID=Cotton_A_novel_00759;Name=Cotton_A_novel_00759
chr1	NewlyFind	exon	139920779	139921533	.	+	.	ID=Cotton_A_novel_00759:exon_1;Parent=Cotton_A_novel_00759
chr1	NewlyFind	CDS	139920779	139921533	.	+	.	ID=Cotton_A_novel_00759:cds_1;Parent=Cotton_A_novel_00759
chr1	NewlyFind	mRNA	11171266	11172655	.	+	.	ID=Cotton_A_novel_00760;Name=Cotton_A_novel_00760
chr1	NewlyFind	exon	11171266	11172215	.	+	.	ID=Cotton_A_novel_00760:exon_1;Parent=Cotton_A_novel_00760
chr1	NewlyFind	CDS	11171266	11172215	.	+	.	ID=Cotton_A_novel_00760:cds_1;Parent=Cotton_A_novel_00760
chr1	NewlyFind	exon	11172261	11172655	.	+	.	ID=Cotton_A_novel_00760:exon_2;Parent=Cotton_A_novel_00760
chr1	NewlyFind	CDS	11172261	11172655	.	+	.	ID=Cotton_A_novel_00760:cds_2;Parent=Cotton_A_novel_00760
chr1	NewlyFind	mRNA	18908605	18913317	.	+	.	ID=Cotton_A_novel_00761;Name=Cotton_A_novel_00761
chr1	NewlyFind	exon	18908605	18913317	.	+	.	ID=Cotton_A_novel_00761:exon_1;Parent=Cotton_A_novel_00761
chr1	NewlyFind	CDS	18908605	18913317	.	+	.	ID=Cotton_A_novel_00761:cds_1;Parent=Cotton_A_novel_00761
chr1	NewlyFind	mRNA	28983893	28984864	.	+	.	ID=Cotton_A_novel_00762;Name=Cotton_A_novel_00762
chr1	NewlyFind	exon	28983894	28984864	.	+	.	ID=Cotton_A_novel_00762:exon_1;Parent=Cotton_A_novel_00762
chr1	NewlyFind	CDS	28983894	28984864	.	+	.	ID=Cotton_A_novel_00762:cds_1;Parent=Cotton_A_novel_00762
chr1	NewlyFind	mRNA	90378839	90380184	.	+	.	ID=Cotton_A_novel_00768;Name=Cotton_A_novel_00768
chr1	NewlyFind	exon	90378839	90380184	.	+	.	ID=Cotton_A_novel_00768:exon_1;Parent=Cotton_A_novel_00768
chr1	NewlyFind	CDS	90378839	90380184	.	+	.	ID=Cotton_A_novel_00768:cds_1;Parent=Cotton_A_novel_00768
chr1	NewlyFind	mRNA	125391042	125393922	.	-	.	ID=Cotton_A_novel_00770;Name=Cotton_A_novel_00770
chr1	NewlyFind	exon	125391042	125393922	.	-	.	ID=Cotton_A_novel_00770:exon_1;Parent=Cotton_A_novel_00770
chr1	NewlyFind	CDS	125391042	125393922	.	-	.	ID=Cotton_A_novel_00770:cds_1;Parent=Cotton_A_novel_00770
chr1	NewlyFind	mRNA	136614053	136617018	.	+	.	ID=Cotton_A_novel_00773;Name=Cotton_A_novel_00773
chr1	NewlyFind	exon	136614054	136617018	.	+	.	ID=Cotton_A_novel_00773:exon_1;Parent=Cotton_A_novel_00773
chr1	NewlyFind	CDS	136614054	136617018	.	+	.	ID=Cotton_A_novel_00773:cds_1;Parent=Cotton_A_novel_00773
chr1	NewlyFind	mRNA	1938605	1938943	.	-	.	ID=Cotton_A_novel_00774;Name=Cotton_A_novel_00774
chr1	NewlyFind	exon	1938659	1938943	.	-	.	ID=Cotton_A_novel_00774:exon_1;Parent=Cotton_A_novel_00774
chr1	NewlyFind	CDS	1938659	1938943	.	-	.	ID=Cotton_A_novel_00774:cds_1;Parent=Cotton_A_novel_00774
chr1	NewlyFind	mRNA	12341884	12342627	.	+	.	ID=Cotton_A_novel_00777;Name=Cotton_A_novel_00777
chr1	NewlyFind	exon	12341884	12342627	.	+	.	ID=Cotton_A_novel_00777:exon_1;Parent=Cotton_A_novel_00777
chr1	NewlyFind	CDS	12341884	12342627	.	+	.	ID=Cotton_A_novel_00777:cds_1;Parent=Cotton_A_novel_00777
chr1	NewlyFind	mRNA	14414798	14414992	.	-	.	ID=Cotton_A_novel_00778;Name=Cotton_A_novel_00778
chr1	NewlyFind	exon	14414798	14414992	.	-	.	ID=Cotton_A_novel_00778:exon_1;Parent=Cotton_A_novel_00778
chr1	NewlyFind	CDS	14414798	14414992	.	-	.	ID=Cotton_A_novel_00778:cds_1;Parent=Cotton_A_novel_00778
chr1	NewlyFind	mRNA	28504280	28504763	.	-	.	ID=Cotton_A_novel_00780;Name=Cotton_A_novel_00780
chr1	NewlyFind	exon	28504280	28504763	.	-	.	ID=Cotton_A_novel_00780:exon_1;Parent=Cotton_A_novel_00780
chr1	NewlyFind	CDS	28504280	28504763	.	-	.	ID=Cotton_A_novel_00780:cds_1;Parent=Cotton_A_novel_00780
chr1	NewlyFind	mRNA	52909433	52910189	.	+	.	ID=Cotton_A_novel_00782;Name=Cotton_A_novel_00782
chr1	NewlyFind	exon	52909433	52910189	.	+	.	ID=Cotton_A_novel_00782:exon_1;Parent=Cotton_A_novel_00782
chr1	NewlyFind	CDS	52909433	52910189	.	+	.	ID=Cotton_A_novel_00782:cds_1;Parent=Cotton_A_novel_00782
chr1	NewlyFind	mRNA	85422260	85423824	.	-	.	ID=Cotton_A_novel_00784;Name=Cotton_A_novel_00784
chr1	NewlyFind	exon	85422260	85423824	.	-	.	ID=Cotton_A_novel_00784:exon_1;Parent=Cotton_A_novel_00784
chr1	NewlyFind	CDS	85422260	85423824	.	-	.	ID=Cotton_A_novel_00784:cds_1;Parent=Cotton_A_novel_00784
chr1	NewlyFind	mRNA	92288950	92290293	.	-	.	ID=Cotton_A_novel_00785;Name=Cotton_A_novel_00785
chr1	NewlyFind	exon	92288951	92290293	.	-	.	ID=Cotton_A_novel_00785:exon_1;Parent=Cotton_A_novel_00785
chr1	NewlyFind	CDS	92288951	92290293	.	-	.	ID=Cotton_A_novel_00785:cds_1;Parent=Cotton_A_novel_00785
chr1	NewlyFind	mRNA	99209024	99210387	.	-	.	ID=Cotton_A_novel_00786;Name=Cotton_A_novel_00786
chr1	NewlyFind	exon	99209024	99210387	.	-	.	ID=Cotton_A_novel_00786:exon_1;Parent=Cotton_A_novel_00786
chr1	NewlyFind	CDS	99209024	99210387	.	-	.	ID=Cotton_A_novel_00786:cds_1;Parent=Cotton_A_novel_00786
chr1	NewlyFind	mRNA	117387023	117387551	.	+	.	ID=Cotton_A_novel_00789;Name=Cotton_A_novel_00789
chr1	NewlyFind	exon	117387023	117387551	.	+	.	ID=Cotton_A_novel_00789:exon_1;Parent=Cotton_A_novel_00789
chr1	NewlyFind	CDS	117387023	117387551	.	+	.	ID=Cotton_A_novel_00789:cds_1;Parent=Cotton_A_novel_00789
chr1	NewlyFind	mRNA	122275118	122275906	.	+	.	ID=Cotton_A_novel_00790;Name=Cotton_A_novel_00790
chr1	NewlyFind	exon	122275119	122275906	.	+	.	ID=Cotton_A_novel_00790:exon_1;Parent=Cotton_A_novel_00790
chr1	NewlyFind	CDS	122275119	122275906	.	+	.	ID=Cotton_A_novel_00790:cds_1;Parent=Cotton_A_novel_00790
chr1	NewlyFind	mRNA	126880499	126880955	.	+	.	ID=Cotton_A_novel_00792;Name=Cotton_A_novel_00792
chr1	NewlyFind	exon	126880499	126880899	.	+	.	ID=Cotton_A_novel_00792:exon_1;Parent=Cotton_A_novel_00792
chr1	NewlyFind	CDS	126880499	126880899	.	+	.	ID=Cotton_A_novel_00792:cds_1;Parent=Cotton_A_novel_00792
chr1	NewlyFind	mRNA	2431584	2432243	.	+	.	ID=Cotton_A_novel_00793;Name=Cotton_A_novel_00793
chr1	NewlyFind	exon	2431584	2432243	.	+	.	ID=Cotton_A_novel_00793:exon_1;Parent=Cotton_A_novel_00793
chr1	NewlyFind	CDS	2431584	2432243	.	+	.	ID=Cotton_A_novel_00793:cds_1;Parent=Cotton_A_novel_00793
chr1	NewlyFind	mRNA	13460327	13461168	.	-	.	ID=Cotton_A_novel_00794;Name=Cotton_A_novel_00794
chr1	NewlyFind	exon	13460328	13461168	.	-	.	ID=Cotton_A_novel_00794:exon_1;Parent=Cotton_A_novel_00794
chr1	NewlyFind	CDS	13460328	13461168	.	-	.	ID=Cotton_A_novel_00794:cds_1;Parent=Cotton_A_novel_00794
chr1	NewlyFind	mRNA	58781225	58781613	.	+	.	ID=Cotton_A_novel_00797;Name=Cotton_A_novel_00797
chr1	NewlyFind	exon	58781225	58781613	.	+	.	ID=Cotton_A_novel_00797:exon_1;Parent=Cotton_A_novel_00797
chr1	NewlyFind	CDS	58781225	58781613	.	+	.	ID=Cotton_A_novel_00797:cds_1;Parent=Cotton_A_novel_00797
chr1	NewlyFind	mRNA	59102983	59104538	.	+	.	ID=Cotton_A_novel_00798;Name=Cotton_A_novel_00798
chr1	NewlyFind	exon	59102984	59104538	.	+	.	ID=Cotton_A_novel_00798:exon_1;Parent=Cotton_A_novel_00798
chr1	NewlyFind	CDS	59102984	59104538	.	+	.	ID=Cotton_A_novel_00798:cds_1;Parent=Cotton_A_novel_00798
chr1	NewlyFind	mRNA	64893035	64894049	.	+	.	ID=Cotton_A_novel_00799;Name=Cotton_A_novel_00799
chr1	NewlyFind	exon	64893036	64894049	.	+	.	ID=Cotton_A_novel_00799:exon_1;Parent=Cotton_A_novel_00799
chr1	NewlyFind	CDS	64893036	64894049	.	+	.	ID=Cotton_A_novel_00799:cds_1;Parent=Cotton_A_novel_00799
chr1	NewlyFind	mRNA	71204154	71205032	.	-	.	ID=Cotton_A_novel_00801;Name=Cotton_A_novel_00801
chr1	NewlyFind	exon	71204154	71204849	.	-	.	ID=Cotton_A_novel_00801:exon_1;Parent=Cotton_A_novel_00801
chr1	NewlyFind	CDS	71204154	71204849	.	-	.	ID=Cotton_A_novel_00801:cds_1;Parent=Cotton_A_novel_00801
chr1	NewlyFind	exon	71204939	71205032	.	-	.	ID=Cotton_A_novel_00801:exon_2;Parent=Cotton_A_novel_00801
chr1	NewlyFind	CDS	71204939	71205032	.	-	.	ID=Cotton_A_novel_00801:cds_2;Parent=Cotton_A_novel_00801
chr1	NewlyFind	mRNA	72363609	72364276	.	-	.	ID=Cotton_A_novel_00802;Name=Cotton_A_novel_00802
chr1	NewlyFind	exon	72363609	72364276	.	-	.	ID=Cotton_A_novel_00802:exon_1;Parent=Cotton_A_novel_00802
chr1	NewlyFind	CDS	72363609	72364276	.	-	.	ID=Cotton_A_novel_00802:cds_1;Parent=Cotton_A_novel_00802
chr1	NewlyFind	mRNA	2430520	2430997	.	-	.	ID=Cotton_A_novel_00809;Name=Cotton_A_novel_00809
chr1	NewlyFind	exon	2430520	2430997	.	-	.	ID=Cotton_A_novel_00809:exon_1;Parent=Cotton_A_novel_00809
chr1	NewlyFind	CDS	2430520	2430997	.	-	.	ID=Cotton_A_novel_00809:cds_1;Parent=Cotton_A_novel_00809
chr1	NewlyFind	mRNA	10505717	10505980	.	+	.	ID=Cotton_A_novel_00812;Name=Cotton_A_novel_00812
chr1	NewlyFind	exon	10505717	10505980	.	+	.	ID=Cotton_A_novel_00812:exon_1;Parent=Cotton_A_novel_00812
chr1	NewlyFind	CDS	10505717	10505980	.	+	.	ID=Cotton_A_novel_00812:cds_1;Parent=Cotton_A_novel_00812
chr1	NewlyFind	mRNA	42607236	42607567	.	-	.	ID=Cotton_A_novel_00817;Name=Cotton_A_novel_00817
chr1	NewlyFind	exon	42607236	42607567	.	-	.	ID=Cotton_A_novel_00817:exon_1;Parent=Cotton_A_novel_00817
chr1	NewlyFind	CDS	42607236	42607567	.	-	.	ID=Cotton_A_novel_00817:cds_1;Parent=Cotton_A_novel_00817
chr1	NewlyFind	mRNA	63147993	63148687	.	+	.	ID=Cotton_A_novel_00818;Name=Cotton_A_novel_00818
chr1	NewlyFind	exon	63147993	63148015	.	+	.	ID=Cotton_A_novel_00818:exon_1;Parent=Cotton_A_novel_00818
chr1	NewlyFind	CDS	63147993	63148015	.	+	.	ID=Cotton_A_novel_00818:cds_1;Parent=Cotton_A_novel_00818
chr1	NewlyFind	exon	63148110	63148687	.	+	.	ID=Cotton_A_novel_00818:exon_2;Parent=Cotton_A_novel_00818
chr1	NewlyFind	CDS	63148110	63148687	.	+	.	ID=Cotton_A_novel_00818:cds_2;Parent=Cotton_A_novel_00818
chr1	NewlyFind	mRNA	64591844	64592232	.	-	.	ID=Cotton_A_novel_00819;Name=Cotton_A_novel_00819
chr1	NewlyFind	exon	64591844	64592232	.	-	.	ID=Cotton_A_novel_00819:exon_1;Parent=Cotton_A_novel_00819
chr1	NewlyFind	CDS	64591844	64592232	.	-	.	ID=Cotton_A_novel_00819:cds_1;Parent=Cotton_A_novel_00819
chr1	NewlyFind	mRNA	85965263	85965895	.	+	.	ID=Cotton_A_novel_00825;Name=Cotton_A_novel_00825
chr1	NewlyFind	exon	85965263	85965895	.	+	.	ID=Cotton_A_novel_00825:exon_1;Parent=Cotton_A_novel_00825
chr1	NewlyFind	CDS	85965263	85965895	.	+	.	ID=Cotton_A_novel_00825:cds_1;Parent=Cotton_A_novel_00825
chr1	NewlyFind	mRNA	99298869	99300140	.	-	.	ID=Cotton_A_novel_00826;Name=Cotton_A_novel_00826
chr1	NewlyFind	exon	99298870	99300140	.	-	.	ID=Cotton_A_novel_00826:exon_1;Parent=Cotton_A_novel_00826
chr1	NewlyFind	CDS	99298870	99300140	.	-	.	ID=Cotton_A_novel_00826:cds_1;Parent=Cotton_A_novel_00826
chr1	NewlyFind	mRNA	109614531	109615684	.	-	.	ID=Cotton_A_novel_00829;Name=Cotton_A_novel_00829
chr1	NewlyFind	exon	109614531	109615025	.	-	.	ID=Cotton_A_novel_00829:exon_1;Parent=Cotton_A_novel_00829
chr1	NewlyFind	CDS	109614531	109615025	.	-	.	ID=Cotton_A_novel_00829:cds_1;Parent=Cotton_A_novel_00829
chr1	NewlyFind	exon	109615104	109615684	.	-	.	ID=Cotton_A_novel_00829:exon_2;Parent=Cotton_A_novel_00829
chr1	NewlyFind	CDS	109615104	109615684	.	-	.	ID=Cotton_A_novel_00829:cds_2;Parent=Cotton_A_novel_00829
chr1	NewlyFind	mRNA	117523286	117523590	.	-	.	ID=Cotton_A_novel_00832;Name=Cotton_A_novel_00832
chr1	NewlyFind	exon	117523286	117523590	.	-	.	ID=Cotton_A_novel_00832:exon_1;Parent=Cotton_A_novel_00832
chr1	NewlyFind	CDS	117523286	117523590	.	-	.	ID=Cotton_A_novel_00832:cds_1;Parent=Cotton_A_novel_00832
chr1	NewlyFind	mRNA	117613430	117614431	.	+	.	ID=Cotton_A_novel_00833;Name=Cotton_A_novel_00833
chr1	NewlyFind	exon	117613430	117614431	.	+	.	ID=Cotton_A_novel_00833:exon_1;Parent=Cotton_A_novel_00833
chr1	NewlyFind	CDS	117613430	117614431	.	+	.	ID=Cotton_A_novel_00833:cds_1;Parent=Cotton_A_novel_00833
chr1	NewlyFind	mRNA	118260501	118265556	.	+	.	ID=Cotton_A_novel_00834;Name=Cotton_A_novel_00834
chr1	NewlyFind	exon	118260502	118261256	.	+	.	ID=Cotton_A_novel_00834:exon_1;Parent=Cotton_A_novel_00834
chr1	NewlyFind	CDS	118260502	118261256	.	+	.	ID=Cotton_A_novel_00834:cds_1;Parent=Cotton_A_novel_00834
chr1	NewlyFind	exon	118261356	118261423	.	+	.	ID=Cotton_A_novel_00834:exon_2;Parent=Cotton_A_novel_00834
chr1	NewlyFind	CDS	118261356	118261423	.	+	.	ID=Cotton_A_novel_00834:cds_2;Parent=Cotton_A_novel_00834
chr1	NewlyFind	exon	118261507	118261560	.	+	.	ID=Cotton_A_novel_00834:exon_3;Parent=Cotton_A_novel_00834
chr1	NewlyFind	CDS	118261507	118261560	.	+	.	ID=Cotton_A_novel_00834:cds_3;Parent=Cotton_A_novel_00834
chr1	NewlyFind	exon	118261824	118262616	.	+	.	ID=Cotton_A_novel_00834:exon_4;Parent=Cotton_A_novel_00834
chr1	NewlyFind	CDS	118261824	118262616	.	+	.	ID=Cotton_A_novel_00834:cds_4;Parent=Cotton_A_novel_00834
chr1	NewlyFind	exon	118263045	118263138	.	+	.	ID=Cotton_A_novel_00834:exon_5;Parent=Cotton_A_novel_00834
chr1	NewlyFind	CDS	118263045	118263138	.	+	.	ID=Cotton_A_novel_00834:cds_5;Parent=Cotton_A_novel_00834
chr1	NewlyFind	exon	118263414	118263513	.	+	.	ID=Cotton_A_novel_00834:exon_6;Parent=Cotton_A_novel_00834
chr1	NewlyFind	CDS	118263414	118263513	.	+	.	ID=Cotton_A_novel_00834:cds_6;Parent=Cotton_A_novel_00834
chr1	NewlyFind	exon	118263536	118265556	.	+	.	ID=Cotton_A_novel_00834:exon_7;Parent=Cotton_A_novel_00834
chr1	NewlyFind	CDS	118263536	118265556	.	+	.	ID=Cotton_A_novel_00834:cds_7;Parent=Cotton_A_novel_00834
chr1	NewlyFind	mRNA	139507142	139507562	.	-	.	ID=Cotton_A_novel_00836;Name=Cotton_A_novel_00836
chr1	NewlyFind	exon	139507142	139507562	.	-	.	ID=Cotton_A_novel_00836:exon_1;Parent=Cotton_A_novel_00836
chr1	NewlyFind	CDS	139507142	139507562	.	-	.	ID=Cotton_A_novel_00836:cds_1;Parent=Cotton_A_novel_00836
chr1	NewlyFind	mRNA	582176	582509	.	+	.	ID=Cotton_A_novel_00838;Name=Cotton_A_novel_00838
chr1	NewlyFind	exon	582177	582509	.	+	.	ID=Cotton_A_novel_00838:exon_1;Parent=Cotton_A_novel_00838
chr1	NewlyFind	CDS	582177	582509	.	+	.	ID=Cotton_A_novel_00838:cds_1;Parent=Cotton_A_novel_00838
chr1	NewlyFind	mRNA	582940	583895	.	+	.	ID=Cotton_A_novel_00839;Name=Cotton_A_novel_00839
chr1	NewlyFind	exon	582956	583354	.	+	.	ID=Cotton_A_novel_00839:exon_1;Parent=Cotton_A_novel_00839
chr1	NewlyFind	CDS	582956	583354	.	+	.	ID=Cotton_A_novel_00839:cds_1;Parent=Cotton_A_novel_00839
chr1	NewlyFind	exon	583479	583895	.	+	.	ID=Cotton_A_novel_00839:exon_2;Parent=Cotton_A_novel_00839
chr1	NewlyFind	CDS	583479	583895	.	+	.	ID=Cotton_A_novel_00839:cds_2;Parent=Cotton_A_novel_00839
chr1	NewlyFind	mRNA	832051	832589	.	-	.	ID=Cotton_A_novel_00840;Name=Cotton_A_novel_00840
chr1	NewlyFind	exon	832051	832589	.	-	.	ID=Cotton_A_novel_00840:exon_1;Parent=Cotton_A_novel_00840
chr1	NewlyFind	CDS	832051	832589	.	-	.	ID=Cotton_A_novel_00840:cds_1;Parent=Cotton_A_novel_00840
chr1	NewlyFind	mRNA	1983359	1983939	.	+	.	ID=Cotton_A_novel_00843;Name=Cotton_A_novel_00843
chr1	NewlyFind	exon	1983359	1983939	.	+	.	ID=Cotton_A_novel_00843:exon_1;Parent=Cotton_A_novel_00843
chr1	NewlyFind	CDS	1983359	1983939	.	+	.	ID=Cotton_A_novel_00843:cds_1;Parent=Cotton_A_novel_00843
chr1	NewlyFind	mRNA	2767787	2768288	.	-	.	ID=Cotton_A_novel_00845;Name=Cotton_A_novel_00845
chr1	NewlyFind	exon	2767787	2768096	.	-	.	ID=Cotton_A_novel_00845:exon_1;Parent=Cotton_A_novel_00845
chr1	NewlyFind	CDS	2767787	2768096	.	-	.	ID=Cotton_A_novel_00845:cds_1;Parent=Cotton_A_novel_00845
chr1	NewlyFind	mRNA	2995804	2997282	.	+	.	ID=Cotton_A_novel_00846;Name=Cotton_A_novel_00846
chr1	NewlyFind	exon	2995804	2996029	.	+	.	ID=Cotton_A_novel_00846:exon_1;Parent=Cotton_A_novel_00846
chr1	NewlyFind	CDS	2995804	2996029	.	+	.	ID=Cotton_A_novel_00846:cds_1;Parent=Cotton_A_novel_00846
chr1	NewlyFind	exon	2996882	2997282	.	+	.	ID=Cotton_A_novel_00846:exon_2;Parent=Cotton_A_novel_00846
chr1	NewlyFind	CDS	2996882	2997282	.	+	.	ID=Cotton_A_novel_00846:cds_2;Parent=Cotton_A_novel_00846
chr1	NewlyFind	mRNA	13390113	13391354	.	+	.	ID=Cotton_A_novel_00854;Name=Cotton_A_novel_00854
chr1	NewlyFind	exon	13390437	13390778	.	+	.	ID=Cotton_A_novel_00854:exon_1;Parent=Cotton_A_novel_00854
chr1	NewlyFind	CDS	13390437	13390778	.	+	.	ID=Cotton_A_novel_00854:cds_1;Parent=Cotton_A_novel_00854
chr1	NewlyFind	mRNA	13389182	13389349	.	+	.	ID=Cotton_A_novel_00855;Name=Cotton_A_novel_00855
chr1	NewlyFind	exon	13389182	13389349	.	+	.	ID=Cotton_A_novel_00855:exon_1;Parent=Cotton_A_novel_00855
chr1	NewlyFind	CDS	13389182	13389349	.	+	.	ID=Cotton_A_novel_00855:cds_1;Parent=Cotton_A_novel_00855
chr1	NewlyFind	mRNA	14322103	14322774	.	+	.	ID=Cotton_A_novel_00857;Name=Cotton_A_novel_00857
chr1	NewlyFind	exon	14322356	14322774	.	+	.	ID=Cotton_A_novel_00857:exon_1;Parent=Cotton_A_novel_00857
chr1	NewlyFind	CDS	14322356	14322774	.	+	.	ID=Cotton_A_novel_00857:cds_1;Parent=Cotton_A_novel_00857
chr1	NewlyFind	mRNA	14351276	14351829	.	-	.	ID=Cotton_A_novel_00858;Name=Cotton_A_novel_00858
chr1	NewlyFind	exon	14351276	14351829	.	-	.	ID=Cotton_A_novel_00858:exon_1;Parent=Cotton_A_novel_00858
chr1	NewlyFind	CDS	14351276	14351829	.	-	.	ID=Cotton_A_novel_00858:cds_1;Parent=Cotton_A_novel_00858
chr1	NewlyFind	mRNA	14495135	14495317	.	-	.	ID=Cotton_A_novel_00860;Name=Cotton_A_novel_00860
chr1	NewlyFind	exon	14495136	14495317	.	-	.	ID=Cotton_A_novel_00860:exon_1;Parent=Cotton_A_novel_00860
chr1	NewlyFind	CDS	14495136	14495317	.	-	.	ID=Cotton_A_novel_00860:cds_1;Parent=Cotton_A_novel_00860
chr1	NewlyFind	mRNA	16491244	16492403	.	-	.	ID=Cotton_A_novel_00862;Name=Cotton_A_novel_00862
chr1	NewlyFind	exon	16491244	16492028	.	-	.	ID=Cotton_A_novel_00862:exon_1;Parent=Cotton_A_novel_00862
chr1	NewlyFind	CDS	16491244	16492028	.	-	.	ID=Cotton_A_novel_00862:cds_1;Parent=Cotton_A_novel_00862
chr1	NewlyFind	exon	16492296	16492403	.	-	.	ID=Cotton_A_novel_00862:exon_2;Parent=Cotton_A_novel_00862
chr1	NewlyFind	CDS	16492296	16492403	.	-	.	ID=Cotton_A_novel_00862:cds_2;Parent=Cotton_A_novel_00862
chr1	NewlyFind	mRNA	19963023	19963736	.	-	.	ID=Cotton_A_novel_00864;Name=Cotton_A_novel_00864
chr1	NewlyFind	exon	19963024	19963736	.	-	.	ID=Cotton_A_novel_00864:exon_1;Parent=Cotton_A_novel_00864
chr1	NewlyFind	CDS	19963024	19963736	.	-	.	ID=Cotton_A_novel_00864:cds_1;Parent=Cotton_A_novel_00864
chr1	NewlyFind	mRNA	22041621	22043046	.	-	.	ID=Cotton_A_novel_00865;Name=Cotton_A_novel_00865
chr1	NewlyFind	exon	22041621	22042055	.	-	.	ID=Cotton_A_novel_00865:exon_1;Parent=Cotton_A_novel_00865
chr1	NewlyFind	CDS	22041621	22042055	.	-	.	ID=Cotton_A_novel_00865:cds_1;Parent=Cotton_A_novel_00865
chr1	NewlyFind	exon	22042186	22042407	.	-	.	ID=Cotton_A_novel_00865:exon_2;Parent=Cotton_A_novel_00865
chr1	NewlyFind	CDS	22042186	22042407	.	-	.	ID=Cotton_A_novel_00865:cds_2;Parent=Cotton_A_novel_00865
chr1	NewlyFind	exon	22042671	22043046	.	-	.	ID=Cotton_A_novel_00865:exon_3;Parent=Cotton_A_novel_00865
chr1	NewlyFind	CDS	22042671	22043046	.	-	.	ID=Cotton_A_novel_00865:cds_3;Parent=Cotton_A_novel_00865
chr1	NewlyFind	mRNA	22268347	22268868	.	+	.	ID=Cotton_A_novel_00867;Name=Cotton_A_novel_00867
chr1	NewlyFind	exon	22268347	22268868	.	+	.	ID=Cotton_A_novel_00867:exon_1;Parent=Cotton_A_novel_00867
chr1	NewlyFind	CDS	22268347	22268868	.	+	.	ID=Cotton_A_novel_00867:cds_1;Parent=Cotton_A_novel_00867
chr1	NewlyFind	mRNA	22269634	22271462	.	+	.	ID=Cotton_A_novel_00868;Name=Cotton_A_novel_00868
chr1	NewlyFind	exon	22269634	22271462	.	+	.	ID=Cotton_A_novel_00868:exon_1;Parent=Cotton_A_novel_00868
chr1	NewlyFind	CDS	22269634	22271462	.	+	.	ID=Cotton_A_novel_00868:cds_1;Parent=Cotton_A_novel_00868
chr1	NewlyFind	mRNA	28554478	28555909	.	+	.	ID=Cotton_A_novel_00872;Name=Cotton_A_novel_00872
chr1	NewlyFind	exon	28554479	28555909	.	+	.	ID=Cotton_A_novel_00872:exon_1;Parent=Cotton_A_novel_00872
chr1	NewlyFind	CDS	28554479	28555909	.	+	.	ID=Cotton_A_novel_00872:cds_1;Parent=Cotton_A_novel_00872
chr1	NewlyFind	mRNA	32598473	32600141	.	-	.	ID=Cotton_A_novel_00880;Name=Cotton_A_novel_00880
chr1	NewlyFind	exon	32598473	32600141	.	-	.	ID=Cotton_A_novel_00880:exon_1;Parent=Cotton_A_novel_00880
chr1	NewlyFind	CDS	32598473	32600141	.	-	.	ID=Cotton_A_novel_00880:cds_1;Parent=Cotton_A_novel_00880
chr1	NewlyFind	mRNA	34374583	34375522	.	-	.	ID=Cotton_A_novel_00881;Name=Cotton_A_novel_00881
chr1	NewlyFind	exon	34374583	34375522	.	-	.	ID=Cotton_A_novel_00881:exon_1;Parent=Cotton_A_novel_00881
chr1	NewlyFind	CDS	34374583	34375522	.	-	.	ID=Cotton_A_novel_00881:cds_1;Parent=Cotton_A_novel_00881
chr1	NewlyFind	mRNA	36160575	36161094	.	-	.	ID=Cotton_A_novel_00884;Name=Cotton_A_novel_00884
chr1	NewlyFind	exon	36160575	36160844	.	-	.	ID=Cotton_A_novel_00884:exon_1;Parent=Cotton_A_novel_00884
chr1	NewlyFind	CDS	36160575	36160844	.	-	.	ID=Cotton_A_novel_00884:cds_1;Parent=Cotton_A_novel_00884
chr1	NewlyFind	mRNA	37592505	37592744	.	+	.	ID=Cotton_A_novel_00886;Name=Cotton_A_novel_00886
chr1	NewlyFind	exon	37592506	37592744	.	+	.	ID=Cotton_A_novel_00886:exon_1;Parent=Cotton_A_novel_00886
chr1	NewlyFind	CDS	37592506	37592744	.	+	.	ID=Cotton_A_novel_00886:cds_1;Parent=Cotton_A_novel_00886
chr1	NewlyFind	mRNA	40540814	40541420	.	-	.	ID=Cotton_A_novel_00893;Name=Cotton_A_novel_00893
chr1	NewlyFind	exon	40540814	40540852	.	-	.	ID=Cotton_A_novel_00893:exon_1;Parent=Cotton_A_novel_00893
chr1	NewlyFind	CDS	40540814	40540852	.	-	.	ID=Cotton_A_novel_00893:cds_1;Parent=Cotton_A_novel_00893
chr1	NewlyFind	mRNA	47464880	47465546	.	-	.	ID=Cotton_A_novel_00900;Name=Cotton_A_novel_00900
chr1	NewlyFind	exon	47464880	47465546	.	-	.	ID=Cotton_A_novel_00900:exon_1;Parent=Cotton_A_novel_00900
chr1	NewlyFind	CDS	47464880	47465546	.	-	.	ID=Cotton_A_novel_00900:cds_1;Parent=Cotton_A_novel_00900
chr1	NewlyFind	mRNA	47859889	47861160	.	+	.	ID=Cotton_A_novel_00902;Name=Cotton_A_novel_00902
chr1	NewlyFind	exon	47860005	47861160	.	+	.	ID=Cotton_A_novel_00902:exon_1;Parent=Cotton_A_novel_00902
chr1	NewlyFind	CDS	47860005	47861160	.	+	.	ID=Cotton_A_novel_00902:cds_1;Parent=Cotton_A_novel_00902
chr1	NewlyFind	mRNA	48316384	48317079	.	+	.	ID=Cotton_A_novel_00906;Name=Cotton_A_novel_00906
chr1	NewlyFind	exon	48316384	48317079	.	+	.	ID=Cotton_A_novel_00906:exon_1;Parent=Cotton_A_novel_00906
chr1	NewlyFind	CDS	48316384	48317079	.	+	.	ID=Cotton_A_novel_00906:cds_1;Parent=Cotton_A_novel_00906
chr1	NewlyFind	mRNA	48512560	48513701	.	+	.	ID=Cotton_A_novel_00909;Name=Cotton_A_novel_00909
chr1	NewlyFind	exon	48512560	48513701	.	+	.	ID=Cotton_A_novel_00909:exon_1;Parent=Cotton_A_novel_00909
chr1	NewlyFind	CDS	48512560	48513701	.	+	.	ID=Cotton_A_novel_00909:cds_1;Parent=Cotton_A_novel_00909
chr1	NewlyFind	mRNA	48510169	48510748	.	+	.	ID=Cotton_A_novel_00910;Name=Cotton_A_novel_00910
chr1	NewlyFind	exon	48510169	48510593	.	+	.	ID=Cotton_A_novel_00910:exon_1;Parent=Cotton_A_novel_00910
chr1	NewlyFind	CDS	48510169	48510593	.	+	.	ID=Cotton_A_novel_00910:cds_1;Parent=Cotton_A_novel_00910
chr1	NewlyFind	exon	48510647	48510748	.	+	.	ID=Cotton_A_novel_00910:exon_2;Parent=Cotton_A_novel_00910
chr1	NewlyFind	CDS	48510647	48510748	.	+	.	ID=Cotton_A_novel_00910:cds_2;Parent=Cotton_A_novel_00910
chr1	NewlyFind	mRNA	48565842	48566185	.	+	.	ID=Cotton_A_novel_00911;Name=Cotton_A_novel_00911
chr1	NewlyFind	exon	48565842	48566185	.	+	.	ID=Cotton_A_novel_00911:exon_1;Parent=Cotton_A_novel_00911
chr1	NewlyFind	CDS	48565842	48566185	.	+	.	ID=Cotton_A_novel_00911:cds_1;Parent=Cotton_A_novel_00911
chr1	NewlyFind	mRNA	48475426	48483512	.	-	.	ID=Cotton_A_novel_00912;Name=Cotton_A_novel_00912
chr1	NewlyFind	exon	48475427	48483160	.	-	.	ID=Cotton_A_novel_00912:exon_1;Parent=Cotton_A_novel_00912
chr1	NewlyFind	CDS	48475427	48483160	.	-	.	ID=Cotton_A_novel_00912:cds_1;Parent=Cotton_A_novel_00912
chr1	NewlyFind	exon	48483268	48483512	.	-	.	ID=Cotton_A_novel_00912:exon_2;Parent=Cotton_A_novel_00912
chr1	NewlyFind	CDS	48483268	48483512	.	-	.	ID=Cotton_A_novel_00912:cds_2;Parent=Cotton_A_novel_00912
chr1	NewlyFind	mRNA	48975540	48975812	.	-	.	ID=Cotton_A_novel_00915;Name=Cotton_A_novel_00915
chr1	NewlyFind	exon	48975540	48975812	.	-	.	ID=Cotton_A_novel_00915:exon_1;Parent=Cotton_A_novel_00915
chr1	NewlyFind	CDS	48975540	48975812	.	-	.	ID=Cotton_A_novel_00915:cds_1;Parent=Cotton_A_novel_00915
chr1	NewlyFind	mRNA	49366319	49372164	.	-	.	ID=Cotton_A_novel_00916;Name=Cotton_A_novel_00916
chr1	NewlyFind	exon	49366319	49372164	.	-	.	ID=Cotton_A_novel_00916:exon_1;Parent=Cotton_A_novel_00916
chr1	NewlyFind	CDS	49366319	49372164	.	-	.	ID=Cotton_A_novel_00916:cds_1;Parent=Cotton_A_novel_00916
chr1	NewlyFind	mRNA	51648881	51649313	.	-	.	ID=Cotton_A_novel_00919;Name=Cotton_A_novel_00919
chr1	NewlyFind	exon	51648881	51648983	.	-	.	ID=Cotton_A_novel_00919:exon_1;Parent=Cotton_A_novel_00919
chr1	NewlyFind	CDS	51648881	51648983	.	-	.	ID=Cotton_A_novel_00919:cds_1;Parent=Cotton_A_novel_00919
chr1	NewlyFind	exon	51649018	51649313	.	-	.	ID=Cotton_A_novel_00919:exon_2;Parent=Cotton_A_novel_00919
chr1	NewlyFind	CDS	51649018	51649313	.	-	.	ID=Cotton_A_novel_00919:cds_2;Parent=Cotton_A_novel_00919
chr1	NewlyFind	mRNA	51714563	51715129	.	-	.	ID=Cotton_A_novel_00920;Name=Cotton_A_novel_00920
chr1	NewlyFind	exon	51714563	51715129	.	-	.	ID=Cotton_A_novel_00920:exon_1;Parent=Cotton_A_novel_00920
chr1	NewlyFind	CDS	51714563	51715129	.	-	.	ID=Cotton_A_novel_00920:cds_1;Parent=Cotton_A_novel_00920
chr1	NewlyFind	mRNA	51722502	51722978	.	+	.	ID=Cotton_A_novel_00921;Name=Cotton_A_novel_00921
chr1	NewlyFind	exon	51722520	51722973	.	+	.	ID=Cotton_A_novel_00921:exon_1;Parent=Cotton_A_novel_00921
chr1	NewlyFind	CDS	51722520	51722973	.	+	.	ID=Cotton_A_novel_00921:cds_1;Parent=Cotton_A_novel_00921
chr1	NewlyFind	mRNA	51824095	51824742	.	-	.	ID=Cotton_A_novel_00922;Name=Cotton_A_novel_00922
chr1	NewlyFind	exon	51824096	51824742	.	-	.	ID=Cotton_A_novel_00922:exon_1;Parent=Cotton_A_novel_00922
chr1	NewlyFind	CDS	51824096	51824742	.	-	.	ID=Cotton_A_novel_00922:cds_1;Parent=Cotton_A_novel_00922
chr1	NewlyFind	mRNA	53399666	53400523	.	-	.	ID=Cotton_A_novel_00923;Name=Cotton_A_novel_00923
chr1	NewlyFind	exon	53399666	53400517	.	-	.	ID=Cotton_A_novel_00923:exon_1;Parent=Cotton_A_novel_00923
chr1	NewlyFind	CDS	53399666	53400517	.	-	.	ID=Cotton_A_novel_00923:cds_1;Parent=Cotton_A_novel_00923
chr1	NewlyFind	mRNA	56953125	56953240	.	-	.	ID=Cotton_A_novel_00926;Name=Cotton_A_novel_00926
chr1	NewlyFind	exon	56953126	56953240	.	-	.	ID=Cotton_A_novel_00926:exon_1;Parent=Cotton_A_novel_00926
chr1	NewlyFind	CDS	56953126	56953240	.	-	.	ID=Cotton_A_novel_00926:cds_1;Parent=Cotton_A_novel_00926
chr1	NewlyFind	mRNA	61205619	61220757	.	-	.	ID=Cotton_A_novel_00932;Name=Cotton_A_novel_00932
chr1	NewlyFind	exon	61205531	61219265	.	-	.	ID=Cotton_A_novel_00932:exon_1;Parent=Cotton_A_novel_00932
chr1	NewlyFind	CDS	61205531	61219265	.	-	.	ID=Cotton_A_novel_00932:cds_1;Parent=Cotton_A_novel_00932
chr1	NewlyFind	exon	61219348	61219711	.	-	.	ID=Cotton_A_novel_00932:exon_2;Parent=Cotton_A_novel_00932
chr1	NewlyFind	CDS	61219348	61219711	.	-	.	ID=Cotton_A_novel_00932:cds_2;Parent=Cotton_A_novel_00932
chr1	NewlyFind	exon	61219735	61220761	.	-	.	ID=Cotton_A_novel_00932:exon_3;Parent=Cotton_A_novel_00932
chr1	NewlyFind	CDS	61219735	61220761	.	-	.	ID=Cotton_A_novel_00932:cds_3;Parent=Cotton_A_novel_00932
chr1	NewlyFind	mRNA	62990157	62991093	.	-	.	ID=Cotton_A_novel_00933;Name=Cotton_A_novel_00933
chr1	NewlyFind	exon	62990157	62991087	.	-	.	ID=Cotton_A_novel_00933:exon_1;Parent=Cotton_A_novel_00933
chr1	NewlyFind	CDS	62990157	62991087	.	-	.	ID=Cotton_A_novel_00933:cds_1;Parent=Cotton_A_novel_00933
chr1	NewlyFind	mRNA	64944862	64945772	.	+	.	ID=Cotton_A_novel_00936;Name=Cotton_A_novel_00936
chr1	NewlyFind	exon	64944879	64945757	.	+	.	ID=Cotton_A_novel_00936:exon_1;Parent=Cotton_A_novel_00936
chr1	NewlyFind	CDS	64944879	64945757	.	+	.	ID=Cotton_A_novel_00936:cds_1;Parent=Cotton_A_novel_00936
chr1	NewlyFind	mRNA	65207124	65207850	.	+	.	ID=Cotton_A_novel_00938;Name=Cotton_A_novel_00938
chr1	NewlyFind	exon	65207124	65207850	.	+	.	ID=Cotton_A_novel_00938:exon_1;Parent=Cotton_A_novel_00938
chr1	NewlyFind	CDS	65207124	65207850	.	+	.	ID=Cotton_A_novel_00938:cds_1;Parent=Cotton_A_novel_00938
chr1	NewlyFind	mRNA	67160093	67161087	.	-	.	ID=Cotton_A_novel_00941;Name=Cotton_A_novel_00941
chr1	NewlyFind	exon	67160093	67161087	.	-	.	ID=Cotton_A_novel_00941:exon_1;Parent=Cotton_A_novel_00941
chr1	NewlyFind	CDS	67160093	67161087	.	-	.	ID=Cotton_A_novel_00941:cds_1;Parent=Cotton_A_novel_00941
chr1	NewlyFind	mRNA	66222408	66222895	.	+	.	ID=Cotton_A_novel_00944;Name=Cotton_A_novel_00944
chr1	NewlyFind	exon	66222408	66222886	.	+	.	ID=Cotton_A_novel_00944:exon_1;Parent=Cotton_A_novel_00944
chr1	NewlyFind	CDS	66222408	66222886	.	+	.	ID=Cotton_A_novel_00944:cds_1;Parent=Cotton_A_novel_00944
chr1	NewlyFind	mRNA	67925928	67931766	.	+	.	ID=Cotton_A_novel_00945;Name=Cotton_A_novel_00945
chr1	NewlyFind	exon	67925928	67927831	.	+	.	ID=Cotton_A_novel_00945:exon_1;Parent=Cotton_A_novel_00945
chr1	NewlyFind	CDS	67925928	67927831	.	+	.	ID=Cotton_A_novel_00945:cds_1;Parent=Cotton_A_novel_00945
chr1	NewlyFind	exon	67928003	67928669	.	+	.	ID=Cotton_A_novel_00945:exon_2;Parent=Cotton_A_novel_00945
chr1	NewlyFind	CDS	67928003	67928669	.	+	.	ID=Cotton_A_novel_00945:cds_2;Parent=Cotton_A_novel_00945
chr1	NewlyFind	exon	67931695	67931766	.	+	.	ID=Cotton_A_novel_00945:exon_3;Parent=Cotton_A_novel_00945
chr1	NewlyFind	CDS	67931695	67931766	.	+	.	ID=Cotton_A_novel_00945:cds_3;Parent=Cotton_A_novel_00945
chr1	NewlyFind	mRNA	70512306	70513013	.	-	.	ID=Cotton_A_novel_00949;Name=Cotton_A_novel_00949
chr1	NewlyFind	exon	70512306	70513013	.	-	.	ID=Cotton_A_novel_00949:exon_1;Parent=Cotton_A_novel_00949
chr1	NewlyFind	CDS	70512306	70513013	.	-	.	ID=Cotton_A_novel_00949:cds_1;Parent=Cotton_A_novel_00949
chr1	NewlyFind	mRNA	72827450	72830270	.	+	.	ID=Cotton_A_novel_00953;Name=Cotton_A_novel_00953
chr1	NewlyFind	exon	72827451	72827665	.	+	.	ID=Cotton_A_novel_00953:exon_1;Parent=Cotton_A_novel_00953
chr1	NewlyFind	CDS	72827451	72827665	.	+	.	ID=Cotton_A_novel_00953:cds_1;Parent=Cotton_A_novel_00953
chr1	NewlyFind	exon	72828344	72828659	.	+	.	ID=Cotton_A_novel_00953:exon_2;Parent=Cotton_A_novel_00953
chr1	NewlyFind	CDS	72828344	72828659	.	+	.	ID=Cotton_A_novel_00953:cds_2;Parent=Cotton_A_novel_00953
chr1	NewlyFind	exon	72830263	72830270	.	+	.	ID=Cotton_A_novel_00953:exon_3;Parent=Cotton_A_novel_00953
chr1	NewlyFind	CDS	72830263	72830270	.	+	.	ID=Cotton_A_novel_00953:cds_3;Parent=Cotton_A_novel_00953
chr1	NewlyFind	mRNA	72976617	72976925	.	+	.	ID=Cotton_A_novel_00954;Name=Cotton_A_novel_00954
chr1	NewlyFind	exon	72976617	72976925	.	+	.	ID=Cotton_A_novel_00954:exon_1;Parent=Cotton_A_novel_00954
chr1	NewlyFind	CDS	72976617	72976925	.	+	.	ID=Cotton_A_novel_00954:cds_1;Parent=Cotton_A_novel_00954
chr1	NewlyFind	mRNA	73327616	73328172	.	+	.	ID=Cotton_A_novel_00955;Name=Cotton_A_novel_00955
chr1	NewlyFind	exon	73327616	73328172	.	+	.	ID=Cotton_A_novel_00955:exon_1;Parent=Cotton_A_novel_00955
chr1	NewlyFind	CDS	73327616	73328172	.	+	.	ID=Cotton_A_novel_00955:cds_1;Parent=Cotton_A_novel_00955
chr1	NewlyFind	mRNA	73501285	73502261	.	-	.	ID=Cotton_A_novel_00956;Name=Cotton_A_novel_00956
chr1	NewlyFind	exon	73501527	73501905	.	-	.	ID=Cotton_A_novel_00956:exon_1;Parent=Cotton_A_novel_00956
chr1	NewlyFind	CDS	73501527	73501905	.	-	.	ID=Cotton_A_novel_00956:cds_1;Parent=Cotton_A_novel_00956
chr1	NewlyFind	mRNA	75394227	75395872	.	+	.	ID=Cotton_A_novel_00957;Name=Cotton_A_novel_00957
chr1	NewlyFind	exon	75394227	75395872	.	+	.	ID=Cotton_A_novel_00957:exon_1;Parent=Cotton_A_novel_00957
chr1	NewlyFind	CDS	75394227	75395872	.	+	.	ID=Cotton_A_novel_00957:cds_1;Parent=Cotton_A_novel_00957
chr1	NewlyFind	mRNA	75395935	75399653	.	-	.	ID=Cotton_A_novel_00958;Name=Cotton_A_novel_00958
chr1	NewlyFind	exon	75395935	75399653	.	-	.	ID=Cotton_A_novel_00958:exon_1;Parent=Cotton_A_novel_00958
chr1	NewlyFind	CDS	75395935	75399653	.	-	.	ID=Cotton_A_novel_00958:cds_1;Parent=Cotton_A_novel_00958
chr1	NewlyFind	mRNA	83340358	83340736	.	+	.	ID=Cotton_A_novel_00974;Name=Cotton_A_novel_00974
chr1	NewlyFind	exon	83340360	83340673	.	+	.	ID=Cotton_A_novel_00974:exon_1;Parent=Cotton_A_novel_00974
chr1	NewlyFind	CDS	83340360	83340673	.	+	.	ID=Cotton_A_novel_00974:cds_1;Parent=Cotton_A_novel_00974
chr1	NewlyFind	mRNA	84522090	84523353	.	-	.	ID=Cotton_A_novel_00976;Name=Cotton_A_novel_00976
chr1	NewlyFind	exon	84522090	84523353	.	-	.	ID=Cotton_A_novel_00976:exon_1;Parent=Cotton_A_novel_00976
chr1	NewlyFind	CDS	84522090	84523353	.	-	.	ID=Cotton_A_novel_00976:cds_1;Parent=Cotton_A_novel_00976
chr1	NewlyFind	mRNA	84523372	84524298	.	-	.	ID=Cotton_A_novel_00978;Name=Cotton_A_novel_00978
chr1	NewlyFind	exon	84523372	84524298	.	-	.	ID=Cotton_A_novel_00978:exon_1;Parent=Cotton_A_novel_00978
chr1	NewlyFind	CDS	84523372	84524298	.	-	.	ID=Cotton_A_novel_00978:cds_1;Parent=Cotton_A_novel_00978
chr1	NewlyFind	mRNA	84693446	84694405	.	-	.	ID=Cotton_A_novel_00979;Name=Cotton_A_novel_00979
chr1	NewlyFind	exon	84693486	84694370	.	-	.	ID=Cotton_A_novel_00979:exon_1;Parent=Cotton_A_novel_00979
chr1	NewlyFind	CDS	84693486	84694370	.	-	.	ID=Cotton_A_novel_00979:cds_1;Parent=Cotton_A_novel_00979
chr1	NewlyFind	mRNA	84800194	84800800	.	-	.	ID=Cotton_A_novel_00980;Name=Cotton_A_novel_00980
chr1	NewlyFind	exon	84800195	84800800	.	-	.	ID=Cotton_A_novel_00980:exon_1;Parent=Cotton_A_novel_00980
chr1	NewlyFind	CDS	84800195	84800800	.	-	.	ID=Cotton_A_novel_00980:cds_1;Parent=Cotton_A_novel_00980
chr1	NewlyFind	mRNA	85390580	85391937	.	-	.	ID=Cotton_A_novel_00981;Name=Cotton_A_novel_00981
chr1	NewlyFind	exon	85390581	85391937	.	-	.	ID=Cotton_A_novel_00981:exon_1;Parent=Cotton_A_novel_00981
chr1	NewlyFind	CDS	85390581	85391937	.	-	.	ID=Cotton_A_novel_00981:cds_1;Parent=Cotton_A_novel_00981
chr1	NewlyFind	mRNA	85691960	85692775	.	-	.	ID=Cotton_A_novel_00982;Name=Cotton_A_novel_00982
chr1	NewlyFind	exon	85691960	85692775	.	-	.	ID=Cotton_A_novel_00982:exon_1;Parent=Cotton_A_novel_00982
chr1	NewlyFind	CDS	85691960	85692775	.	-	.	ID=Cotton_A_novel_00982:cds_1;Parent=Cotton_A_novel_00982
chr1	NewlyFind	mRNA	87434840	87435183	.	-	.	ID=Cotton_A_novel_00983;Name=Cotton_A_novel_00983
chr1	NewlyFind	exon	87434840	87435183	.	-	.	ID=Cotton_A_novel_00983:exon_1;Parent=Cotton_A_novel_00983
chr1	NewlyFind	CDS	87434840	87435183	.	-	.	ID=Cotton_A_novel_00983:cds_1;Parent=Cotton_A_novel_00983
chr1	NewlyFind	mRNA	88521355	88521708	.	+	.	ID=Cotton_A_novel_00985;Name=Cotton_A_novel_00985
chr1	NewlyFind	exon	88521400	88521708	.	+	.	ID=Cotton_A_novel_00985:exon_1;Parent=Cotton_A_novel_00985
chr1	NewlyFind	CDS	88521400	88521708	.	+	.	ID=Cotton_A_novel_00985:cds_1;Parent=Cotton_A_novel_00985
chr1	NewlyFind	mRNA	92630693	92632162	.	+	.	ID=Cotton_A_novel_00991;Name=Cotton_A_novel_00991
chr1	NewlyFind	exon	92630695	92632162	.	+	.	ID=Cotton_A_novel_00991:exon_1;Parent=Cotton_A_novel_00991
chr1	NewlyFind	CDS	92630695	92632162	.	+	.	ID=Cotton_A_novel_00991:cds_1;Parent=Cotton_A_novel_00991
chr1	NewlyFind	mRNA	99285206	99286290	.	-	.	ID=Cotton_A_novel_00998;Name=Cotton_A_novel_00998
chr1	NewlyFind	exon	99285206	99286290	.	-	.	ID=Cotton_A_novel_00998:exon_1;Parent=Cotton_A_novel_00998
chr1	NewlyFind	CDS	99285206	99286290	.	-	.	ID=Cotton_A_novel_00998:cds_1;Parent=Cotton_A_novel_00998
chr1	NewlyFind	mRNA	105175190	105175514	.	+	.	ID=Cotton_A_novel_01009;Name=Cotton_A_novel_01009
chr1	NewlyFind	exon	105175190	105175514	.	+	.	ID=Cotton_A_novel_01009:exon_1;Parent=Cotton_A_novel_01009
chr1	NewlyFind	CDS	105175190	105175514	.	+	.	ID=Cotton_A_novel_01009:cds_1;Parent=Cotton_A_novel_01009
chr1	NewlyFind	mRNA	105299752	105300584	.	-	.	ID=Cotton_A_novel_01010;Name=Cotton_A_novel_01010
chr1	NewlyFind	exon	105299752	105300584	.	-	.	ID=Cotton_A_novel_01010:exon_1;Parent=Cotton_A_novel_01010
chr1	NewlyFind	CDS	105299752	105300584	.	-	.	ID=Cotton_A_novel_01010:cds_1;Parent=Cotton_A_novel_01010
chr1	NewlyFind	mRNA	106529900	106530401	.	+	.	ID=Cotton_A_novel_01012;Name=Cotton_A_novel_01012
chr1	NewlyFind	exon	106529901	106530066	.	+	.	ID=Cotton_A_novel_01012:exon_1;Parent=Cotton_A_novel_01012
chr1	NewlyFind	CDS	106529901	106530066	.	+	.	ID=Cotton_A_novel_01012:cds_1;Parent=Cotton_A_novel_01012
chr1	NewlyFind	exon	106530158	106530401	.	+	.	ID=Cotton_A_novel_01012:exon_2;Parent=Cotton_A_novel_01012
chr1	NewlyFind	CDS	106530158	106530401	.	+	.	ID=Cotton_A_novel_01012:cds_2;Parent=Cotton_A_novel_01012
chr1	NewlyFind	mRNA	107498814	107501763	.	+	.	ID=Cotton_A_novel_01013;Name=Cotton_A_novel_01013
chr1	NewlyFind	exon	107498815	107501763	.	+	.	ID=Cotton_A_novel_01013:exon_1;Parent=Cotton_A_novel_01013
chr1	NewlyFind	CDS	107498815	107501763	.	+	.	ID=Cotton_A_novel_01013:cds_1;Parent=Cotton_A_novel_01013
chr1	NewlyFind	mRNA	108625452	108627974	.	-	.	ID=Cotton_A_novel_01018;Name=Cotton_A_novel_01018
chr1	NewlyFind	exon	108625452	108627974	.	-	.	ID=Cotton_A_novel_01018:exon_1;Parent=Cotton_A_novel_01018
chr1	NewlyFind	CDS	108625452	108627974	.	-	.	ID=Cotton_A_novel_01018:cds_1;Parent=Cotton_A_novel_01018
chr1	NewlyFind	mRNA	109426003	109430139	.	-	.	ID=Cotton_A_novel_01019;Name=Cotton_A_novel_01019
chr1	NewlyFind	exon	109426003	109430139	.	-	.	ID=Cotton_A_novel_01019:exon_1;Parent=Cotton_A_novel_01019
chr1	NewlyFind	CDS	109426003	109430139	.	-	.	ID=Cotton_A_novel_01019:cds_1;Parent=Cotton_A_novel_01019
chr1	NewlyFind	mRNA	111103347	111104530	.	-	.	ID=Cotton_A_novel_01024;Name=Cotton_A_novel_01024
chr1	NewlyFind	exon	111103399	111104160	.	-	.	ID=Cotton_A_novel_01024:exon_1;Parent=Cotton_A_novel_01024
chr1	NewlyFind	CDS	111103399	111104160	.	-	.	ID=Cotton_A_novel_01024:cds_1;Parent=Cotton_A_novel_01024
chr1	NewlyFind	mRNA	119658582	119659000	.	+	.	ID=Cotton_A_novel_01030;Name=Cotton_A_novel_01030
chr1	NewlyFind	exon	119658582	119659000	.	+	.	ID=Cotton_A_novel_01030:exon_1;Parent=Cotton_A_novel_01030
chr1	NewlyFind	CDS	119658582	119659000	.	+	.	ID=Cotton_A_novel_01030:cds_1;Parent=Cotton_A_novel_01030
chr1	NewlyFind	mRNA	121670747	121676359	.	-	.	ID=Cotton_A_novel_01031;Name=Cotton_A_novel_01031
chr1	NewlyFind	exon	121670747	121674959	.	-	.	ID=Cotton_A_novel_01031:exon_1;Parent=Cotton_A_novel_01031
chr1	NewlyFind	CDS	121670747	121674959	.	-	.	ID=Cotton_A_novel_01031:cds_1;Parent=Cotton_A_novel_01031
chr1	NewlyFind	exon	121675155	121676331	.	-	.	ID=Cotton_A_novel_01031:exon_2;Parent=Cotton_A_novel_01031
chr1	NewlyFind	CDS	121675155	121676331	.	-	.	ID=Cotton_A_novel_01031:cds_2;Parent=Cotton_A_novel_01031
chr1	NewlyFind	mRNA	125641288	125642099	.	+	.	ID=Cotton_A_novel_01034;Name=Cotton_A_novel_01034
chr1	NewlyFind	exon	125641289	125642099	.	+	.	ID=Cotton_A_novel_01034:exon_1;Parent=Cotton_A_novel_01034
chr1	NewlyFind	CDS	125641289	125642099	.	+	.	ID=Cotton_A_novel_01034:cds_1;Parent=Cotton_A_novel_01034
chr1	NewlyFind	mRNA	125942683	125944204	.	-	.	ID=Cotton_A_novel_01036;Name=Cotton_A_novel_01036
chr1	NewlyFind	exon	125942683	125944204	.	-	.	ID=Cotton_A_novel_01036:exon_1;Parent=Cotton_A_novel_01036
chr1	NewlyFind	CDS	125942683	125944204	.	-	.	ID=Cotton_A_novel_01036:cds_1;Parent=Cotton_A_novel_01036
chr1	NewlyFind	mRNA	125944259	125945099	.	-	.	ID=Cotton_A_novel_01037;Name=Cotton_A_novel_01037
chr1	NewlyFind	exon	125944260	125945099	.	-	.	ID=Cotton_A_novel_01037:exon_1;Parent=Cotton_A_novel_01037
chr1	NewlyFind	CDS	125944260	125945099	.	-	.	ID=Cotton_A_novel_01037:cds_1;Parent=Cotton_A_novel_01037
chr1	NewlyFind	mRNA	125945181	125947435	.	-	.	ID=Cotton_A_novel_01038;Name=Cotton_A_novel_01038
chr1	NewlyFind	exon	125945182	125947435	.	-	.	ID=Cotton_A_novel_01038:exon_1;Parent=Cotton_A_novel_01038
chr1	NewlyFind	CDS	125945182	125947435	.	-	.	ID=Cotton_A_novel_01038:cds_1;Parent=Cotton_A_novel_01038
chr1	NewlyFind	mRNA	127808120	127809872	.	-	.	ID=Cotton_A_novel_01039;Name=Cotton_A_novel_01039
chr1	NewlyFind	exon	127808120	127809872	.	-	.	ID=Cotton_A_novel_01039:exon_1;Parent=Cotton_A_novel_01039
chr1	NewlyFind	CDS	127808120	127809872	.	-	.	ID=Cotton_A_novel_01039:cds_1;Parent=Cotton_A_novel_01039
chr1	NewlyFind	mRNA	128133412	128135433	.	+	.	ID=Cotton_A_novel_01040;Name=Cotton_A_novel_01040
chr1	NewlyFind	exon	128133413	128135433	.	+	.	ID=Cotton_A_novel_01040:exon_1;Parent=Cotton_A_novel_01040
chr1	NewlyFind	CDS	128133413	128135433	.	+	.	ID=Cotton_A_novel_01040:cds_1;Parent=Cotton_A_novel_01040
chr1	NewlyFind	mRNA	128507713	128509444	.	-	.	ID=Cotton_A_novel_01043;Name=Cotton_A_novel_01043
chr1	NewlyFind	exon	128507713	128507742	.	-	.	ID=Cotton_A_novel_01043:exon_1;Parent=Cotton_A_novel_01043
chr1	NewlyFind	CDS	128507713	128507742	.	-	.	ID=Cotton_A_novel_01043:cds_1;Parent=Cotton_A_novel_01043
chr1	NewlyFind	exon	128508436	128508548	.	-	.	ID=Cotton_A_novel_01043:exon_2;Parent=Cotton_A_novel_01043
chr1	NewlyFind	CDS	128508436	128508548	.	-	.	ID=Cotton_A_novel_01043:cds_2;Parent=Cotton_A_novel_01043
chr1	NewlyFind	exon	128509239	128509444	.	-	.	ID=Cotton_A_novel_01043:exon_3;Parent=Cotton_A_novel_01043
chr1	NewlyFind	CDS	128509239	128509444	.	-	.	ID=Cotton_A_novel_01043:cds_3;Parent=Cotton_A_novel_01043
chr1	NewlyFind	mRNA	128957339	128957545	.	-	.	ID=Cotton_A_novel_01049;Name=Cotton_A_novel_01049
chr1	NewlyFind	exon	128957339	128957545	.	-	.	ID=Cotton_A_novel_01049:exon_1;Parent=Cotton_A_novel_01049
chr1	NewlyFind	CDS	128957339	128957545	.	-	.	ID=Cotton_A_novel_01049:cds_1;Parent=Cotton_A_novel_01049
chr1	NewlyFind	mRNA	132537890	132538504	.	+	.	ID=Cotton_A_novel_01056;Name=Cotton_A_novel_01056
chr1	NewlyFind	exon	132537890	132538503	.	+	.	ID=Cotton_A_novel_01056:exon_1;Parent=Cotton_A_novel_01056
chr1	NewlyFind	CDS	132537890	132538503	.	+	.	ID=Cotton_A_novel_01056:cds_1;Parent=Cotton_A_novel_01056
chr1	NewlyFind	mRNA	132606513	132607082	.	+	.	ID=Cotton_A_novel_01057;Name=Cotton_A_novel_01057
chr1	NewlyFind	exon	132606513	132607082	.	+	.	ID=Cotton_A_novel_01057:exon_1;Parent=Cotton_A_novel_01057
chr1	NewlyFind	CDS	132606513	132607082	.	+	.	ID=Cotton_A_novel_01057:cds_1;Parent=Cotton_A_novel_01057
chr1	NewlyFind	mRNA	132645559	132647817	.	-	.	ID=Cotton_A_novel_01058;Name=Cotton_A_novel_01058
chr1	NewlyFind	exon	132645559	132647817	.	-	.	ID=Cotton_A_novel_01058:exon_1;Parent=Cotton_A_novel_01058
chr1	NewlyFind	CDS	132645559	132647817	.	-	.	ID=Cotton_A_novel_01058:cds_1;Parent=Cotton_A_novel_01058
chr1	NewlyFind	mRNA	134964621	134965100	.	-	.	ID=Cotton_A_novel_01059;Name=Cotton_A_novel_01059
chr1	NewlyFind	exon	134964621	134964809	.	-	.	ID=Cotton_A_novel_01059:exon_1;Parent=Cotton_A_novel_01059
chr1	NewlyFind	CDS	134964621	134964809	.	-	.	ID=Cotton_A_novel_01059:cds_1;Parent=Cotton_A_novel_01059
chr1	NewlyFind	mRNA	135835007	135836388	.	+	.	ID=Cotton_A_novel_01062;Name=Cotton_A_novel_01062
chr1	NewlyFind	exon	135835008	135836388	.	+	.	ID=Cotton_A_novel_01062:exon_1;Parent=Cotton_A_novel_01062
chr1	NewlyFind	CDS	135835008	135836388	.	+	.	ID=Cotton_A_novel_01062:cds_1;Parent=Cotton_A_novel_01062
chr1	NewlyFind	mRNA	136135177	136135950	.	-	.	ID=Cotton_A_novel_01063;Name=Cotton_A_novel_01063
chr1	NewlyFind	exon	136135177	136135934	.	-	.	ID=Cotton_A_novel_01063:exon_1;Parent=Cotton_A_novel_01063
chr1	NewlyFind	CDS	136135177	136135934	.	-	.	ID=Cotton_A_novel_01063:cds_1;Parent=Cotton_A_novel_01063
chr1	NewlyFind	mRNA	136363766	136364641	.	+	.	ID=Cotton_A_novel_01064;Name=Cotton_A_novel_01064
chr1	NewlyFind	exon	136363767	136364641	.	+	.	ID=Cotton_A_novel_01064:exon_1;Parent=Cotton_A_novel_01064
chr1	NewlyFind	CDS	136363767	136364641	.	+	.	ID=Cotton_A_novel_01064:cds_1;Parent=Cotton_A_novel_01064
chr1	NewlyFind	mRNA	137456716	137458038	.	-	.	ID=Cotton_A_novel_01068;Name=Cotton_A_novel_01068
chr1	NewlyFind	exon	137456716	137458017	.	-	.	ID=Cotton_A_novel_01068:exon_1;Parent=Cotton_A_novel_01068
chr1	NewlyFind	CDS	137456716	137458017	.	-	.	ID=Cotton_A_novel_01068:cds_1;Parent=Cotton_A_novel_01068
chr1	NewlyFind	mRNA	137970148	137971531	.	+	.	ID=Cotton_A_novel_01070;Name=Cotton_A_novel_01070
chr1	NewlyFind	exon	137970148	137971531	.	+	.	ID=Cotton_A_novel_01070:exon_1;Parent=Cotton_A_novel_01070
chr1	NewlyFind	CDS	137970148	137971531	.	+	.	ID=Cotton_A_novel_01070:cds_1;Parent=Cotton_A_novel_01070
chr1	NewlyFind	mRNA	146577559	146578240	.	-	.	ID=Cotton_A_novel_01077;Name=Cotton_A_novel_01077
chr1	NewlyFind	exon	146577559	146578240	.	-	.	ID=Cotton_A_novel_01077:exon_1;Parent=Cotton_A_novel_01077
chr1	NewlyFind	CDS	146577559	146578240	.	-	.	ID=Cotton_A_novel_01077:cds_1;Parent=Cotton_A_novel_01077
chr1	NewlyFind	mRNA	2153660	2153921	.	+	.	ID=Cotton_A_novel_01080;Name=Cotton_A_novel_01080
chr1	NewlyFind	exon	2153660	2153921	.	+	.	ID=Cotton_A_novel_01080:exon_1;Parent=Cotton_A_novel_01080
chr1	NewlyFind	CDS	2153660	2153921	.	+	.	ID=Cotton_A_novel_01080:cds_1;Parent=Cotton_A_novel_01080
chr1	NewlyFind	mRNA	2432433	2432962	.	+	.	ID=Cotton_A_novel_01081;Name=Cotton_A_novel_01081
chr1	NewlyFind	exon	2432433	2432962	.	+	.	ID=Cotton_A_novel_01081:exon_1;Parent=Cotton_A_novel_01081
chr1	NewlyFind	CDS	2432433	2432962	.	+	.	ID=Cotton_A_novel_01081:cds_1;Parent=Cotton_A_novel_01081
chr1	NewlyFind	mRNA	8065181	8066497	.	+	.	ID=Cotton_A_novel_01082;Name=Cotton_A_novel_01082
chr1	NewlyFind	exon	8065182	8066497	.	+	.	ID=Cotton_A_novel_01082:exon_1;Parent=Cotton_A_novel_01082
chr1	NewlyFind	CDS	8065182	8066497	.	+	.	ID=Cotton_A_novel_01082:cds_1;Parent=Cotton_A_novel_01082
chr1	NewlyFind	mRNA	15603890	15604286	.	+	.	ID=Cotton_A_novel_01085;Name=Cotton_A_novel_01085
chr1	NewlyFind	exon	15603890	15604286	.	+	.	ID=Cotton_A_novel_01085:exon_1;Parent=Cotton_A_novel_01085
chr1	NewlyFind	CDS	15603890	15604286	.	+	.	ID=Cotton_A_novel_01085:cds_1;Parent=Cotton_A_novel_01085
chr1	NewlyFind	mRNA	27371872	27372355	.	-	.	ID=Cotton_A_novel_01089;Name=Cotton_A_novel_01089
chr1	NewlyFind	exon	27371872	27372355	.	-	.	ID=Cotton_A_novel_01089:exon_1;Parent=Cotton_A_novel_01089
chr1	NewlyFind	CDS	27371872	27372355	.	-	.	ID=Cotton_A_novel_01089:cds_1;Parent=Cotton_A_novel_01089
chr1	NewlyFind	mRNA	51703920	51704499	.	-	.	ID=Cotton_A_novel_01091;Name=Cotton_A_novel_01091
chr1	NewlyFind	exon	51703920	51704360	.	-	.	ID=Cotton_A_novel_01091:exon_1;Parent=Cotton_A_novel_01091
chr1	NewlyFind	CDS	51703920	51704360	.	-	.	ID=Cotton_A_novel_01091:cds_1;Parent=Cotton_A_novel_01091
chr1	NewlyFind	mRNA	55167390	55169483	.	+	.	ID=Cotton_A_novel_01093;Name=Cotton_A_novel_01093
chr1	NewlyFind	exon	55167390	55169483	.	+	.	ID=Cotton_A_novel_01093:exon_1;Parent=Cotton_A_novel_01093
chr1	NewlyFind	CDS	55167390	55169483	.	+	.	ID=Cotton_A_novel_01093:cds_1;Parent=Cotton_A_novel_01093
chr1	NewlyFind	mRNA	66231931	66232471	.	-	.	ID=Cotton_A_novel_01096;Name=Cotton_A_novel_01096
chr1	NewlyFind	exon	66232151	66232192	.	-	.	ID=Cotton_A_novel_01096:exon_1;Parent=Cotton_A_novel_01096
chr1	NewlyFind	CDS	66232151	66232192	.	-	.	ID=Cotton_A_novel_01096:cds_1;Parent=Cotton_A_novel_01096
chr1	NewlyFind	exon	66232275	66232471	.	-	.	ID=Cotton_A_novel_01096:exon_2;Parent=Cotton_A_novel_01096
chr1	NewlyFind	CDS	66232275	66232471	.	-	.	ID=Cotton_A_novel_01096:cds_2;Parent=Cotton_A_novel_01096
chr1	NewlyFind	mRNA	82916309	82916717	.	-	.	ID=Cotton_A_novel_01099;Name=Cotton_A_novel_01099
chr1	NewlyFind	exon	82916309	82916717	.	-	.	ID=Cotton_A_novel_01099:exon_1;Parent=Cotton_A_novel_01099
chr1	NewlyFind	CDS	82916309	82916717	.	-	.	ID=Cotton_A_novel_01099:cds_1;Parent=Cotton_A_novel_01099
chr1	NewlyFind	mRNA	98708173	98709031	.	-	.	ID=Cotton_A_novel_01102;Name=Cotton_A_novel_01102
chr1	NewlyFind	exon	98708173	98709031	.	-	.	ID=Cotton_A_novel_01102:exon_1;Parent=Cotton_A_novel_01102
chr1	NewlyFind	CDS	98708173	98709031	.	-	.	ID=Cotton_A_novel_01102:cds_1;Parent=Cotton_A_novel_01102
chr1	NewlyFind	mRNA	98861234	98861628	.	+	.	ID=Cotton_A_novel_01103;Name=Cotton_A_novel_01103
chr1	NewlyFind	exon	98861234	98861628	.	+	.	ID=Cotton_A_novel_01103:exon_1;Parent=Cotton_A_novel_01103
chr1	NewlyFind	CDS	98861234	98861628	.	+	.	ID=Cotton_A_novel_01103:cds_1;Parent=Cotton_A_novel_01103
chr1	NewlyFind	mRNA	103382873	103384060	.	-	.	ID=Cotton_A_novel_01107;Name=Cotton_A_novel_01107
chr1	NewlyFind	exon	103382873	103384060	.	-	.	ID=Cotton_A_novel_01107:exon_1;Parent=Cotton_A_novel_01107
chr1	NewlyFind	CDS	103382873	103384060	.	-	.	ID=Cotton_A_novel_01107:cds_1;Parent=Cotton_A_novel_01107
chr1	NewlyFind	mRNA	109517291	109517490	.	+	.	ID=Cotton_A_novel_01110;Name=Cotton_A_novel_01110
chr1	NewlyFind	exon	109517291	109517412	.	+	.	ID=Cotton_A_novel_01110:exon_1;Parent=Cotton_A_novel_01110
chr1	NewlyFind	CDS	109517291	109517412	.	+	.	ID=Cotton_A_novel_01110:cds_1;Parent=Cotton_A_novel_01110
chr1	NewlyFind	mRNA	114551699	114561191	.	+	.	ID=Cotton_A_novel_01113;Name=Cotton_A_novel_01113
chr1	NewlyFind	exon	114551699	114551761	.	+	.	ID=Cotton_A_novel_01113:exon_1;Parent=Cotton_A_novel_01113
chr1	NewlyFind	CDS	114551699	114551761	.	+	.	ID=Cotton_A_novel_01113:cds_1;Parent=Cotton_A_novel_01113
chr1	NewlyFind	exon	114551782	114551856	.	+	.	ID=Cotton_A_novel_01113:exon_2;Parent=Cotton_A_novel_01113
chr1	NewlyFind	CDS	114551782	114551856	.	+	.	ID=Cotton_A_novel_01113:cds_2;Parent=Cotton_A_novel_01113
chr1	NewlyFind	exon	114551976	114552332	.	+	.	ID=Cotton_A_novel_01113:exon_3;Parent=Cotton_A_novel_01113
chr1	NewlyFind	CDS	114551976	114552332	.	+	.	ID=Cotton_A_novel_01113:cds_3;Parent=Cotton_A_novel_01113
chr1	NewlyFind	exon	114552766	114552838	.	+	.	ID=Cotton_A_novel_01113:exon_4;Parent=Cotton_A_novel_01113
chr1	NewlyFind	CDS	114552766	114552838	.	+	.	ID=Cotton_A_novel_01113:cds_4;Parent=Cotton_A_novel_01113
chr1	NewlyFind	exon	114553237	114553363	.	+	.	ID=Cotton_A_novel_01113:exon_5;Parent=Cotton_A_novel_01113
chr1	NewlyFind	CDS	114553237	114553363	.	+	.	ID=Cotton_A_novel_01113:cds_5;Parent=Cotton_A_novel_01113
chr1	NewlyFind	exon	114553888	114553953	.	+	.	ID=Cotton_A_novel_01113:exon_6;Parent=Cotton_A_novel_01113
chr1	NewlyFind	CDS	114553888	114553953	.	+	.	ID=Cotton_A_novel_01113:cds_6;Parent=Cotton_A_novel_01113
chr1	NewlyFind	exon	114554647	114554699	.	+	.	ID=Cotton_A_novel_01113:exon_7;Parent=Cotton_A_novel_01113
chr1	NewlyFind	CDS	114554647	114554699	.	+	.	ID=Cotton_A_novel_01113:cds_7;Parent=Cotton_A_novel_01113
chr1	NewlyFind	exon	114554824	114554898	.	+	.	ID=Cotton_A_novel_01113:exon_8;Parent=Cotton_A_novel_01113
chr1	NewlyFind	CDS	114554824	114554898	.	+	.	ID=Cotton_A_novel_01113:cds_8;Parent=Cotton_A_novel_01113
chr1	NewlyFind	exon	114555084	114557617	.	+	.	ID=Cotton_A_novel_01113:exon_9;Parent=Cotton_A_novel_01113
chr1	NewlyFind	CDS	114555084	114557617	.	+	.	ID=Cotton_A_novel_01113:cds_9;Parent=Cotton_A_novel_01113
chr1	NewlyFind	exon	114558320	114558569	.	+	.	ID=Cotton_A_novel_01113:exon_10;Parent=Cotton_A_novel_01113
chr1	NewlyFind	CDS	114558320	114558569	.	+	.	ID=Cotton_A_novel_01113:cds_10;Parent=Cotton_A_novel_01113
chr1	NewlyFind	exon	114559772	114560351	.	+	.	ID=Cotton_A_novel_01113:exon_11;Parent=Cotton_A_novel_01113
chr1	NewlyFind	CDS	114559772	114560351	.	+	.	ID=Cotton_A_novel_01113:cds_11;Parent=Cotton_A_novel_01113
chr1	NewlyFind	mRNA	116965130	116965390	.	-	.	ID=Cotton_A_novel_01115;Name=Cotton_A_novel_01115
chr1	NewlyFind	exon	116965130	116965390	.	-	.	ID=Cotton_A_novel_01115:exon_1;Parent=Cotton_A_novel_01115
chr1	NewlyFind	CDS	116965130	116965390	.	-	.	ID=Cotton_A_novel_01115:cds_1;Parent=Cotton_A_novel_01115
chr1	NewlyFind	mRNA	117646309	117646459	.	-	.	ID=Cotton_A_novel_01116;Name=Cotton_A_novel_01116
chr1	NewlyFind	exon	117646309	117646459	.	-	.	ID=Cotton_A_novel_01116:exon_1;Parent=Cotton_A_novel_01116
chr1	NewlyFind	CDS	117646309	117646459	.	-	.	ID=Cotton_A_novel_01116:cds_1;Parent=Cotton_A_novel_01116
chr1	NewlyFind	mRNA	117606996	117607611	.	+	.	ID=Cotton_A_novel_01117;Name=Cotton_A_novel_01117
chr1	NewlyFind	exon	117606996	117607611	.	+	.	ID=Cotton_A_novel_01117:exon_1;Parent=Cotton_A_novel_01117
chr1	NewlyFind	CDS	117606996	117607611	.	+	.	ID=Cotton_A_novel_01117:cds_1;Parent=Cotton_A_novel_01117
chr1	NewlyFind	mRNA	119317069	119318315	.	-	.	ID=Cotton_A_novel_01119;Name=Cotton_A_novel_01119
chr1	NewlyFind	exon	119317069	119317545	.	-	.	ID=Cotton_A_novel_01119:exon_1;Parent=Cotton_A_novel_01119
chr1	NewlyFind	CDS	119317069	119317545	.	-	.	ID=Cotton_A_novel_01119:cds_1;Parent=Cotton_A_novel_01119
chr1	NewlyFind	exon	119317632	119318315	.	-	.	ID=Cotton_A_novel_01119:exon_2;Parent=Cotton_A_novel_01119
chr1	NewlyFind	CDS	119317632	119318315	.	-	.	ID=Cotton_A_novel_01119:cds_2;Parent=Cotton_A_novel_01119
chr1	NewlyFind	mRNA	128236772	128240337	.	-	.	ID=Cotton_A_novel_01122;Name=Cotton_A_novel_01122
chr1	NewlyFind	exon	128236772	128240337	.	-	.	ID=Cotton_A_novel_01122:exon_1;Parent=Cotton_A_novel_01122
chr1	NewlyFind	CDS	128236772	128240337	.	-	.	ID=Cotton_A_novel_01122:cds_1;Parent=Cotton_A_novel_01122
chr1	NewlyFind	mRNA	128252834	128253585	.	-	.	ID=Cotton_A_novel_01123;Name=Cotton_A_novel_01123
chr1	NewlyFind	exon	128252834	128253585	.	-	.	ID=Cotton_A_novel_01123:exon_1;Parent=Cotton_A_novel_01123
chr1	NewlyFind	CDS	128252834	128253585	.	-	.	ID=Cotton_A_novel_01123:cds_1;Parent=Cotton_A_novel_01123
chr1	NewlyFind	mRNA	128699859	128700630	.	+	.	ID=Cotton_A_novel_01124;Name=Cotton_A_novel_01124
chr1	NewlyFind	exon	128699859	128700630	.	+	.	ID=Cotton_A_novel_01124:exon_1;Parent=Cotton_A_novel_01124
chr1	NewlyFind	CDS	128699859	128700630	.	+	.	ID=Cotton_A_novel_01124:cds_1;Parent=Cotton_A_novel_01124
chr1	NewlyFind	mRNA	140106160	140108640	.	+	.	ID=Cotton_A_novel_01131;Name=Cotton_A_novel_01131
chr1	NewlyFind	exon	140106160	140108640	.	+	.	ID=Cotton_A_novel_01131:exon_1;Parent=Cotton_A_novel_01131
chr1	NewlyFind	CDS	140106160	140108640	.	+	.	ID=Cotton_A_novel_01131:cds_1;Parent=Cotton_A_novel_01131
chr1	NewlyFind	mRNA	1922414	1923427	.	+	.	ID=Cotton_A_novel_01137;Name=Cotton_A_novel_01137
chr1	NewlyFind	exon	1922751	1923425	.	+	.	ID=Cotton_A_novel_01137:exon_1;Parent=Cotton_A_novel_01137
chr1	NewlyFind	CDS	1922751	1923425	.	+	.	ID=Cotton_A_novel_01137:cds_1;Parent=Cotton_A_novel_01137
chr1	NewlyFind	mRNA	2344538	2345137	.	-	.	ID=Cotton_A_novel_01140;Name=Cotton_A_novel_01140
chr1	NewlyFind	exon	2344539	2345137	.	-	.	ID=Cotton_A_novel_01140:exon_1;Parent=Cotton_A_novel_01140
chr1	NewlyFind	CDS	2344539	2345137	.	-	.	ID=Cotton_A_novel_01140:cds_1;Parent=Cotton_A_novel_01140
chr1	NewlyFind	mRNA	2506074	2506434	.	+	.	ID=Cotton_A_novel_01141;Name=Cotton_A_novel_01141
chr1	NewlyFind	exon	2506074	2506333	.	+	.	ID=Cotton_A_novel_01141:exon_1;Parent=Cotton_A_novel_01141
chr1	NewlyFind	CDS	2506074	2506333	.	+	.	ID=Cotton_A_novel_01141:cds_1;Parent=Cotton_A_novel_01141
chr1	NewlyFind	exon	2506424	2506434	.	+	.	ID=Cotton_A_novel_01141:exon_2;Parent=Cotton_A_novel_01141
chr1	NewlyFind	CDS	2506424	2506434	.	+	.	ID=Cotton_A_novel_01141:cds_2;Parent=Cotton_A_novel_01141
chr1	NewlyFind	mRNA	2667711	2669180	.	+	.	ID=Cotton_A_novel_01142;Name=Cotton_A_novel_01142
chr1	NewlyFind	exon	2667712	2668065	.	+	.	ID=Cotton_A_novel_01142:exon_1;Parent=Cotton_A_novel_01142
chr1	NewlyFind	CDS	2667712	2668065	.	+	.	ID=Cotton_A_novel_01142:cds_1;Parent=Cotton_A_novel_01142
chr1	NewlyFind	exon	2668161	2668290	.	+	.	ID=Cotton_A_novel_01142:exon_2;Parent=Cotton_A_novel_01142
chr1	NewlyFind	CDS	2668161	2668290	.	+	.	ID=Cotton_A_novel_01142:cds_2;Parent=Cotton_A_novel_01142
chr1	NewlyFind	exon	2668407	2669180	.	+	.	ID=Cotton_A_novel_01142:exon_3;Parent=Cotton_A_novel_01142
chr1	NewlyFind	CDS	2668407	2669180	.	+	.	ID=Cotton_A_novel_01142:cds_3;Parent=Cotton_A_novel_01142
chr1	NewlyFind	mRNA	12795580	12801583	.	-	.	ID=Cotton_A_novel_01149;Name=Cotton_A_novel_01149
chr1	NewlyFind	exon	12795580	12801583	.	-	.	ID=Cotton_A_novel_01149:exon_1;Parent=Cotton_A_novel_01149
chr1	NewlyFind	CDS	12795580	12801583	.	-	.	ID=Cotton_A_novel_01149:cds_1;Parent=Cotton_A_novel_01149
chr1	NewlyFind	mRNA	12968213	12969121	.	+	.	ID=Cotton_A_novel_01152;Name=Cotton_A_novel_01152
chr1	NewlyFind	exon	12968213	12969121	.	+	.	ID=Cotton_A_novel_01152:exon_1;Parent=Cotton_A_novel_01152
chr1	NewlyFind	CDS	12968213	12969121	.	+	.	ID=Cotton_A_novel_01152:cds_1;Parent=Cotton_A_novel_01152
chr1	NewlyFind	mRNA	18533911	18534602	.	+	.	ID=Cotton_A_novel_01156;Name=Cotton_A_novel_01156
chr1	NewlyFind	exon	18533912	18534602	.	+	.	ID=Cotton_A_novel_01156:exon_1;Parent=Cotton_A_novel_01156
chr1	NewlyFind	CDS	18533912	18534602	.	+	.	ID=Cotton_A_novel_01156:cds_1;Parent=Cotton_A_novel_01156
chr1	NewlyFind	mRNA	25524801	25525054	.	+	.	ID=Cotton_A_novel_01163;Name=Cotton_A_novel_01163
chr1	NewlyFind	exon	25524801	25525054	.	+	.	ID=Cotton_A_novel_01163:exon_1;Parent=Cotton_A_novel_01163
chr1	NewlyFind	CDS	25524801	25525054	.	+	.	ID=Cotton_A_novel_01163:cds_1;Parent=Cotton_A_novel_01163
chr1	NewlyFind	mRNA	19355297	19356056	.	-	.	ID=Cotton_A_novel_01171;Name=Cotton_A_novel_01171
chr1	NewlyFind	exon	19355297	19356056	.	-	.	ID=Cotton_A_novel_01171:exon_1;Parent=Cotton_A_novel_01171
chr1	NewlyFind	CDS	19355297	19356056	.	-	.	ID=Cotton_A_novel_01171:cds_1;Parent=Cotton_A_novel_01171
chr1	NewlyFind	mRNA	42128383	42128986	.	-	.	ID=Cotton_A_novel_01172;Name=Cotton_A_novel_01172
chr1	NewlyFind	exon	42128383	42128986	.	-	.	ID=Cotton_A_novel_01172:exon_1;Parent=Cotton_A_novel_01172
chr1	NewlyFind	CDS	42128383	42128986	.	-	.	ID=Cotton_A_novel_01172:cds_1;Parent=Cotton_A_novel_01172
chr1	NewlyFind	mRNA	44323239	44323788	.	-	.	ID=Cotton_A_novel_01173;Name=Cotton_A_novel_01173
chr1	NewlyFind	exon	44323239	44323788	.	-	.	ID=Cotton_A_novel_01173:exon_1;Parent=Cotton_A_novel_01173
chr1	NewlyFind	CDS	44323239	44323788	.	-	.	ID=Cotton_A_novel_01173:cds_1;Parent=Cotton_A_novel_01173
chr1	NewlyFind	mRNA	48591030	48591748	.	+	.	ID=Cotton_A_novel_01176;Name=Cotton_A_novel_01176
chr1	NewlyFind	exon	48591030	48591748	.	+	.	ID=Cotton_A_novel_01176:exon_1;Parent=Cotton_A_novel_01176
chr1	NewlyFind	CDS	48591030	48591748	.	+	.	ID=Cotton_A_novel_01176:cds_1;Parent=Cotton_A_novel_01176
chr1	NewlyFind	mRNA	48600202	48600636	.	-	.	ID=Cotton_A_novel_01177;Name=Cotton_A_novel_01177
chr1	NewlyFind	exon	48600202	48600636	.	-	.	ID=Cotton_A_novel_01177:exon_1;Parent=Cotton_A_novel_01177
chr1	NewlyFind	CDS	48600202	48600636	.	-	.	ID=Cotton_A_novel_01177:cds_1;Parent=Cotton_A_novel_01177
chr1	NewlyFind	mRNA	48675573	48676265	.	+	.	ID=Cotton_A_novel_01178;Name=Cotton_A_novel_01178
chr1	NewlyFind	exon	48675573	48675967	.	+	.	ID=Cotton_A_novel_01178:exon_1;Parent=Cotton_A_novel_01178
chr1	NewlyFind	CDS	48675573	48675967	.	+	.	ID=Cotton_A_novel_01178:cds_1;Parent=Cotton_A_novel_01178
chr1	NewlyFind	exon	48676039	48676265	.	+	.	ID=Cotton_A_novel_01178:exon_2;Parent=Cotton_A_novel_01178
[truncated: 24,023 more rows]
