# Supplementary material for: Genome-wide comparative analysis of H3K4me3 profiles between diploid and allotetraploid cotton to refine genome annotation
Source: Sci Rep. 2017 Aug 22;7:9098. doi: 10.1038/s41598-017-09680-6 (PMC5567255; doi:10.1038/s41598-017-09680-6)
Supplement: Supplementary file 5 — Table S6 [file 41598_2017_9680_MOESM5_ESM.xls]

## Sheet: Table S6.novel_cottonAD.gff
A01	NewlyFind	mRNA	473	8687	.	-	.	ID=XLOC_001995;Name=XLOC_001995
A01	NewlyFind	exon	473	8687	.	-	.	ID=XLOC_001995:exon_1;Parent=XLOC_001995
A01	NewlyFind	CDS	473	8687	.	-	.	ID=XLOC_001995:cds_1;Parent=XLOC_001995
A01	NewlyFind	mRNA	9459	10123	.	+	.	ID=XLOC_001996;Name=XLOC_001996
A01	NewlyFind	exon	9459	10123	.	+	.	ID=XLOC_001996:exon_1;Parent=XLOC_001996
A01	NewlyFind	CDS	9459	10123	.	+	.	ID=XLOC_001996:cds_1;Parent=XLOC_001996
A01	NewlyFind	mRNA	10665	14085	.	-	.	ID=XLOC_001997;Name=XLOC_001997
A01	NewlyFind	exon	10665	14085	.	-	.	ID=XLOC_001997:exon_1;Parent=XLOC_001997
A01	NewlyFind	CDS	10665	14085	.	-	.	ID=XLOC_001997:cds_1;Parent=XLOC_001997
A01	NewlyFind	mRNA	30249	33493	.	-	.	ID=XLOC_001998;Name=XLOC_001998
A01	NewlyFind	exon	30249	32701	.	-	.	ID=XLOC_001998:exon_1;Parent=XLOC_001998
A01	NewlyFind	CDS	30249	32701	.	-	.	ID=XLOC_001998:cds_1;Parent=XLOC_001998
A01	NewlyFind	exon	33072	33493	.	-	.	ID=XLOC_001998:exon_2;Parent=XLOC_001998
A01	NewlyFind	CDS	33072	33493	.	-	.	ID=XLOC_001998:cds_2;Parent=XLOC_001998
A01	NewlyFind	mRNA	45903	46387	.	-	.	ID=XLOC_002000;Name=XLOC_002000
A01	NewlyFind	exon	45903	46387	.	-	.	ID=XLOC_002000:exon_1;Parent=XLOC_002000
A01	NewlyFind	CDS	45903	46387	.	-	.	ID=XLOC_002000:cds_1;Parent=XLOC_002000
A01	NewlyFind	mRNA	161401	161734	.	.	.	ID=XLOC_002001;Name=XLOC_002001
A01	NewlyFind	exon	161401	161734	.	.	.	ID=XLOC_002001:exon_1;Parent=XLOC_002001
A01	NewlyFind	CDS	161401	161734	.	.	.	ID=XLOC_002001:cds_1;Parent=XLOC_002001
A01	NewlyFind	mRNA	814233	814644	.	+	.	ID=XLOC_002002;Name=XLOC_002002
A01	NewlyFind	exon	814233	814644	.	+	.	ID=XLOC_002002:exon_1;Parent=XLOC_002002
A01	NewlyFind	CDS	814233	814644	.	+	.	ID=XLOC_002002:cds_1;Parent=XLOC_002002
A01	NewlyFind	mRNA	1024263	1024774	.	-	.	ID=XLOC_002003;Name=XLOC_002003
A01	NewlyFind	exon	1024263	1024774	.	-	.	ID=XLOC_002003:exon_1;Parent=XLOC_002003
A01	NewlyFind	CDS	1024263	1024774	.	-	.	ID=XLOC_002003:cds_1;Parent=XLOC_002003
A01	NewlyFind	mRNA	1024936	1025772	.	-	.	ID=XLOC_002004;Name=XLOC_002004
A01	NewlyFind	exon	1024936	1025772	.	-	.	ID=XLOC_002004:exon_1;Parent=XLOC_002004
A01	NewlyFind	CDS	1024936	1025772	.	-	.	ID=XLOC_002004:cds_1;Parent=XLOC_002004
A01	NewlyFind	mRNA	1100461	1103323	.	.	.	ID=XLOC_002005;Name=XLOC_002005
A01	NewlyFind	exon	1100461	1103323	.	.	.	ID=XLOC_002005:exon_1;Parent=XLOC_002005
A01	NewlyFind	CDS	1100461	1103323	.	.	.	ID=XLOC_002005:cds_1;Parent=XLOC_002005
A01	NewlyFind	mRNA	1107400	1111789	.	+	.	ID=XLOC_002006;Name=XLOC_002006
A01	NewlyFind	exon	1107400	1111789	.	+	.	ID=XLOC_002006:exon_1;Parent=XLOC_002006
A01	NewlyFind	CDS	1107400	1111789	.	+	.	ID=XLOC_002006:cds_1;Parent=XLOC_002006
A01	NewlyFind	mRNA	1115208	1118490	.	+	.	ID=XLOC_002007;Name=XLOC_002007
A01	NewlyFind	exon	1115208	1118490	.	+	.	ID=XLOC_002007:exon_1;Parent=XLOC_002007
A01	NewlyFind	CDS	1115208	1118490	.	+	.	ID=XLOC_002007:cds_1;Parent=XLOC_002007
A01	NewlyFind	mRNA	1119804	1121088	.	-	.	ID=XLOC_002008;Name=XLOC_002008
A01	NewlyFind	exon	1119804	1121088	.	-	.	ID=XLOC_002008:exon_1;Parent=XLOC_002008
A01	NewlyFind	CDS	1119804	1121088	.	-	.	ID=XLOC_002008:cds_1;Parent=XLOC_002008
A01	NewlyFind	mRNA	1125626	1126887	.	+	.	ID=XLOC_000060;Name=XLOC_000060
A01	NewlyFind	exon	1125626	1126887	.	+	.	ID=XLOC_000060:exon_1;Parent=XLOC_000060
A01	NewlyFind	CDS	1125626	1126887	.	+	.	ID=XLOC_000060:cds_1;Parent=XLOC_000060
A01	NewlyFind	mRNA	1142287	1142732	.	.	.	ID=XLOC_002009;Name=XLOC_002009
A01	NewlyFind	exon	1142287	1142732	.	.	.	ID=XLOC_002009:exon_1;Parent=XLOC_002009
A01	NewlyFind	CDS	1142287	1142732	.	.	.	ID=XLOC_002009:cds_1;Parent=XLOC_002009
A01	NewlyFind	mRNA	1164647	1165722	.	+	.	ID=XLOC_002010;Name=XLOC_002010
A01	NewlyFind	exon	1164647	1165722	.	+	.	ID=XLOC_002010:exon_1;Parent=XLOC_002010
A01	NewlyFind	CDS	1164647	1165722	.	+	.	ID=XLOC_002010:cds_1;Parent=XLOC_002010
A01	NewlyFind	mRNA	1185122	1188025	.	.	.	ID=XLOC_002011;Name=XLOC_002011
A01	NewlyFind	exon	1185122	1188025	.	.	.	ID=XLOC_002011:exon_1;Parent=XLOC_002011
A01	NewlyFind	CDS	1185122	1188025	.	.	.	ID=XLOC_002011:cds_1;Parent=XLOC_002011
A01	NewlyFind	mRNA	1203048	1203949	.	-	.	ID=XLOC_002012;Name=XLOC_002012
A01	NewlyFind	exon	1203048	1203949	.	-	.	ID=XLOC_002012:exon_1;Parent=XLOC_002012
A01	NewlyFind	CDS	1203048	1203949	.	-	.	ID=XLOC_002012:cds_1;Parent=XLOC_002012
A01	NewlyFind	mRNA	1380302	1380893	.	.	.	ID=XLOC_002013;Name=XLOC_002013
A01	NewlyFind	exon	1380302	1380893	.	.	.	ID=XLOC_002013:exon_1;Parent=XLOC_002013
A01	NewlyFind	CDS	1380302	1380893	.	.	.	ID=XLOC_002013:cds_1;Parent=XLOC_002013
A01	NewlyFind	mRNA	1626002	1626249	.	+	.	ID=XLOC_002014;Name=XLOC_002014
A01	NewlyFind	exon	1626002	1626249	.	+	.	ID=XLOC_002014:exon_1;Parent=XLOC_002014
A01	NewlyFind	CDS	1626002	1626249	.	+	.	ID=XLOC_002014:cds_1;Parent=XLOC_002014
A01	NewlyFind	mRNA	1646636	1647601	.	-	.	ID=XLOC_002015;Name=XLOC_002015
A01	NewlyFind	exon	1646636	1647601	.	-	.	ID=XLOC_002015:exon_1;Parent=XLOC_002015
A01	NewlyFind	CDS	1646636	1647601	.	-	.	ID=XLOC_002015:cds_1;Parent=XLOC_002015
A01	NewlyFind	mRNA	1671666	1672066	.	.	.	ID=XLOC_002016;Name=XLOC_002016
A01	NewlyFind	exon	1671666	1672066	.	.	.	ID=XLOC_002016:exon_1;Parent=XLOC_002016
A01	NewlyFind	CDS	1671666	1672066	.	.	.	ID=XLOC_002016:cds_1;Parent=XLOC_002016
A01	NewlyFind	mRNA	1782670	1783008	.	.	.	ID=XLOC_002017;Name=XLOC_002017
A01	NewlyFind	exon	1782670	1783008	.	.	.	ID=XLOC_002017:exon_1;Parent=XLOC_002017
A01	NewlyFind	CDS	1782670	1783008	.	.	.	ID=XLOC_002017:cds_1;Parent=XLOC_002017
A01	NewlyFind	mRNA	1870403	1871142	.	-	.	ID=XLOC_002018;Name=XLOC_002018
A01	NewlyFind	exon	1870403	1871142	.	-	.	ID=XLOC_002018:exon_1;Parent=XLOC_002018
A01	NewlyFind	CDS	1870403	1871142	.	-	.	ID=XLOC_002018:cds_1;Parent=XLOC_002018
A01	NewlyFind	mRNA	1873631	1874406	.	.	.	ID=XLOC_002019;Name=XLOC_002019
A01	NewlyFind	exon	1873631	1874406	.	.	.	ID=XLOC_002019:exon_1;Parent=XLOC_002019
A01	NewlyFind	CDS	1873631	1874406	.	.	.	ID=XLOC_002019:cds_1;Parent=XLOC_002019
A01	NewlyFind	mRNA	1897314	1898316	.	+	.	ID=XLOC_002021;Name=XLOC_002021
A01	NewlyFind	exon	1897314	1898316	.	+	.	ID=XLOC_002021:exon_1;Parent=XLOC_002021
A01	NewlyFind	CDS	1897314	1898316	.	+	.	ID=XLOC_002021:cds_1;Parent=XLOC_002021
A01	NewlyFind	mRNA	1919572	1920518	.	-	.	ID=XLOC_002022;Name=XLOC_002022
A01	NewlyFind	exon	1919572	1920518	.	-	.	ID=XLOC_002022:exon_1;Parent=XLOC_002022
A01	NewlyFind	CDS	1919572	1920518	.	-	.	ID=XLOC_002022:cds_1;Parent=XLOC_002022
A01	NewlyFind	mRNA	2009307	2009992	.	-	.	ID=XLOC_002023;Name=XLOC_002023
A01	NewlyFind	exon	2009307	2009992	.	-	.	ID=XLOC_002023:exon_1;Parent=XLOC_002023
A01	NewlyFind	CDS	2009307	2009992	.	-	.	ID=XLOC_002023:cds_1;Parent=XLOC_002023
A01	NewlyFind	mRNA	2017184	2017478	.	+	.	ID=XLOC_002024;Name=XLOC_002024
A01	NewlyFind	exon	2017184	2017478	.	+	.	ID=XLOC_002024:exon_1;Parent=XLOC_002024
A01	NewlyFind	CDS	2017184	2017478	.	+	.	ID=XLOC_002024:cds_1;Parent=XLOC_002024
A01	NewlyFind	mRNA	2142774	2142890	.	+	.	ID=XLOC_002025;Name=XLOC_002025
A01	NewlyFind	exon	2142774	2142890	.	+	.	ID=XLOC_002025:exon_1;Parent=XLOC_002025
A01	NewlyFind	CDS	2142774	2142890	.	+	.	ID=XLOC_002025:cds_1;Parent=XLOC_002025
A01	NewlyFind	mRNA	2143192	2143544	.	+	.	ID=XLOC_002026;Name=XLOC_002026
A01	NewlyFind	exon	2143192	2143544	.	+	.	ID=XLOC_002026:exon_1;Parent=XLOC_002026
A01	NewlyFind	CDS	2143192	2143544	.	+	.	ID=XLOC_002026:cds_1;Parent=XLOC_002026
A01	NewlyFind	mRNA	2171605	2172024	.	+	.	ID=XLOC_002027;Name=XLOC_002027
A01	NewlyFind	exon	2171605	2172024	.	+	.	ID=XLOC_002027:exon_1;Parent=XLOC_002027
A01	NewlyFind	CDS	2171605	2172024	.	+	.	ID=XLOC_002027:cds_1;Parent=XLOC_002027
A01	NewlyFind	mRNA	2203978	2204494	.	.	.	ID=XLOC_002028;Name=XLOC_002028
A01	NewlyFind	exon	2203978	2204494	.	.	.	ID=XLOC_002028:exon_1;Parent=XLOC_002028
A01	NewlyFind	CDS	2203978	2204494	.	.	.	ID=XLOC_002028:cds_1;Parent=XLOC_002028
A01	NewlyFind	mRNA	2226030	2226338	.	-	.	ID=XLOC_002029;Name=XLOC_002029
A01	NewlyFind	exon	2226030	2226338	.	-	.	ID=XLOC_002029:exon_1;Parent=XLOC_002029
A01	NewlyFind	CDS	2226030	2226338	.	-	.	ID=XLOC_002029:cds_1;Parent=XLOC_002029
A01	NewlyFind	mRNA	2268500	2269362	.	-	.	ID=XLOC_002030;Name=XLOC_002030
A01	NewlyFind	exon	2268500	2269362	.	-	.	ID=XLOC_002030:exon_1;Parent=XLOC_002030
A01	NewlyFind	CDS	2268500	2269362	.	-	.	ID=XLOC_002030:cds_1;Parent=XLOC_002030
A01	NewlyFind	mRNA	2296601	2297201	.	+	.	ID=XLOC_002031;Name=XLOC_002031
A01	NewlyFind	exon	2296601	2297201	.	+	.	ID=XLOC_002031:exon_1;Parent=XLOC_002031
A01	NewlyFind	CDS	2296601	2297201	.	+	.	ID=XLOC_002031:cds_1;Parent=XLOC_002031
A01	NewlyFind	mRNA	2318599	2318950	.	.	.	ID=XLOC_002032;Name=XLOC_002032
A01	NewlyFind	exon	2318599	2318950	.	.	.	ID=XLOC_002032:exon_1;Parent=XLOC_002032
A01	NewlyFind	CDS	2318599	2318950	.	.	.	ID=XLOC_002032:cds_1;Parent=XLOC_002032
A01	NewlyFind	mRNA	2450601	2451854	.	+	.	ID=XLOC_002033;Name=XLOC_002033
A01	NewlyFind	exon	2450601	2451854	.	+	.	ID=XLOC_002033:exon_1;Parent=XLOC_002033
A01	NewlyFind	CDS	2450601	2451854	.	+	.	ID=XLOC_002033:cds_1;Parent=XLOC_002033
A01	NewlyFind	mRNA	2452515	2452699	.	+	.	ID=XLOC_002034;Name=XLOC_002034
A01	NewlyFind	exon	2452515	2452699	.	+	.	ID=XLOC_002034:exon_1;Parent=XLOC_002034
A01	NewlyFind	CDS	2452515	2452699	.	+	.	ID=XLOC_002034:cds_1;Parent=XLOC_002034
A01	NewlyFind	mRNA	2455051	2455593	.	+	.	ID=XLOC_002035;Name=XLOC_002035
A01	NewlyFind	exon	2455051	2455593	.	+	.	ID=XLOC_002035:exon_1;Parent=XLOC_002035
A01	NewlyFind	CDS	2455051	2455593	.	+	.	ID=XLOC_002035:cds_1;Parent=XLOC_002035
A01	NewlyFind	mRNA	2482860	2483289	.	+	.	ID=XLOC_002036;Name=XLOC_002036
A01	NewlyFind	exon	2482860	2483289	.	+	.	ID=XLOC_002036:exon_1;Parent=XLOC_002036
A01	NewlyFind	CDS	2482860	2483289	.	+	.	ID=XLOC_002036:cds_1;Parent=XLOC_002036
A01	NewlyFind	mRNA	2483662	2484081	.	+	.	ID=XLOC_002037;Name=XLOC_002037
A01	NewlyFind	exon	2483662	2484081	.	+	.	ID=XLOC_002037:exon_1;Parent=XLOC_002037
A01	NewlyFind	CDS	2483662	2484081	.	+	.	ID=XLOC_002037:cds_1;Parent=XLOC_002037
A01	NewlyFind	mRNA	2543629	2545104	.	+	.	ID=XLOC_002039;Name=XLOC_002039
A01	NewlyFind	exon	2543629	2545104	.	+	.	ID=XLOC_002039:exon_1;Parent=XLOC_002039
A01	NewlyFind	CDS	2543629	2545104	.	+	.	ID=XLOC_002039:cds_1;Parent=XLOC_002039
A01	NewlyFind	mRNA	2545482	2545719	.	+	.	ID=XLOC_002040;Name=XLOC_002040
A01	NewlyFind	exon	2545482	2545719	.	+	.	ID=XLOC_002040:exon_1;Parent=XLOC_002040
A01	NewlyFind	CDS	2545482	2545719	.	+	.	ID=XLOC_002040:cds_1;Parent=XLOC_002040
A01	NewlyFind	mRNA	2545828	2546149	.	+	.	ID=XLOC_002041;Name=XLOC_002041
A01	NewlyFind	exon	2545828	2546149	.	+	.	ID=XLOC_002041:exon_1;Parent=XLOC_002041
A01	NewlyFind	CDS	2545828	2546149	.	+	.	ID=XLOC_002041:cds_1;Parent=XLOC_002041
A01	NewlyFind	mRNA	2546710	2547301	.	+	.	ID=XLOC_002042;Name=XLOC_002042
A01	NewlyFind	exon	2546710	2547301	.	+	.	ID=XLOC_002042:exon_1;Parent=XLOC_002042
A01	NewlyFind	CDS	2546710	2547301	.	+	.	ID=XLOC_002042:cds_1;Parent=XLOC_002042
A01	NewlyFind	mRNA	2547875	2548397	.	+	.	ID=XLOC_002043;Name=XLOC_002043
A01	NewlyFind	exon	2547875	2548397	.	+	.	ID=XLOC_002043:exon_1;Parent=XLOC_002043
A01	NewlyFind	CDS	2547875	2548397	.	+	.	ID=XLOC_002043:cds_1;Parent=XLOC_002043
A01	NewlyFind	mRNA	2570614	2572262	.	.	.	ID=XLOC_002044;Name=XLOC_002044
A01	NewlyFind	exon	2570614	2572262	.	.	.	ID=XLOC_002044:exon_1;Parent=XLOC_002044
A01	NewlyFind	CDS	2570614	2572262	.	.	.	ID=XLOC_002044:cds_1;Parent=XLOC_002044
A01	NewlyFind	mRNA	2572520	2573005	.	+	.	ID=XLOC_002045;Name=XLOC_002045
A01	NewlyFind	exon	2572520	2573005	.	+	.	ID=XLOC_002045:exon_1;Parent=XLOC_002045
A01	NewlyFind	CDS	2572520	2573005	.	+	.	ID=XLOC_002045:cds_1;Parent=XLOC_002045
A01	NewlyFind	mRNA	2573879	2575350	.	-	.	ID=XLOC_002046;Name=XLOC_002046
A01	NewlyFind	exon	2573879	2575350	.	-	.	ID=XLOC_002046:exon_1;Parent=XLOC_002046
A01	NewlyFind	CDS	2573879	2575350	.	-	.	ID=XLOC_002046:cds_1;Parent=XLOC_002046
A01	NewlyFind	mRNA	2639103	2639832	.	+	.	ID=XLOC_002047;Name=XLOC_002047
A01	NewlyFind	exon	2639103	2639832	.	+	.	ID=XLOC_002047:exon_1;Parent=XLOC_002047
A01	NewlyFind	CDS	2639103	2639832	.	+	.	ID=XLOC_002047:cds_1;Parent=XLOC_002047
A01	NewlyFind	mRNA	2656572	2657257	.	.	.	ID=XLOC_002048;Name=XLOC_002048
A01	NewlyFind	exon	2656572	2657257	.	.	.	ID=XLOC_002048:exon_1;Parent=XLOC_002048
A01	NewlyFind	CDS	2656572	2657257	.	.	.	ID=XLOC_002048:cds_1;Parent=XLOC_002048
A01	NewlyFind	mRNA	2740721	2740941	.	+	.	ID=XLOC_002050;Name=XLOC_002050
A01	NewlyFind	exon	2740721	2740941	.	+	.	ID=XLOC_002050:exon_1;Parent=XLOC_002050
A01	NewlyFind	CDS	2740721	2740941	.	+	.	ID=XLOC_002050:cds_1;Parent=XLOC_002050
A01	NewlyFind	mRNA	3056014	3056524	.	.	.	ID=XLOC_002052;Name=XLOC_002052
A01	NewlyFind	exon	3056014	3056524	.	.	.	ID=XLOC_002052:exon_1;Parent=XLOC_002052
A01	NewlyFind	CDS	3056014	3056524	.	.	.	ID=XLOC_002052:cds_1;Parent=XLOC_002052
A01	NewlyFind	mRNA	3118794	3119200	.	-	.	ID=XLOC_002053;Name=XLOC_002053
A01	NewlyFind	exon	3118794	3119200	.	-	.	ID=XLOC_002053:exon_1;Parent=XLOC_002053
A01	NewlyFind	CDS	3118794	3119200	.	-	.	ID=XLOC_002053:cds_1;Parent=XLOC_002053
A01	NewlyFind	mRNA	3136431	3137592	.	-	.	ID=XLOC_002054;Name=XLOC_002054
A01	NewlyFind	exon	3136431	3137592	.	-	.	ID=XLOC_002054:exon_1;Parent=XLOC_002054
A01	NewlyFind	CDS	3136431	3137592	.	-	.	ID=XLOC_002054:cds_1;Parent=XLOC_002054
A01	NewlyFind	mRNA	3230961	3232036	.	-	.	ID=XLOC_002056;Name=XLOC_002056
A01	NewlyFind	exon	3230961	3232036	.	-	.	ID=XLOC_002056:exon_1;Parent=XLOC_002056
A01	NewlyFind	CDS	3230961	3232036	.	-	.	ID=XLOC_002056:cds_1;Parent=XLOC_002056
A01	NewlyFind	mRNA	3247185	3248313	.	.	.	ID=XLOC_002057;Name=XLOC_002057
A01	NewlyFind	exon	3247185	3248313	.	.	.	ID=XLOC_002057:exon_1;Parent=XLOC_002057
A01	NewlyFind	CDS	3247185	3248313	.	.	.	ID=XLOC_002057:cds_1;Parent=XLOC_002057
A01	NewlyFind	mRNA	3291599	3292327	.	-	.	ID=XLOC_002058;Name=XLOC_002058
A01	NewlyFind	exon	3291599	3292327	.	-	.	ID=XLOC_002058:exon_1;Parent=XLOC_002058
A01	NewlyFind	CDS	3291599	3292327	.	-	.	ID=XLOC_002058:cds_1;Parent=XLOC_002058
A01	NewlyFind	mRNA	3300614	3301002	.	-	.	ID=XLOC_002059;Name=XLOC_002059
A01	NewlyFind	exon	3300614	3301002	.	-	.	ID=XLOC_002059:exon_1;Parent=XLOC_002059
A01	NewlyFind	CDS	3300614	3301002	.	-	.	ID=XLOC_002059:cds_1;Parent=XLOC_002059
A01	NewlyFind	mRNA	3303141	3303989	.	+	.	ID=XLOC_002060;Name=XLOC_002060
A01	NewlyFind	exon	3303141	3303989	.	+	.	ID=XLOC_002060:exon_1;Parent=XLOC_002060
A01	NewlyFind	CDS	3303141	3303989	.	+	.	ID=XLOC_002060:cds_1;Parent=XLOC_002060
A01	NewlyFind	mRNA	3337862	3338541	.	+	.	ID=XLOC_002061;Name=XLOC_002061
A01	NewlyFind	exon	3337862	3338541	.	+	.	ID=XLOC_002061:exon_1;Parent=XLOC_002061
A01	NewlyFind	CDS	3337862	3338541	.	+	.	ID=XLOC_002061:cds_1;Parent=XLOC_002061
A01	NewlyFind	mRNA	3537167	3538472	.	+	.	ID=XLOC_002062;Name=XLOC_002062
A01	NewlyFind	exon	3537167	3538472	.	+	.	ID=XLOC_002062:exon_1;Parent=XLOC_002062
A01	NewlyFind	CDS	3537167	3538472	.	+	.	ID=XLOC_002062:cds_1;Parent=XLOC_002062
A01	NewlyFind	mRNA	3585662	3585991	.	-	.	ID=XLOC_002063;Name=XLOC_002063
A01	NewlyFind	exon	3585662	3585991	.	-	.	ID=XLOC_002063:exon_1;Parent=XLOC_002063
A01	NewlyFind	CDS	3585662	3585991	.	-	.	ID=XLOC_002063:cds_1;Parent=XLOC_002063
A01	NewlyFind	mRNA	3588435	3588798	.	-	.	ID=XLOC_002064;Name=XLOC_002064
A01	NewlyFind	exon	3588435	3588798	.	-	.	ID=XLOC_002064:exon_1;Parent=XLOC_002064
A01	NewlyFind	CDS	3588435	3588798	.	-	.	ID=XLOC_002064:cds_1;Parent=XLOC_002064
A01	NewlyFind	mRNA	3658805	3659055	.	+	.	ID=XLOC_002065;Name=XLOC_002065
A01	NewlyFind	exon	3658805	3659055	.	+	.	ID=XLOC_002065:exon_1;Parent=XLOC_002065
A01	NewlyFind	CDS	3658805	3659055	.	+	.	ID=XLOC_002065:cds_1;Parent=XLOC_002065
A01	NewlyFind	mRNA	3692387	3693172	.	+	.	ID=XLOC_002066;Name=XLOC_002066
A01	NewlyFind	exon	3692387	3693172	.	+	.	ID=XLOC_002066:exon_1;Parent=XLOC_002066
A01	NewlyFind	CDS	3692387	3693172	.	+	.	ID=XLOC_002066:cds_1;Parent=XLOC_002066
A01	NewlyFind	mRNA	3712518	3712848	.	.	.	ID=XLOC_002067;Name=XLOC_002067
A01	NewlyFind	exon	3712518	3712848	.	.	.	ID=XLOC_002067:exon_1;Parent=XLOC_002067
A01	NewlyFind	CDS	3712518	3712848	.	.	.	ID=XLOC_002067:cds_1;Parent=XLOC_002067
A01	NewlyFind	mRNA	3721418	3721761	.	-	.	ID=XLOC_002068;Name=XLOC_002068
A01	NewlyFind	exon	3721418	3721761	.	-	.	ID=XLOC_002068:exon_1;Parent=XLOC_002068
A01	NewlyFind	CDS	3721418	3721761	.	-	.	ID=XLOC_002068:cds_1;Parent=XLOC_002068
A01	NewlyFind	mRNA	3741130	3741301	.	-	.	ID=XLOC_002069;Name=XLOC_002069
A01	NewlyFind	exon	3741130	3741301	.	-	.	ID=XLOC_002069:exon_1;Parent=XLOC_002069
A01	NewlyFind	CDS	3741130	3741301	.	-	.	ID=XLOC_002069:cds_1;Parent=XLOC_002069
A01	NewlyFind	mRNA	3741409	3741932	.	-	.	ID=XLOC_002070;Name=XLOC_002070
A01	NewlyFind	exon	3741409	3741932	.	-	.	ID=XLOC_002070:exon_1;Parent=XLOC_002070
A01	NewlyFind	CDS	3741409	3741932	.	-	.	ID=XLOC_002070:cds_1;Parent=XLOC_002070
A01	NewlyFind	mRNA	3966395	3968648	.	+	.	ID=XLOC_002073;Name=XLOC_002073
A01	NewlyFind	exon	3966395	3968648	.	+	.	ID=XLOC_002073:exon_1;Parent=XLOC_002073
A01	NewlyFind	CDS	3966395	3968648	.	+	.	ID=XLOC_002073:cds_1;Parent=XLOC_002073
A01	NewlyFind	mRNA	3969281	3970304	.	-	.	ID=XLOC_002074;Name=XLOC_002074
A01	NewlyFind	exon	3969281	3970304	.	-	.	ID=XLOC_002074:exon_1;Parent=XLOC_002074
A01	NewlyFind	CDS	3969281	3970304	.	-	.	ID=XLOC_002074:cds_1;Parent=XLOC_002074
A01	NewlyFind	mRNA	4035195	4036623	.	+	.	ID=XLOC_002075;Name=XLOC_002075
A01	NewlyFind	exon	4035195	4036623	.	+	.	ID=XLOC_002075:exon_1;Parent=XLOC_002075
A01	NewlyFind	CDS	4035195	4036623	.	+	.	ID=XLOC_002075:cds_1;Parent=XLOC_002075
A01	NewlyFind	mRNA	4140648	4141606	.	-	.	ID=XLOC_002076;Name=XLOC_002076
A01	NewlyFind	exon	4140648	4141606	.	-	.	ID=XLOC_002076:exon_1;Parent=XLOC_002076
A01	NewlyFind	CDS	4140648	4141606	.	-	.	ID=XLOC_002076:cds_1;Parent=XLOC_002076
A01	NewlyFind	mRNA	4141840	4143041	.	-	.	ID=XLOC_002077;Name=XLOC_002077
A01	NewlyFind	exon	4141840	4143041	.	-	.	ID=XLOC_002077:exon_1;Parent=XLOC_002077
A01	NewlyFind	CDS	4141840	4143041	.	-	.	ID=XLOC_002077:cds_1;Parent=XLOC_002077
A01	NewlyFind	mRNA	4145476	4145789	.	+	.	ID=XLOC_002078;Name=XLOC_002078
A01	NewlyFind	exon	4145476	4145789	.	+	.	ID=XLOC_002078:exon_1;Parent=XLOC_002078
A01	NewlyFind	CDS	4145476	4145789	.	+	.	ID=XLOC_002078:cds_1;Parent=XLOC_002078
A01	NewlyFind	mRNA	4319062	4319962	.	-	.	ID=XLOC_002080;Name=XLOC_002080
A01	NewlyFind	exon	4319062	4319962	.	-	.	ID=XLOC_002080:exon_1;Parent=XLOC_002080
A01	NewlyFind	CDS	4319062	4319962	.	-	.	ID=XLOC_002080:cds_1;Parent=XLOC_002080
A01	NewlyFind	mRNA	4320495	4322067	.	-	.	ID=XLOC_002081;Name=XLOC_002081
A01	NewlyFind	exon	4320495	4322067	.	-	.	ID=XLOC_002081:exon_1;Parent=XLOC_002081
A01	NewlyFind	CDS	4320495	4322067	.	-	.	ID=XLOC_002081:cds_1;Parent=XLOC_002081
A01	NewlyFind	mRNA	4332794	4333475	.	-	.	ID=XLOC_002084;Name=XLOC_002084
A01	NewlyFind	exon	4332794	4333475	.	-	.	ID=XLOC_002084:exon_1;Parent=XLOC_002084
A01	NewlyFind	CDS	4332794	4333475	.	-	.	ID=XLOC_002084:cds_1;Parent=XLOC_002084
A01	NewlyFind	mRNA	4334440	4336005	.	-	.	ID=XLOC_002085;Name=XLOC_002085
A01	NewlyFind	exon	4334440	4336005	.	-	.	ID=XLOC_002085:exon_1;Parent=XLOC_002085
A01	NewlyFind	CDS	4334440	4336005	.	-	.	ID=XLOC_002085:cds_1;Parent=XLOC_002085
A01	NewlyFind	mRNA	4336085	4336595	.	-	.	ID=XLOC_002086;Name=XLOC_002086
A01	NewlyFind	exon	4336085	4336595	.	-	.	ID=XLOC_002086:exon_1;Parent=XLOC_002086
A01	NewlyFind	CDS	4336085	4336595	.	-	.	ID=XLOC_002086:cds_1;Parent=XLOC_002086
A01	NewlyFind	mRNA	4336835	4337551	.	.	.	ID=XLOC_002087;Name=XLOC_002087
A01	NewlyFind	exon	4336835	4337551	.	.	.	ID=XLOC_002087:exon_1;Parent=XLOC_002087
A01	NewlyFind	CDS	4336835	4337551	.	.	.	ID=XLOC_002087:cds_1;Parent=XLOC_002087
A01	NewlyFind	mRNA	4380786	4380964	.	-	.	ID=XLOC_002088;Name=XLOC_002088
A01	NewlyFind	exon	4380786	4380964	.	-	.	ID=XLOC_002088:exon_1;Parent=XLOC_002088
A01	NewlyFind	CDS	4380786	4380964	.	-	.	ID=XLOC_002088:cds_1;Parent=XLOC_002088
A01	NewlyFind	mRNA	4381086	4382162	.	-	.	ID=XLOC_002089;Name=XLOC_002089
A01	NewlyFind	exon	4381086	4382162	.	-	.	ID=XLOC_002089:exon_1;Parent=XLOC_002089
A01	NewlyFind	CDS	4381086	4382162	.	-	.	ID=XLOC_002089:cds_1;Parent=XLOC_002089
A01	NewlyFind	mRNA	4382426	4383099	.	+	.	ID=XLOC_002090;Name=XLOC_002090
A01	NewlyFind	exon	4382426	4383099	.	+	.	ID=XLOC_002090:exon_1;Parent=XLOC_002090
A01	NewlyFind	CDS	4382426	4383099	.	+	.	ID=XLOC_002090:cds_1;Parent=XLOC_002090
A01	NewlyFind	mRNA	4466068	4467013	.	.	.	ID=XLOC_002091;Name=XLOC_002091
A01	NewlyFind	exon	4466068	4467013	.	.	.	ID=XLOC_002091:exon_1;Parent=XLOC_002091
A01	NewlyFind	CDS	4466068	4467013	.	.	.	ID=XLOC_002091:cds_1;Parent=XLOC_002091
A01	NewlyFind	mRNA	4642300	4642855	.	+	.	ID=XLOC_002094;Name=XLOC_002094
A01	NewlyFind	exon	4642300	4642855	.	+	.	ID=XLOC_002094:exon_1;Parent=XLOC_002094
A01	NewlyFind	CDS	4642300	4642855	.	+	.	ID=XLOC_002094:cds_1;Parent=XLOC_002094
A01	NewlyFind	mRNA	4676841	4678249	.	-	.	ID=XLOC_002097;Name=XLOC_002097
A01	NewlyFind	exon	4676841	4678249	.	-	.	ID=XLOC_002097:exon_1;Parent=XLOC_002097
A01	NewlyFind	CDS	4676841	4678249	.	-	.	ID=XLOC_002097:cds_1;Parent=XLOC_002097
A01	NewlyFind	mRNA	4849747	4850563	.	-	.	ID=XLOC_002099;Name=XLOC_002099
A01	NewlyFind	exon	4849747	4850563	.	-	.	ID=XLOC_002099:exon_1;Parent=XLOC_002099
A01	NewlyFind	CDS	4849747	4850563	.	-	.	ID=XLOC_002099:cds_1;Parent=XLOC_002099
A01	NewlyFind	mRNA	4851064	4851591	.	-	.	ID=XLOC_002100;Name=XLOC_002100
A01	NewlyFind	exon	4851064	4851591	.	-	.	ID=XLOC_002100:exon_1;Parent=XLOC_002100
A01	NewlyFind	CDS	4851064	4851591	.	-	.	ID=XLOC_002100:cds_1;Parent=XLOC_002100
A01	NewlyFind	mRNA	4860701	4861784	.	-	.	ID=XLOC_002101;Name=XLOC_002101
A01	NewlyFind	exon	4860701	4861784	.	-	.	ID=XLOC_002101:exon_1;Parent=XLOC_002101
A01	NewlyFind	CDS	4860701	4861784	.	-	.	ID=XLOC_002101:cds_1;Parent=XLOC_002101
A01	NewlyFind	mRNA	4862046	4862758	.	-	.	ID=XLOC_002102;Name=XLOC_002102
A01	NewlyFind	exon	4862046	4862758	.	-	.	ID=XLOC_002102:exon_1;Parent=XLOC_002102
A01	NewlyFind	CDS	4862046	4862758	.	-	.	ID=XLOC_002102:cds_1;Parent=XLOC_002102
A01	NewlyFind	mRNA	4882601	4883542	.	+	.	ID=XLOC_002103;Name=XLOC_002103
A01	NewlyFind	exon	4882601	4883542	.	+	.	ID=XLOC_002103:exon_1;Parent=XLOC_002103
A01	NewlyFind	CDS	4882601	4883542	.	+	.	ID=XLOC_002103:cds_1;Parent=XLOC_002103
A01	NewlyFind	mRNA	4920447	4920759	.	-	.	ID=XLOC_002104;Name=XLOC_002104
A01	NewlyFind	exon	4920447	4920759	.	-	.	ID=XLOC_002104:exon_1;Parent=XLOC_002104
A01	NewlyFind	CDS	4920447	4920759	.	-	.	ID=XLOC_002104:cds_1;Parent=XLOC_002104
A01	NewlyFind	mRNA	4989236	4989842	.	+	.	ID=XLOC_002105;Name=XLOC_002105
A01	NewlyFind	exon	4989236	4989842	.	+	.	ID=XLOC_002105:exon_1;Parent=XLOC_002105
A01	NewlyFind	CDS	4989236	4989842	.	+	.	ID=XLOC_002105:cds_1;Parent=XLOC_002105
A01	NewlyFind	mRNA	4990146	4990596	.	+	.	ID=XLOC_002106;Name=XLOC_002106
A01	NewlyFind	exon	4990146	4990596	.	+	.	ID=XLOC_002106:exon_1;Parent=XLOC_002106
A01	NewlyFind	CDS	4990146	4990596	.	+	.	ID=XLOC_002106:cds_1;Parent=XLOC_002106
A01	NewlyFind	mRNA	5176885	5177754	.	-	.	ID=XLOC_002107;Name=XLOC_002107
A01	NewlyFind	exon	5176885	5177754	.	-	.	ID=XLOC_002107:exon_1;Parent=XLOC_002107
A01	NewlyFind	CDS	5176885	5177754	.	-	.	ID=XLOC_002107:cds_1;Parent=XLOC_002107
A01	NewlyFind	mRNA	5177814	5179944	.	-	.	ID=XLOC_002108;Name=XLOC_002108
A01	NewlyFind	exon	5177814	5179944	.	-	.	ID=XLOC_002108:exon_1;Parent=XLOC_002108
A01	NewlyFind	CDS	5177814	5179944	.	-	.	ID=XLOC_002108:cds_1;Parent=XLOC_002108
A01	NewlyFind	mRNA	5340747	5341416	.	-	.	ID=XLOC_002110;Name=XLOC_002110
A01	NewlyFind	exon	5340747	5341416	.	-	.	ID=XLOC_002110:exon_1;Parent=XLOC_002110
A01	NewlyFind	CDS	5340747	5341416	.	-	.	ID=XLOC_002110:cds_1;Parent=XLOC_002110
A01	NewlyFind	mRNA	5369029	5371431	.	-	.	ID=XLOC_002111;Name=XLOC_002111
A01	NewlyFind	exon	5369029	5371431	.	-	.	ID=XLOC_002111:exon_1;Parent=XLOC_002111
A01	NewlyFind	CDS	5369029	5371431	.	-	.	ID=XLOC_002111:cds_1;Parent=XLOC_002111
A01	NewlyFind	mRNA	5461272	5461465	.	+	.	ID=XLOC_002112;Name=XLOC_002112
A01	NewlyFind	exon	5461272	5461465	.	+	.	ID=XLOC_002112:exon_1;Parent=XLOC_002112
A01	NewlyFind	CDS	5461272	5461465	.	+	.	ID=XLOC_002112:cds_1;Parent=XLOC_002112
A01	NewlyFind	mRNA	6023535	6024500	.	.	.	ID=XLOC_002113;Name=XLOC_002113
A01	NewlyFind	exon	6023535	6024500	.	.	.	ID=XLOC_002113:exon_1;Parent=XLOC_002113
A01	NewlyFind	CDS	6023535	6024500	.	.	.	ID=XLOC_002113:cds_1;Parent=XLOC_002113
A01	NewlyFind	mRNA	6031107	6032013	.	+	.	ID=XLOC_002114;Name=XLOC_002114
A01	NewlyFind	exon	6031107	6032013	.	+	.	ID=XLOC_002114:exon_1;Parent=XLOC_002114
A01	NewlyFind	CDS	6031107	6032013	.	+	.	ID=XLOC_002114:cds_1;Parent=XLOC_002114
A01	NewlyFind	mRNA	6055488	6055869	.	-	.	ID=XLOC_002115;Name=XLOC_002115
A01	NewlyFind	exon	6055488	6055869	.	-	.	ID=XLOC_002115:exon_1;Parent=XLOC_002115
A01	NewlyFind	CDS	6055488	6055869	.	-	.	ID=XLOC_002115:cds_1;Parent=XLOC_002115
A01	NewlyFind	mRNA	6170691	6171912	.	-	.	ID=XLOC_002116;Name=XLOC_002116
A01	NewlyFind	exon	6170691	6171912	.	-	.	ID=XLOC_002116:exon_1;Parent=XLOC_002116
A01	NewlyFind	CDS	6170691	6171912	.	-	.	ID=XLOC_002116:cds_1;Parent=XLOC_002116
A01	NewlyFind	mRNA	6246141	6247143	.	-	.	ID=XLOC_002117;Name=XLOC_002117
A01	NewlyFind	exon	6246141	6247143	.	-	.	ID=XLOC_002117:exon_1;Parent=XLOC_002117
A01	NewlyFind	CDS	6246141	6247143	.	-	.	ID=XLOC_002117:cds_1;Parent=XLOC_002117
A01	NewlyFind	mRNA	6357756	6357935	.	-	.	ID=XLOC_002118;Name=XLOC_002118
A01	NewlyFind	exon	6357756	6357935	.	-	.	ID=XLOC_002118:exon_1;Parent=XLOC_002118
A01	NewlyFind	CDS	6357756	6357935	.	-	.	ID=XLOC_002118:cds_1;Parent=XLOC_002118
A01	NewlyFind	mRNA	6457630	6457788	.	-	.	ID=XLOC_002119;Name=XLOC_002119
A01	NewlyFind	exon	6457630	6457788	.	-	.	ID=XLOC_002119:exon_1;Parent=XLOC_002119
A01	NewlyFind	CDS	6457630	6457788	.	-	.	ID=XLOC_002119:cds_1;Parent=XLOC_002119
A01	NewlyFind	mRNA	6465800	6469502	.	-	.	ID=XLOC_002120;Name=XLOC_002120
A01	NewlyFind	exon	6465800	6469502	.	-	.	ID=XLOC_002120:exon_1;Parent=XLOC_002120
A01	NewlyFind	CDS	6465800	6469502	.	-	.	ID=XLOC_002120:cds_1;Parent=XLOC_002120
A01	NewlyFind	mRNA	6507445	6509001	.	+	.	ID=XLOC_002121;Name=XLOC_002121
A01	NewlyFind	exon	6507445	6509001	.	+	.	ID=XLOC_002121:exon_1;Parent=XLOC_002121
A01	NewlyFind	CDS	6507445	6509001	.	+	.	ID=XLOC_002121:cds_1;Parent=XLOC_002121
A01	NewlyFind	mRNA	6510282	6511155	.	+	.	ID=XLOC_002122;Name=XLOC_002122
A01	NewlyFind	exon	6510282	6511155	.	+	.	ID=XLOC_002122:exon_1;Parent=XLOC_002122
A01	NewlyFind	CDS	6510282	6511155	.	+	.	ID=XLOC_002122:cds_1;Parent=XLOC_002122
A01	NewlyFind	mRNA	6693169	6693638	.	+	.	ID=XLOC_002123;Name=XLOC_002123
A01	NewlyFind	exon	6693169	6693638	.	+	.	ID=XLOC_002123:exon_1;Parent=XLOC_002123
A01	NewlyFind	CDS	6693169	6693638	.	+	.	ID=XLOC_002123:cds_1;Parent=XLOC_002123
A01	NewlyFind	mRNA	6717221	6717902	.	-	.	ID=XLOC_000224;Name=XLOC_000224
A01	NewlyFind	exon	6717221	6717902	.	-	.	ID=XLOC_000224:exon_1;Parent=XLOC_000224
A01	NewlyFind	CDS	6717221	6717902	.	-	.	ID=XLOC_000224:cds_1;Parent=XLOC_000224
A01	NewlyFind	mRNA	6718193	6718340	.	+	.	ID=XLOC_002124;Name=XLOC_002124
A01	NewlyFind	exon	6718193	6718340	.	+	.	ID=XLOC_002124:exon_1;Parent=XLOC_002124
A01	NewlyFind	CDS	6718193	6718340	.	+	.	ID=XLOC_002124:cds_1;Parent=XLOC_002124
A01	NewlyFind	mRNA	6799615	6800099	.	-	.	ID=XLOC_002125;Name=XLOC_002125
A01	NewlyFind	exon	6799615	6800099	.	-	.	ID=XLOC_002125:exon_1;Parent=XLOC_002125
A01	NewlyFind	CDS	6799615	6800099	.	-	.	ID=XLOC_002125:cds_1;Parent=XLOC_002125
A01	NewlyFind	mRNA	6964410	6965619	.	-	.	ID=XLOC_002126;Name=XLOC_002126
A01	NewlyFind	exon	6964410	6965619	.	-	.	ID=XLOC_002126:exon_1;Parent=XLOC_002126
A01	NewlyFind	CDS	6964410	6965619	.	-	.	ID=XLOC_002126:cds_1;Parent=XLOC_002126
A01	NewlyFind	mRNA	7034108	7034925	.	+	.	ID=XLOC_002127;Name=XLOC_002127
A01	NewlyFind	exon	7034108	7034925	.	+	.	ID=XLOC_002127:exon_1;Parent=XLOC_002127
A01	NewlyFind	CDS	7034108	7034925	.	+	.	ID=XLOC_002127:cds_1;Parent=XLOC_002127
A01	NewlyFind	mRNA	7180451	7181415	.	+	.	ID=XLOC_002128;Name=XLOC_002128
A01	NewlyFind	exon	7180451	7181415	.	+	.	ID=XLOC_002128:exon_1;Parent=XLOC_002128
A01	NewlyFind	CDS	7180451	7181415	.	+	.	ID=XLOC_002128:cds_1;Parent=XLOC_002128
A01	NewlyFind	mRNA	7203285	7204344	.	-	.	ID=XLOC_002129;Name=XLOC_002129
A01	NewlyFind	exon	7203285	7204344	.	-	.	ID=XLOC_002129:exon_1;Parent=XLOC_002129
A01	NewlyFind	CDS	7203285	7204344	.	-	.	ID=XLOC_002129:cds_1;Parent=XLOC_002129
A01	NewlyFind	mRNA	7240121	7240798	.	.	.	ID=XLOC_002130;Name=XLOC_002130
A01	NewlyFind	exon	7240121	7240798	.	.	.	ID=XLOC_002130:exon_1;Parent=XLOC_002130
A01	NewlyFind	CDS	7240121	7240798	.	.	.	ID=XLOC_002130:cds_1;Parent=XLOC_002130
A01	NewlyFind	mRNA	7242509	7243109	.	+	.	ID=XLOC_002131;Name=XLOC_002131
A01	NewlyFind	exon	7242509	7243109	.	+	.	ID=XLOC_002131:exon_1;Parent=XLOC_002131
A01	NewlyFind	CDS	7242509	7243109	.	+	.	ID=XLOC_002131:cds_1;Parent=XLOC_002131
A01	NewlyFind	mRNA	7413237	7414243	.	-	.	ID=XLOC_002132;Name=XLOC_002132
A01	NewlyFind	exon	7413237	7414243	.	-	.	ID=XLOC_002132:exon_1;Parent=XLOC_002132
A01	NewlyFind	CDS	7413237	7414243	.	-	.	ID=XLOC_002132:cds_1;Parent=XLOC_002132
A01	NewlyFind	mRNA	7458681	7459387	.	+	.	ID=XLOC_002133;Name=XLOC_002133
A01	NewlyFind	exon	7458681	7459387	.	+	.	ID=XLOC_002133:exon_1;Parent=XLOC_002133
A01	NewlyFind	CDS	7458681	7459387	.	+	.	ID=XLOC_002133:cds_1;Parent=XLOC_002133
A01	NewlyFind	mRNA	7500475	7501833	.	+	.	ID=XLOC_002134;Name=XLOC_002134
A01	NewlyFind	exon	7500475	7501833	.	+	.	ID=XLOC_002134:exon_1;Parent=XLOC_002134
A01	NewlyFind	CDS	7500475	7501833	.	+	.	ID=XLOC_002134:cds_1;Parent=XLOC_002134
A01	NewlyFind	mRNA	7504142	7506847	.	+	.	ID=XLOC_002135;Name=XLOC_002135
A01	NewlyFind	exon	7504142	7506847	.	+	.	ID=XLOC_002135:exon_1;Parent=XLOC_002135
A01	NewlyFind	CDS	7504142	7506847	.	+	.	ID=XLOC_002135:cds_1;Parent=XLOC_002135
A01	NewlyFind	mRNA	7533590	7534424	.	-	.	ID=XLOC_002136;Name=XLOC_002136
A01	NewlyFind	exon	7533590	7534424	.	-	.	ID=XLOC_002136:exon_1;Parent=XLOC_002136
A01	NewlyFind	CDS	7533590	7534424	.	-	.	ID=XLOC_002136:cds_1;Parent=XLOC_002136
A01	NewlyFind	mRNA	7556215	7557629	.	.	.	ID=XLOC_002137;Name=XLOC_002137
A01	NewlyFind	exon	7556215	7557629	.	.	.	ID=XLOC_002137:exon_1;Parent=XLOC_002137
A01	NewlyFind	CDS	7556215	7557629	.	.	.	ID=XLOC_002137:cds_1;Parent=XLOC_002137
A01	NewlyFind	mRNA	7561847	7562164	.	-	.	ID=XLOC_002138;Name=XLOC_002138
A01	NewlyFind	exon	7561847	7562164	.	-	.	ID=XLOC_002138:exon_1;Parent=XLOC_002138
A01	NewlyFind	CDS	7561847	7562164	.	-	.	ID=XLOC_002138:cds_1;Parent=XLOC_002138
A01	NewlyFind	mRNA	7565026	7566707	.	+	.	ID=XLOC_002139;Name=XLOC_002139
A01	NewlyFind	exon	7565026	7566707	.	+	.	ID=XLOC_002139:exon_1;Parent=XLOC_002139
A01	NewlyFind	CDS	7565026	7566707	.	+	.	ID=XLOC_002139:cds_1;Parent=XLOC_002139
A01	NewlyFind	mRNA	7598925	7599686	.	+	.	ID=XLOC_002140;Name=XLOC_002140
A01	NewlyFind	exon	7598925	7599686	.	+	.	ID=XLOC_002140:exon_1;Parent=XLOC_002140
A01	NewlyFind	CDS	7598925	7599686	.	+	.	ID=XLOC_002140:cds_1;Parent=XLOC_002140
A01	NewlyFind	mRNA	7672103	7672607	.	-	.	ID=XLOC_002141;Name=XLOC_002141
A01	NewlyFind	exon	7672103	7672607	.	-	.	ID=XLOC_002141:exon_1;Parent=XLOC_002141
A01	NewlyFind	CDS	7672103	7672607	.	-	.	ID=XLOC_002141:cds_1;Parent=XLOC_002141
A01	NewlyFind	mRNA	7680643	7683289	.	-	.	ID=XLOC_002142;Name=XLOC_002142
A01	NewlyFind	exon	7680643	7683289	.	-	.	ID=XLOC_002142:exon_1;Parent=XLOC_002142
A01	NewlyFind	CDS	7680643	7683289	.	-	.	ID=XLOC_002142:cds_1;Parent=XLOC_002142
A01	NewlyFind	mRNA	7776741	7778019	.	.	.	ID=XLOC_002143;Name=XLOC_002143
A01	NewlyFind	exon	7776741	7778019	.	.	.	ID=XLOC_002143:exon_1;Parent=XLOC_002143
A01	NewlyFind	CDS	7776741	7778019	.	.	.	ID=XLOC_002143:cds_1;Parent=XLOC_002143
A01	NewlyFind	mRNA	7780566	7781879	.	+	.	ID=XLOC_002144;Name=XLOC_002144
A01	NewlyFind	exon	7780566	7781879	.	+	.	ID=XLOC_002144:exon_1;Parent=XLOC_002144
A01	NewlyFind	CDS	7780566	7781879	.	+	.	ID=XLOC_002144:cds_1;Parent=XLOC_002144
A01	NewlyFind	mRNA	8040607	8041982	.	+	.	ID=XLOC_002145;Name=XLOC_002145
A01	NewlyFind	exon	8040607	8041982	.	+	.	ID=XLOC_002145:exon_1;Parent=XLOC_002145
A01	NewlyFind	CDS	8040607	8041982	.	+	.	ID=XLOC_002145:cds_1;Parent=XLOC_002145
A01	NewlyFind	mRNA	8209591	8209829	.	-	.	ID=XLOC_002146;Name=XLOC_002146
A01	NewlyFind	exon	8209591	8209829	.	-	.	ID=XLOC_002146:exon_1;Parent=XLOC_002146
A01	NewlyFind	CDS	8209591	8209829	.	-	.	ID=XLOC_002146:cds_1;Parent=XLOC_002146
A01	NewlyFind	mRNA	8210071	8212064	.	+	.	ID=XLOC_002147;Name=XLOC_002147
A01	NewlyFind	exon	8210071	8212064	.	+	.	ID=XLOC_002147:exon_1;Parent=XLOC_002147
A01	NewlyFind	CDS	8210071	8212064	.	+	.	ID=XLOC_002147:cds_1;Parent=XLOC_002147
A01	NewlyFind	mRNA	8230816	8231831	.	+	.	ID=XLOC_002148;Name=XLOC_002148
A01	NewlyFind	exon	8230816	8231831	.	+	.	ID=XLOC_002148:exon_1;Parent=XLOC_002148
A01	NewlyFind	CDS	8230816	8231831	.	+	.	ID=XLOC_002148:cds_1;Parent=XLOC_002148
A01	NewlyFind	mRNA	8265084	8266004	.	-	.	ID=XLOC_002149;Name=XLOC_002149
A01	NewlyFind	exon	8265084	8266004	.	-	.	ID=XLOC_002149:exon_1;Parent=XLOC_002149
A01	NewlyFind	CDS	8265084	8266004	.	-	.	ID=XLOC_002149:cds_1;Parent=XLOC_002149
A01	NewlyFind	mRNA	8429898	8430903	.	-	.	ID=XLOC_002150;Name=XLOC_002150
A01	NewlyFind	exon	8429898	8430903	.	-	.	ID=XLOC_002150:exon_1;Parent=XLOC_002150
A01	NewlyFind	CDS	8429898	8430903	.	-	.	ID=XLOC_002150:cds_1;Parent=XLOC_002150
A01	NewlyFind	mRNA	8903304	8903917	.	+	.	ID=XLOC_002151;Name=XLOC_002151
A01	NewlyFind	exon	8903304	8903917	.	+	.	ID=XLOC_002151:exon_1;Parent=XLOC_002151
A01	NewlyFind	CDS	8903304	8903917	.	+	.	ID=XLOC_002151:cds_1;Parent=XLOC_002151
A01	NewlyFind	mRNA	8904759	8905671	.	+	.	ID=XLOC_002152;Name=XLOC_002152
A01	NewlyFind	exon	8904759	8905671	.	+	.	ID=XLOC_002152:exon_1;Parent=XLOC_002152
A01	NewlyFind	CDS	8904759	8905671	.	+	.	ID=XLOC_002152:cds_1;Parent=XLOC_002152
A01	NewlyFind	mRNA	8906004	8906340	.	+	.	ID=XLOC_002153;Name=XLOC_002153
A01	NewlyFind	exon	8906004	8906340	.	+	.	ID=XLOC_002153:exon_1;Parent=XLOC_002153
A01	NewlyFind	CDS	8906004	8906340	.	+	.	ID=XLOC_002153:cds_1;Parent=XLOC_002153
A01	NewlyFind	mRNA	9314882	9316474	.	-	.	ID=XLOC_002154;Name=XLOC_002154
A01	NewlyFind	exon	9314882	9316474	.	-	.	ID=XLOC_002154:exon_1;Parent=XLOC_002154
A01	NewlyFind	CDS	9314882	9316474	.	-	.	ID=XLOC_002154:cds_1;Parent=XLOC_002154
A01	NewlyFind	mRNA	9351444	9352201	.	+	.	ID=XLOC_002155;Name=XLOC_002155
A01	NewlyFind	exon	9351444	9351831	.	+	.	ID=XLOC_002155:exon_1;Parent=XLOC_002155
A01	NewlyFind	CDS	9351444	9351831	.	+	.	ID=XLOC_002155:cds_1;Parent=XLOC_002155
A01	NewlyFind	exon	9351903	9352201	.	+	.	ID=XLOC_002155:exon_2;Parent=XLOC_002155
A01	NewlyFind	CDS	9351903	9352201	.	+	.	ID=XLOC_002155:cds_2;Parent=XLOC_002155
A01	NewlyFind	mRNA	9360023	9361056	.	+	.	ID=XLOC_002157;Name=XLOC_002157
A01	NewlyFind	exon	9360023	9361056	.	+	.	ID=XLOC_002157:exon_1;Parent=XLOC_002157
A01	NewlyFind	CDS	9360023	9361056	.	+	.	ID=XLOC_002157:cds_1;Parent=XLOC_002157
A01	NewlyFind	mRNA	9605576	9606747	.	.	.	ID=XLOC_002158;Name=XLOC_002158
A01	NewlyFind	exon	9605576	9606747	.	.	.	ID=XLOC_002158:exon_1;Parent=XLOC_002158
A01	NewlyFind	CDS	9605576	9606747	.	.	.	ID=XLOC_002158:cds_1;Parent=XLOC_002158
A01	NewlyFind	mRNA	9676323	9677245	.	.	.	ID=XLOC_002159;Name=XLOC_002159
A01	NewlyFind	exon	9676323	9677245	.	.	.	ID=XLOC_002159:exon_1;Parent=XLOC_002159
A01	NewlyFind	CDS	9676323	9677245	.	.	.	ID=XLOC_002159:cds_1;Parent=XLOC_002159
A01	NewlyFind	mRNA	9750772	9752306	.	.	.	ID=XLOC_002160;Name=XLOC_002160
A01	NewlyFind	exon	9750772	9752306	.	.	.	ID=XLOC_002160:exon_1;Parent=XLOC_002160
A01	NewlyFind	CDS	9750772	9752306	.	.	.	ID=XLOC_002160:cds_1;Parent=XLOC_002160
A01	NewlyFind	mRNA	9952028	9953234	.	-	.	ID=XLOC_002162;Name=XLOC_002162
A01	NewlyFind	exon	9952028	9953234	.	-	.	ID=XLOC_002162:exon_1;Parent=XLOC_002162
A01	NewlyFind	CDS	9952028	9953234	.	-	.	ID=XLOC_002162:cds_1;Parent=XLOC_002162
A01	NewlyFind	mRNA	9967888	9969376	.	-	.	ID=XLOC_002163;Name=XLOC_002163
A01	NewlyFind	exon	9967888	9969376	.	-	.	ID=XLOC_002163:exon_1;Parent=XLOC_002163
A01	NewlyFind	CDS	9967888	9969376	.	-	.	ID=XLOC_002163:cds_1;Parent=XLOC_002163
A01	NewlyFind	mRNA	10169658	10170962	.	-	.	ID=XLOC_002164;Name=XLOC_002164
A01	NewlyFind	exon	10169658	10170962	.	-	.	ID=XLOC_002164:exon_1;Parent=XLOC_002164
A01	NewlyFind	CDS	10169658	10170962	.	-	.	ID=XLOC_002164:cds_1;Parent=XLOC_002164
A01	NewlyFind	mRNA	10219330	10220223	.	.	.	ID=XLOC_002165;Name=XLOC_002165
A01	NewlyFind	exon	10219330	10220223	.	.	.	ID=XLOC_002165:exon_1;Parent=XLOC_002165
A01	NewlyFind	CDS	10219330	10220223	.	.	.	ID=XLOC_002165:cds_1;Parent=XLOC_002165
A01	NewlyFind	mRNA	10375717	10375918	.	-	.	ID=XLOC_002166;Name=XLOC_002166
A01	NewlyFind	exon	10375717	10375918	.	-	.	ID=XLOC_002166:exon_1;Parent=XLOC_002166
A01	NewlyFind	CDS	10375717	10375918	.	-	.	ID=XLOC_002166:cds_1;Parent=XLOC_002166
A01	NewlyFind	mRNA	10600229	10600838	.	+	.	ID=XLOC_002167;Name=XLOC_002167
A01	NewlyFind	exon	10600229	10600838	.	+	.	ID=XLOC_002167:exon_1;Parent=XLOC_002167
A01	NewlyFind	CDS	10600229	10600838	.	+	.	ID=XLOC_002167:cds_1;Parent=XLOC_002167
A01	NewlyFind	mRNA	10709316	10710239	.	.	.	ID=XLOC_002169;Name=XLOC_002169
A01	NewlyFind	exon	10709316	10710239	.	.	.	ID=XLOC_002169:exon_1;Parent=XLOC_002169
A01	NewlyFind	CDS	10709316	10710239	.	.	.	ID=XLOC_002169:cds_1;Parent=XLOC_002169
A01	NewlyFind	mRNA	10753560	10753673	.	-	.	ID=XLOC_002170;Name=XLOC_002170
A01	NewlyFind	exon	10753560	10753673	.	-	.	ID=XLOC_002170:exon_1;Parent=XLOC_002170
A01	NewlyFind	CDS	10753560	10753673	.	-	.	ID=XLOC_002170:cds_1;Parent=XLOC_002170
A01	NewlyFind	mRNA	10835967	10836776	.	.	.	ID=XLOC_002171;Name=XLOC_002171
A01	NewlyFind	exon	10835967	10836776	.	.	.	ID=XLOC_002171:exon_1;Parent=XLOC_002171
A01	NewlyFind	CDS	10835967	10836776	.	.	.	ID=XLOC_002171:cds_1;Parent=XLOC_002171
A01	NewlyFind	mRNA	10927380	10931110	.	-	.	ID=XLOC_002172;Name=XLOC_002172
A01	NewlyFind	exon	10927380	10931110	.	-	.	ID=XLOC_002172:exon_1;Parent=XLOC_002172
A01	NewlyFind	CDS	10927380	10931110	.	-	.	ID=XLOC_002172:cds_1;Parent=XLOC_002172
A01	NewlyFind	mRNA	11008927	11009535	.	-	.	ID=XLOC_002173;Name=XLOC_002173
A01	NewlyFind	exon	11008927	11009535	.	-	.	ID=XLOC_002173:exon_1;Parent=XLOC_002173
A01	NewlyFind	CDS	11008927	11009535	.	-	.	ID=XLOC_002173:cds_1;Parent=XLOC_002173
A01	NewlyFind	mRNA	11052115	11053506	.	+	.	ID=XLOC_002174;Name=XLOC_002174
A01	NewlyFind	exon	11052115	11053506	.	+	.	ID=XLOC_002174:exon_1;Parent=XLOC_002174
A01	NewlyFind	CDS	11052115	11053506	.	+	.	ID=XLOC_002174:cds_1;Parent=XLOC_002174
A01	NewlyFind	mRNA	11171817	11172047	.	.	.	ID=XLOC_002175;Name=XLOC_002175
A01	NewlyFind	exon	11171817	11172047	.	.	.	ID=XLOC_002175:exon_1;Parent=XLOC_002175
A01	NewlyFind	CDS	11171817	11172047	.	.	.	ID=XLOC_002175:cds_1;Parent=XLOC_002175
A01	NewlyFind	mRNA	11199898	11200514	.	-	.	ID=XLOC_002176;Name=XLOC_002176
A01	NewlyFind	exon	11199898	11200514	.	-	.	ID=XLOC_002176:exon_1;Parent=XLOC_002176
A01	NewlyFind	CDS	11199898	11200514	.	-	.	ID=XLOC_002176:cds_1;Parent=XLOC_002176
A01	NewlyFind	mRNA	11406128	11409034	.	+	.	ID=XLOC_002177;Name=XLOC_002177
A01	NewlyFind	exon	11406128	11409034	.	+	.	ID=XLOC_002177:exon_1;Parent=XLOC_002177
A01	NewlyFind	CDS	11406128	11409034	.	+	.	ID=XLOC_002177:cds_1;Parent=XLOC_002177
A01	NewlyFind	mRNA	11483818	11484921	.	-	.	ID=XLOC_002178;Name=XLOC_002178
A01	NewlyFind	exon	11483818	11484921	.	-	.	ID=XLOC_002178:exon_1;Parent=XLOC_002178
A01	NewlyFind	CDS	11483818	11484921	.	-	.	ID=XLOC_002178:cds_1;Parent=XLOC_002178
A01	NewlyFind	mRNA	11794053	11795174	.	.	.	ID=XLOC_002179;Name=XLOC_002179
A01	NewlyFind	exon	11794053	11795174	.	.	.	ID=XLOC_002179:exon_1;Parent=XLOC_002179
A01	NewlyFind	CDS	11794053	11795174	.	.	.	ID=XLOC_002179:cds_1;Parent=XLOC_002179
A01	NewlyFind	mRNA	11894268	11894723	.	.	.	ID=XLOC_002180;Name=XLOC_002180
A01	NewlyFind	exon	11894268	11894723	.	.	.	ID=XLOC_002180:exon_1;Parent=XLOC_002180
A01	NewlyFind	CDS	11894268	11894723	.	.	.	ID=XLOC_002180:cds_1;Parent=XLOC_002180
A01	NewlyFind	mRNA	11966776	11967423	.	-	.	ID=XLOC_002182;Name=XLOC_002182
A01	NewlyFind	exon	11966776	11967423	.	-	.	ID=XLOC_002182:exon_1;Parent=XLOC_002182
A01	NewlyFind	CDS	11966776	11967423	.	-	.	ID=XLOC_002182:cds_1;Parent=XLOC_002182
A01	NewlyFind	mRNA	12204006	12204621	.	-	.	ID=XLOC_002183;Name=XLOC_002183
A01	NewlyFind	exon	12204006	12204621	.	-	.	ID=XLOC_002183:exon_1;Parent=XLOC_002183
A01	NewlyFind	CDS	12204006	12204621	.	-	.	ID=XLOC_002183:cds_1;Parent=XLOC_002183
A01	NewlyFind	mRNA	13052219	13052624	.	.	.	ID=XLOC_002184;Name=XLOC_002184
A01	NewlyFind	exon	13052219	13052624	.	.	.	ID=XLOC_002184:exon_1;Parent=XLOC_002184
A01	NewlyFind	CDS	13052219	13052624	.	.	.	ID=XLOC_002184:cds_1;Parent=XLOC_002184
A01	NewlyFind	mRNA	13248685	13250746	.	-	.	ID=XLOC_002186;Name=XLOC_002186
A01	NewlyFind	exon	13248685	13250746	.	-	.	ID=XLOC_002186:exon_1;Parent=XLOC_002186
A01	NewlyFind	CDS	13248685	13250746	.	-	.	ID=XLOC_002186:cds_1;Parent=XLOC_002186
A01	NewlyFind	mRNA	13379705	13381265	.	-	.	ID=XLOC_002187;Name=XLOC_002187
A01	NewlyFind	exon	13379705	13381265	.	-	.	ID=XLOC_002187:exon_1;Parent=XLOC_002187
A01	NewlyFind	CDS	13379705	13381265	.	-	.	ID=XLOC_002187:cds_1;Parent=XLOC_002187
A01	NewlyFind	mRNA	13591249	13592769	.	-	.	ID=XLOC_002189;Name=XLOC_002189
A01	NewlyFind	exon	13591249	13592769	.	-	.	ID=XLOC_002189:exon_1;Parent=XLOC_002189
A01	NewlyFind	CDS	13591249	13592769	.	-	.	ID=XLOC_002189:cds_1;Parent=XLOC_002189
A01	NewlyFind	mRNA	13596113	13596589	.	+	.	ID=XLOC_002190;Name=XLOC_002190
A01	NewlyFind	exon	13596113	13596589	.	+	.	ID=XLOC_002190:exon_1;Parent=XLOC_002190
A01	NewlyFind	CDS	13596113	13596589	.	+	.	ID=XLOC_002190:cds_1;Parent=XLOC_002190
A01	NewlyFind	mRNA	13757890	13758261	.	+	.	ID=XLOC_002191;Name=XLOC_002191
A01	NewlyFind	exon	13757890	13758261	.	+	.	ID=XLOC_002191:exon_1;Parent=XLOC_002191
A01	NewlyFind	CDS	13757890	13758261	.	+	.	ID=XLOC_002191:cds_1;Parent=XLOC_002191
A01	NewlyFind	mRNA	13793508	13795227	.	-	.	ID=XLOC_002192;Name=XLOC_002192
A01	NewlyFind	exon	13793508	13795227	.	-	.	ID=XLOC_002192:exon_1;Parent=XLOC_002192
A01	NewlyFind	CDS	13793508	13795227	.	-	.	ID=XLOC_002192:cds_1;Parent=XLOC_002192
A01	NewlyFind	mRNA	13813465	13813626	.	+	.	ID=XLOC_002193;Name=XLOC_002193
A01	NewlyFind	exon	13813465	13813626	.	+	.	ID=XLOC_002193:exon_1;Parent=XLOC_002193
A01	NewlyFind	CDS	13813465	13813626	.	+	.	ID=XLOC_002193:cds_1;Parent=XLOC_002193
A01	NewlyFind	mRNA	13901728	13903554	.	+	.	ID=XLOC_002194;Name=XLOC_002194
A01	NewlyFind	exon	13901728	13903554	.	+	.	ID=XLOC_002194:exon_1;Parent=XLOC_002194
A01	NewlyFind	CDS	13901728	13903554	.	+	.	ID=XLOC_002194:cds_1;Parent=XLOC_002194
A01	NewlyFind	mRNA	14106252	14107232	.	-	.	ID=XLOC_002195;Name=XLOC_002195
A01	NewlyFind	exon	14106252	14107232	.	-	.	ID=XLOC_002195:exon_1;Parent=XLOC_002195
A01	NewlyFind	CDS	14106252	14107232	.	-	.	ID=XLOC_002195:cds_1;Parent=XLOC_002195
A01	NewlyFind	mRNA	14378239	14378836	.	-	.	ID=XLOC_002196;Name=XLOC_002196
A01	NewlyFind	exon	14378239	14378836	.	-	.	ID=XLOC_002196:exon_1;Parent=XLOC_002196
A01	NewlyFind	CDS	14378239	14378836	.	-	.	ID=XLOC_002196:cds_1;Parent=XLOC_002196
A01	NewlyFind	mRNA	14570259	14570707	.	+	.	ID=XLOC_002197;Name=XLOC_002197
A01	NewlyFind	exon	14570259	14570707	.	+	.	ID=XLOC_002197:exon_1;Parent=XLOC_002197
A01	NewlyFind	CDS	14570259	14570707	.	+	.	ID=XLOC_002197:cds_1;Parent=XLOC_002197
A01	NewlyFind	mRNA	14582600	14583712	.	.	.	ID=XLOC_002198;Name=XLOC_002198
A01	NewlyFind	exon	14582600	14583712	.	.	.	ID=XLOC_002198:exon_1;Parent=XLOC_002198
A01	NewlyFind	CDS	14582600	14583712	.	.	.	ID=XLOC_002198:cds_1;Parent=XLOC_002198
A01	NewlyFind	mRNA	14891792	14892760	.	-	.	ID=XLOC_002201;Name=XLOC_002201
A01	NewlyFind	exon	14891792	14892760	.	-	.	ID=XLOC_002201:exon_1;Parent=XLOC_002201
A01	NewlyFind	CDS	14891792	14892760	.	-	.	ID=XLOC_002201:cds_1;Parent=XLOC_002201
A01	NewlyFind	mRNA	15538090	15539471	.	-	.	ID=XLOC_002202;Name=XLOC_002202
A01	NewlyFind	exon	15538090	15539471	.	-	.	ID=XLOC_002202:exon_1;Parent=XLOC_002202
A01	NewlyFind	CDS	15538090	15539471	.	-	.	ID=XLOC_002202:cds_1;Parent=XLOC_002202
A01	NewlyFind	mRNA	15542019	15543100	.	+	.	ID=XLOC_002203;Name=XLOC_002203
A01	NewlyFind	exon	15542019	15543100	.	+	.	ID=XLOC_002203:exon_1;Parent=XLOC_002203
A01	NewlyFind	CDS	15542019	15543100	.	+	.	ID=XLOC_002203:cds_1;Parent=XLOC_002203
A01	NewlyFind	mRNA	15543275	15545170	.	+	.	ID=XLOC_002204;Name=XLOC_002204
A01	NewlyFind	exon	15543275	15545170	.	+	.	ID=XLOC_002204:exon_1;Parent=XLOC_002204
A01	NewlyFind	CDS	15543275	15545170	.	+	.	ID=XLOC_002204:cds_1;Parent=XLOC_002204
A01	NewlyFind	mRNA	15665478	15666269	.	+	.	ID=XLOC_002206;Name=XLOC_002206
A01	NewlyFind	exon	15665478	15666269	.	+	.	ID=XLOC_002206:exon_1;Parent=XLOC_002206
A01	NewlyFind	CDS	15665478	15666269	.	+	.	ID=XLOC_002206:cds_1;Parent=XLOC_002206
A01	NewlyFind	mRNA	16462604	16465841	.	-	.	ID=XLOC_002207;Name=XLOC_002207
A01	NewlyFind	exon	16462604	16465841	.	-	.	ID=XLOC_002207:exon_1;Parent=XLOC_002207
A01	NewlyFind	CDS	16462604	16465841	.	-	.	ID=XLOC_002207:cds_1;Parent=XLOC_002207
A01	NewlyFind	mRNA	16521349	16522006	.	.	.	ID=XLOC_002208;Name=XLOC_002208
A01	NewlyFind	exon	16521349	16522006	.	.	.	ID=XLOC_002208:exon_1;Parent=XLOC_002208
A01	NewlyFind	CDS	16521349	16522006	.	.	.	ID=XLOC_002208:cds_1;Parent=XLOC_002208
A01	NewlyFind	mRNA	16655360	16656142	.	.	.	ID=XLOC_002209;Name=XLOC_002209
A01	NewlyFind	exon	16655360	16656142	.	.	.	ID=XLOC_002209:exon_1;Parent=XLOC_002209
A01	NewlyFind	CDS	16655360	16656142	.	.	.	ID=XLOC_002209:cds_1;Parent=XLOC_002209
A01	NewlyFind	mRNA	16656637	16657297	.	+	.	ID=XLOC_002210;Name=XLOC_002210
A01	NewlyFind	exon	16656637	16657297	.	+	.	ID=XLOC_002210:exon_1;Parent=XLOC_002210
A01	NewlyFind	CDS	16656637	16657297	.	+	.	ID=XLOC_002210:cds_1;Parent=XLOC_002210
A01	NewlyFind	mRNA	16663957	16664664	.	+	.	ID=XLOC_002211;Name=XLOC_002211
A01	NewlyFind	exon	16663957	16664400	.	+	.	ID=XLOC_002211:exon_1;Parent=XLOC_002211
A01	NewlyFind	CDS	16663957	16664400	.	+	.	ID=XLOC_002211:cds_1;Parent=XLOC_002211
A01	NewlyFind	exon	16664486	16664664	.	+	.	ID=XLOC_002211:exon_2;Parent=XLOC_002211
A01	NewlyFind	CDS	16664486	16664664	.	+	.	ID=XLOC_002211:cds_2;Parent=XLOC_002211
A01	NewlyFind	mRNA	16691126	16692026	.	-	.	ID=XLOC_002213;Name=XLOC_002213
A01	NewlyFind	exon	16691126	16692026	.	-	.	ID=XLOC_002213:exon_1;Parent=XLOC_002213
A01	NewlyFind	CDS	16691126	16692026	.	-	.	ID=XLOC_002213:cds_1;Parent=XLOC_002213
A01	NewlyFind	mRNA	16786721	16788283	.	+	.	ID=XLOC_002214;Name=XLOC_002214
A01	NewlyFind	exon	16786721	16788283	.	+	.	ID=XLOC_002214:exon_1;Parent=XLOC_002214
A01	NewlyFind	CDS	16786721	16788283	.	+	.	ID=XLOC_002214:cds_1;Parent=XLOC_002214
A01	NewlyFind	mRNA	16823827	16826039	.	+	.	ID=XLOC_002215;Name=XLOC_002215
A01	NewlyFind	exon	16823827	16826039	.	+	.	ID=XLOC_002215:exon_1;Parent=XLOC_002215
A01	NewlyFind	CDS	16823827	16826039	.	+	.	ID=XLOC_002215:cds_1;Parent=XLOC_002215
A01	NewlyFind	mRNA	16868990	16870298	.	-	.	ID=XLOC_002217;Name=XLOC_002217
A01	NewlyFind	exon	16868990	16870298	.	-	.	ID=XLOC_002217:exon_1;Parent=XLOC_002217
A01	NewlyFind	CDS	16868990	16870298	.	-	.	ID=XLOC_002217:cds_1;Parent=XLOC_002217
A01	NewlyFind	mRNA	17072424	17073326	.	.	.	ID=XLOC_002218;Name=XLOC_002218
A01	NewlyFind	exon	17072424	17073326	.	.	.	ID=XLOC_002218:exon_1;Parent=XLOC_002218
A01	NewlyFind	CDS	17072424	17073326	.	.	.	ID=XLOC_002218:cds_1;Parent=XLOC_002218
A01	NewlyFind	mRNA	17205921	17206061	.	+	.	ID=XLOC_002219;Name=XLOC_002219
A01	NewlyFind	exon	17205921	17206061	.	+	.	ID=XLOC_002219:exon_1;Parent=XLOC_002219
A01	NewlyFind	CDS	17205921	17206061	.	+	.	ID=XLOC_002219:cds_1;Parent=XLOC_002219
A01	NewlyFind	mRNA	17276957	17277882	.	.	.	ID=XLOC_002220;Name=XLOC_002220
A01	NewlyFind	exon	17276957	17277882	.	.	.	ID=XLOC_002220:exon_1;Parent=XLOC_002220
A01	NewlyFind	CDS	17276957	17277882	.	.	.	ID=XLOC_002220:cds_1;Parent=XLOC_002220
A01	NewlyFind	mRNA	17399496	17399781	.	.	.	ID=XLOC_002222;Name=XLOC_002222
A01	NewlyFind	exon	17399496	17399781	.	.	.	ID=XLOC_002222:exon_1;Parent=XLOC_002222
A01	NewlyFind	CDS	17399496	17399781	.	.	.	ID=XLOC_002222:cds_1;Parent=XLOC_002222
A01	NewlyFind	mRNA	17447685	17448240	.	+	.	ID=XLOC_002224;Name=XLOC_002224
A01	NewlyFind	exon	17447685	17448240	.	+	.	ID=XLOC_002224:exon_1;Parent=XLOC_002224
A01	NewlyFind	CDS	17447685	17448240	.	+	.	ID=XLOC_002224:cds_1;Parent=XLOC_002224
A01	NewlyFind	mRNA	17675649	17678400	.	+	.	ID=XLOC_002225;Name=XLOC_002225
A01	NewlyFind	exon	17675649	17678400	.	+	.	ID=XLOC_002225:exon_1;Parent=XLOC_002225
A01	NewlyFind	CDS	17675649	17678400	.	+	.	ID=XLOC_002225:cds_1;Parent=XLOC_002225
A01	NewlyFind	mRNA	18387459	18388190	.	+	.	ID=XLOC_002226;Name=XLOC_002226
A01	NewlyFind	exon	18387459	18388190	.	+	.	ID=XLOC_002226:exon_1;Parent=XLOC_002226
A01	NewlyFind	CDS	18387459	18388190	.	+	.	ID=XLOC_002226:cds_1;Parent=XLOC_002226
A01	NewlyFind	mRNA	18394282	18394794	.	-	.	ID=XLOC_002227;Name=XLOC_002227
A01	NewlyFind	exon	18394282	18394794	.	-	.	ID=XLOC_002227:exon_1;Parent=XLOC_002227
A01	NewlyFind	CDS	18394282	18394794	.	-	.	ID=XLOC_002227:cds_1;Parent=XLOC_002227
A01	NewlyFind	mRNA	18486013	18486660	.	+	.	ID=XLOC_002228;Name=XLOC_002228
A01	NewlyFind	exon	18486013	18486660	.	+	.	ID=XLOC_002228:exon_1;Parent=XLOC_002228
A01	NewlyFind	CDS	18486013	18486660	.	+	.	ID=XLOC_002228:cds_1;Parent=XLOC_002228
A01	NewlyFind	mRNA	18527825	18528280	.	+	.	ID=XLOC_002229;Name=XLOC_002229
A01	NewlyFind	exon	18527825	18528280	.	+	.	ID=XLOC_002229:exon_1;Parent=XLOC_002229
A01	NewlyFind	CDS	18527825	18528280	.	+	.	ID=XLOC_002229:cds_1;Parent=XLOC_002229
A01	NewlyFind	mRNA	18651898	18652513	.	-	.	ID=XLOC_002230;Name=XLOC_002230
A01	NewlyFind	exon	18651898	18652513	.	-	.	ID=XLOC_002230:exon_1;Parent=XLOC_002230
A01	NewlyFind	CDS	18651898	18652513	.	-	.	ID=XLOC_002230:cds_1;Parent=XLOC_002230
A01	NewlyFind	mRNA	18966737	18967295	.	+	.	ID=XLOC_002231;Name=XLOC_002231
A01	NewlyFind	exon	18966737	18967295	.	+	.	ID=XLOC_002231:exon_1;Parent=XLOC_002231
A01	NewlyFind	CDS	18966737	18967295	.	+	.	ID=XLOC_002231:cds_1;Parent=XLOC_002231
A01	NewlyFind	mRNA	18973601	18974576	.	.	.	ID=XLOC_002232;Name=XLOC_002232
A01	NewlyFind	exon	18973601	18974576	.	.	.	ID=XLOC_002232:exon_1;Parent=XLOC_002232
A01	NewlyFind	CDS	18973601	18974576	.	.	.	ID=XLOC_002232:cds_1;Parent=XLOC_002232
A01	NewlyFind	mRNA	19919505	19919970	.	.	.	ID=XLOC_002234;Name=XLOC_002234
A01	NewlyFind	exon	19919505	19919970	.	.	.	ID=XLOC_002234:exon_1;Parent=XLOC_002234
A01	NewlyFind	CDS	19919505	19919970	.	.	.	ID=XLOC_002234:cds_1;Parent=XLOC_002234
A01	NewlyFind	mRNA	19920587	19921654	.	+	.	ID=XLOC_002235;Name=XLOC_002235
A01	NewlyFind	exon	19920587	19921654	.	+	.	ID=XLOC_002235:exon_1;Parent=XLOC_002235
A01	NewlyFind	CDS	19920587	19921654	.	+	.	ID=XLOC_002235:cds_1;Parent=XLOC_002235
A01	NewlyFind	mRNA	20219895	20228330	.	+	.	ID=XLOC_002236;Name=XLOC_002236
A01	NewlyFind	exon	20219895	20228330	.	+	.	ID=XLOC_002236:exon_1;Parent=XLOC_002236
A01	NewlyFind	CDS	20219895	20228330	.	+	.	ID=XLOC_002236:cds_1;Parent=XLOC_002236
A01	NewlyFind	mRNA	21048366	21051299	.	+	.	ID=XLOC_002239;Name=XLOC_002239
A01	NewlyFind	exon	21048366	21051299	.	+	.	ID=XLOC_002239:exon_1;Parent=XLOC_002239
A01	NewlyFind	CDS	21048366	21051299	.	+	.	ID=XLOC_002239:cds_1;Parent=XLOC_002239
A01	NewlyFind	mRNA	21174440	21175312	.	-	.	ID=XLOC_002240;Name=XLOC_002240
A01	NewlyFind	exon	21174440	21175312	.	-	.	ID=XLOC_002240:exon_1;Parent=XLOC_002240
A01	NewlyFind	CDS	21174440	21175312	.	-	.	ID=XLOC_002240:cds_1;Parent=XLOC_002240
A01	NewlyFind	mRNA	21331023	21331680	.	-	.	ID=XLOC_002243;Name=XLOC_002243
A01	NewlyFind	exon	21331023	21331680	.	-	.	ID=XLOC_002243:exon_1;Parent=XLOC_002243
A01	NewlyFind	CDS	21331023	21331680	.	-	.	ID=XLOC_002243:cds_1;Parent=XLOC_002243
A01	NewlyFind	mRNA	21643648	21644722	.	+	.	ID=XLOC_002244;Name=XLOC_002244
A01	NewlyFind	exon	21643648	21644722	.	+	.	ID=XLOC_002244:exon_1;Parent=XLOC_002244
A01	NewlyFind	CDS	21643648	21644722	.	+	.	ID=XLOC_002244:cds_1;Parent=XLOC_002244
A01	NewlyFind	mRNA	21692317	21696744	.	+	.	ID=XLOC_002245;Name=XLOC_002245
A01	NewlyFind	exon	21692317	21696744	.	+	.	ID=XLOC_002245:exon_1;Parent=XLOC_002245
A01	NewlyFind	CDS	21692317	21696744	.	+	.	ID=XLOC_002245:cds_1;Parent=XLOC_002245
A01	NewlyFind	mRNA	21713366	21715038	.	+	.	ID=XLOC_002246;Name=XLOC_002246
A01	NewlyFind	exon	21713366	21715038	.	+	.	ID=XLOC_002246:exon_1;Parent=XLOC_002246
A01	NewlyFind	CDS	21713366	21715038	.	+	.	ID=XLOC_002246:cds_1;Parent=XLOC_002246
A01	NewlyFind	mRNA	21836592	21839502	.	+	.	ID=XLOC_002247;Name=XLOC_002247
A01	NewlyFind	exon	21836592	21839502	.	+	.	ID=XLOC_002247:exon_1;Parent=XLOC_002247
A01	NewlyFind	CDS	21836592	21839502	.	+	.	ID=XLOC_002247:cds_1;Parent=XLOC_002247
A01	NewlyFind	mRNA	21864053	21864372	.	.	.	ID=XLOC_002249;Name=XLOC_002249
A01	NewlyFind	exon	21864053	21864372	.	.	.	ID=XLOC_002249:exon_1;Parent=XLOC_002249
A01	NewlyFind	CDS	21864053	21864372	.	.	.	ID=XLOC_002249:cds_1;Parent=XLOC_002249
A01	NewlyFind	mRNA	21884195	21885751	.	-	.	ID=XLOC_002250;Name=XLOC_002250
A01	NewlyFind	exon	21884195	21885751	.	-	.	ID=XLOC_002250:exon_1;Parent=XLOC_002250
A01	NewlyFind	CDS	21884195	21885751	.	-	.	ID=XLOC_002250:cds_1;Parent=XLOC_002250
A01	NewlyFind	mRNA	22104368	22106778	.	+	.	ID=XLOC_002251;Name=XLOC_002251
A01	NewlyFind	exon	22104368	22106778	.	+	.	ID=XLOC_002251:exon_1;Parent=XLOC_002251
A01	NewlyFind	CDS	22104368	22106778	.	+	.	ID=XLOC_002251:cds_1;Parent=XLOC_002251
A01	NewlyFind	mRNA	22574912	22575203	.	-	.	ID=XLOC_002253;Name=XLOC_002253
A01	NewlyFind	exon	22574912	22575203	.	-	.	ID=XLOC_002253:exon_1;Parent=XLOC_002253
A01	NewlyFind	CDS	22574912	22575203	.	-	.	ID=XLOC_002253:cds_1;Parent=XLOC_002253
A01	NewlyFind	mRNA	23050345	23050692	.	-	.	ID=XLOC_002254;Name=XLOC_002254
A01	NewlyFind	exon	23050345	23050692	.	-	.	ID=XLOC_002254:exon_1;Parent=XLOC_002254
A01	NewlyFind	CDS	23050345	23050692	.	-	.	ID=XLOC_002254:cds_1;Parent=XLOC_002254
A01	NewlyFind	mRNA	23864688	23865072	.	.	.	ID=XLOC_002255;Name=XLOC_002255
A01	NewlyFind	exon	23864688	23865072	.	.	.	ID=XLOC_002255:exon_1;Parent=XLOC_002255
A01	NewlyFind	CDS	23864688	23865072	.	.	.	ID=XLOC_002255:cds_1;Parent=XLOC_002255
A01	NewlyFind	mRNA	23865150	23865893	.	+	.	ID=XLOC_002256;Name=XLOC_002256
A01	NewlyFind	exon	23865150	23865893	.	+	.	ID=XLOC_002256:exon_1;Parent=XLOC_002256
A01	NewlyFind	CDS	23865150	23865893	.	+	.	ID=XLOC_002256:cds_1;Parent=XLOC_002256
A01	NewlyFind	mRNA	23865947	23868640	.	+	.	ID=XLOC_002257;Name=XLOC_002257
A01	NewlyFind	exon	23865947	23868640	.	+	.	ID=XLOC_002257:exon_1;Parent=XLOC_002257
A01	NewlyFind	CDS	23865947	23868640	.	+	.	ID=XLOC_002257:cds_1;Parent=XLOC_002257
A01	NewlyFind	mRNA	24422089	24423279	.	-	.	ID=XLOC_002258;Name=XLOC_002258
A01	NewlyFind	exon	24422089	24423279	.	-	.	ID=XLOC_002258:exon_1;Parent=XLOC_002258
A01	NewlyFind	CDS	24422089	24423279	.	-	.	ID=XLOC_002258:cds_1;Parent=XLOC_002258
A01	NewlyFind	mRNA	24946156	24946963	.	+	.	ID=XLOC_002259;Name=XLOC_002259
A01	NewlyFind	exon	24946156	24946963	.	+	.	ID=XLOC_002259:exon_1;Parent=XLOC_002259
A01	NewlyFind	CDS	24946156	24946963	.	+	.	ID=XLOC_002259:cds_1;Parent=XLOC_002259
A01	NewlyFind	mRNA	25182477	25182684	.	.	.	ID=XLOC_002260;Name=XLOC_002260
A01	NewlyFind	exon	25182477	25182684	.	.	.	ID=XLOC_002260:exon_1;Parent=XLOC_002260
A01	NewlyFind	CDS	25182477	25182684	.	.	.	ID=XLOC_002260:cds_1;Parent=XLOC_002260
A01	NewlyFind	mRNA	25220979	25223637	.	+	.	ID=XLOC_002261;Name=XLOC_002261
A01	NewlyFind	exon	25220979	25223637	.	+	.	ID=XLOC_002261:exon_1;Parent=XLOC_002261
A01	NewlyFind	CDS	25220979	25223637	.	+	.	ID=XLOC_002261:cds_1;Parent=XLOC_002261
A01	NewlyFind	mRNA	25225202	25226542	.	.	.	ID=XLOC_002262;Name=XLOC_002262
A01	NewlyFind	exon	25225202	25226542	.	.	.	ID=XLOC_002262:exon_1;Parent=XLOC_002262
A01	NewlyFind	CDS	25225202	25226542	.	.	.	ID=XLOC_002262:cds_1;Parent=XLOC_002262
A01	NewlyFind	mRNA	25438410	25438925	.	.	.	ID=XLOC_002263;Name=XLOC_002263
A01	NewlyFind	exon	25438410	25438925	.	.	.	ID=XLOC_002263:exon_1;Parent=XLOC_002263
A01	NewlyFind	CDS	25438410	25438925	.	.	.	ID=XLOC_002263:cds_1;Parent=XLOC_002263
A01	NewlyFind	mRNA	25460907	25461302	.	-	.	ID=XLOC_002267;Name=XLOC_002267
A01	NewlyFind	exon	25460907	25461302	.	-	.	ID=XLOC_002267:exon_1;Parent=XLOC_002267
A01	NewlyFind	CDS	25460907	25461302	.	-	.	ID=XLOC_002267:cds_1;Parent=XLOC_002267
A01	NewlyFind	mRNA	25468515	25469029	.	+	.	ID=XLOC_002268;Name=XLOC_002268
A01	NewlyFind	exon	25468515	25469029	.	+	.	ID=XLOC_002268:exon_1;Parent=XLOC_002268
A01	NewlyFind	CDS	25468515	25469029	.	+	.	ID=XLOC_002268:cds_1;Parent=XLOC_002268
A01	NewlyFind	mRNA	25569103	25570598	.	+	.	ID=XLOC_002269;Name=XLOC_002269
A01	NewlyFind	exon	25569103	25570598	.	+	.	ID=XLOC_002269:exon_1;Parent=XLOC_002269
A01	NewlyFind	CDS	25569103	25570598	.	+	.	ID=XLOC_002269:cds_1;Parent=XLOC_002269
A01	NewlyFind	mRNA	25580202	25581214	.	+	.	ID=XLOC_002270;Name=XLOC_002270
A01	NewlyFind	exon	25580202	25581214	.	+	.	ID=XLOC_002270:exon_1;Parent=XLOC_002270
A01	NewlyFind	CDS	25580202	25581214	.	+	.	ID=XLOC_002270:cds_1;Parent=XLOC_002270
A01	NewlyFind	mRNA	25587471	25588224	.	-	.	ID=XLOC_002271;Name=XLOC_002271
A01	NewlyFind	exon	25587471	25588224	.	-	.	ID=XLOC_002271:exon_1;Parent=XLOC_002271
A01	NewlyFind	CDS	25587471	25588224	.	-	.	ID=XLOC_002271:cds_1;Parent=XLOC_002271
A01	NewlyFind	mRNA	25824134	25824668	.	+	.	ID=XLOC_002272;Name=XLOC_002272
A01	NewlyFind	exon	25824134	25824668	.	+	.	ID=XLOC_002272:exon_1;Parent=XLOC_002272
A01	NewlyFind	CDS	25824134	25824668	.	+	.	ID=XLOC_002272:cds_1;Parent=XLOC_002272
A01	NewlyFind	mRNA	26033611	26034456	.	-	.	ID=XLOC_002273;Name=XLOC_002273
A01	NewlyFind	exon	26033611	26034456	.	-	.	ID=XLOC_002273:exon_1;Parent=XLOC_002273
A01	NewlyFind	CDS	26033611	26034456	.	-	.	ID=XLOC_002273:cds_1;Parent=XLOC_002273
A01	NewlyFind	mRNA	26112029	26113522	.	-	.	ID=XLOC_002274;Name=XLOC_002274
A01	NewlyFind	exon	26112029	26113522	.	-	.	ID=XLOC_002274:exon_1;Parent=XLOC_002274
A01	NewlyFind	CDS	26112029	26113522	.	-	.	ID=XLOC_002274:cds_1;Parent=XLOC_002274
A01	NewlyFind	mRNA	26490940	26492429	.	.	.	ID=XLOC_002275;Name=XLOC_002275
A01	NewlyFind	exon	26490940	26492429	.	.	.	ID=XLOC_002275:exon_1;Parent=XLOC_002275
A01	NewlyFind	CDS	26490940	26492429	.	.	.	ID=XLOC_002275:cds_1;Parent=XLOC_002275
A01	NewlyFind	mRNA	26876624	26877827	.	+	.	ID=XLOC_002276;Name=XLOC_002276
A01	NewlyFind	exon	26876624	26877827	.	+	.	ID=XLOC_002276:exon_1;Parent=XLOC_002276
A01	NewlyFind	CDS	26876624	26877827	.	+	.	ID=XLOC_002276:cds_1;Parent=XLOC_002276
A01	NewlyFind	mRNA	27119159	27120315	.	-	.	ID=XLOC_002277;Name=XLOC_002277
A01	NewlyFind	exon	27119159	27120315	.	-	.	ID=XLOC_002277:exon_1;Parent=XLOC_002277
A01	NewlyFind	CDS	27119159	27120315	.	-	.	ID=XLOC_002277:cds_1;Parent=XLOC_002277
A01	NewlyFind	mRNA	27763867	27764127	.	-	.	ID=XLOC_002278;Name=XLOC_002278
A01	NewlyFind	exon	27763867	27764127	.	-	.	ID=XLOC_002278:exon_1;Parent=XLOC_002278
A01	NewlyFind	CDS	27763867	27764127	.	-	.	ID=XLOC_002278:cds_1;Parent=XLOC_002278
A01	NewlyFind	mRNA	30017793	30018703	.	+	.	ID=XLOC_002279;Name=XLOC_002279
A01	NewlyFind	exon	30017793	30018703	.	+	.	ID=XLOC_002279:exon_1;Parent=XLOC_002279
A01	NewlyFind	CDS	30017793	30018703	.	+	.	ID=XLOC_002279:cds_1;Parent=XLOC_002279
A01	NewlyFind	mRNA	31779922	31783904	.	+	.	ID=XLOC_002281;Name=XLOC_002281
A01	NewlyFind	exon	31779922	31783904	.	+	.	ID=XLOC_002281:exon_1;Parent=XLOC_002281
A01	NewlyFind	CDS	31779922	31783904	.	+	.	ID=XLOC_002281:cds_1;Parent=XLOC_002281
A01	NewlyFind	mRNA	31783997	31784829	.	-	.	ID=XLOC_002282;Name=XLOC_002282
A01	NewlyFind	exon	31783997	31784829	.	-	.	ID=XLOC_002282:exon_1;Parent=XLOC_002282
A01	NewlyFind	CDS	31783997	31784829	.	-	.	ID=XLOC_002282:cds_1;Parent=XLOC_002282
A01	NewlyFind	mRNA	31785060	31785641	.	-	.	ID=XLOC_002283;Name=XLOC_002283
A01	NewlyFind	exon	31785060	31785641	.	-	.	ID=XLOC_002283:exon_1;Parent=XLOC_002283
A01	NewlyFind	CDS	31785060	31785641	.	-	.	ID=XLOC_002283:cds_1;Parent=XLOC_002283
A01	NewlyFind	mRNA	32089771	32090602	.	+	.	ID=XLOC_002284;Name=XLOC_002284
A01	NewlyFind	exon	32089771	32090602	.	+	.	ID=XLOC_002284:exon_1;Parent=XLOC_002284
A01	NewlyFind	CDS	32089771	32090602	.	+	.	ID=XLOC_002284:cds_1;Parent=XLOC_002284
A01	NewlyFind	mRNA	32340425	32341031	.	.	.	ID=XLOC_002285;Name=XLOC_002285
A01	NewlyFind	exon	32340425	32341031	.	.	.	ID=XLOC_002285:exon_1;Parent=XLOC_002285
A01	NewlyFind	CDS	32340425	32341031	.	.	.	ID=XLOC_002285:cds_1;Parent=XLOC_002285
A01	NewlyFind	mRNA	32494869	32495325	.	.	.	ID=XLOC_002289;Name=XLOC_002289
A01	NewlyFind	exon	32494869	32495325	.	.	.	ID=XLOC_002289:exon_1;Parent=XLOC_002289
A01	NewlyFind	CDS	32494869	32495325	.	.	.	ID=XLOC_002289:cds_1;Parent=XLOC_002289
A01	NewlyFind	mRNA	32506523	32507229	.	.	.	ID=XLOC_002290;Name=XLOC_002290
A01	NewlyFind	exon	32506523	32507229	.	.	.	ID=XLOC_002290:exon_1;Parent=XLOC_002290
A01	NewlyFind	CDS	32506523	32507229	.	.	.	ID=XLOC_002290:cds_1;Parent=XLOC_002290
A01	NewlyFind	mRNA	32594069	32594980	.	-	.	ID=XLOC_002291;Name=XLOC_002291
A01	NewlyFind	exon	32594069	32594980	.	-	.	ID=XLOC_002291:exon_1;Parent=XLOC_002291
A01	NewlyFind	CDS	32594069	32594980	.	-	.	ID=XLOC_002291:cds_1;Parent=XLOC_002291
A01	NewlyFind	mRNA	32603707	32605026	.	-	.	ID=XLOC_002292;Name=XLOC_002292
A01	NewlyFind	exon	32603707	32605026	.	-	.	ID=XLOC_002292:exon_1;Parent=XLOC_002292
A01	NewlyFind	CDS	32603707	32605026	.	-	.	ID=XLOC_002292:cds_1;Parent=XLOC_002292
A01	NewlyFind	mRNA	32955928	32956156	.	-	.	ID=XLOC_002293;Name=XLOC_002293
A01	NewlyFind	exon	32955928	32956156	.	-	.	ID=XLOC_002293:exon_1;Parent=XLOC_002293
A01	NewlyFind	CDS	32955928	32956156	.	-	.	ID=XLOC_002293:cds_1;Parent=XLOC_002293
A01	NewlyFind	mRNA	33149482	33150470	.	+	.	ID=XLOC_002294;Name=XLOC_002294
A01	NewlyFind	exon	33149482	33150470	.	+	.	ID=XLOC_002294:exon_1;Parent=XLOC_002294
A01	NewlyFind	CDS	33149482	33150470	.	+	.	ID=XLOC_002294:cds_1;Parent=XLOC_002294
A01	NewlyFind	mRNA	33150561	33151395	.	+	.	ID=XLOC_002295;Name=XLOC_002295
A01	NewlyFind	exon	33150561	33151395	.	+	.	ID=XLOC_002295:exon_1;Parent=XLOC_002295
A01	NewlyFind	CDS	33150561	33151395	.	+	.	ID=XLOC_002295:cds_1;Parent=XLOC_002295
A01	NewlyFind	mRNA	33155842	33158910	.	-	.	ID=XLOC_002296;Name=XLOC_002296
A01	NewlyFind	exon	33155842	33158910	.	-	.	ID=XLOC_002296:exon_1;Parent=XLOC_002296
A01	NewlyFind	CDS	33155842	33158910	.	-	.	ID=XLOC_002296:cds_1;Parent=XLOC_002296
A01	NewlyFind	mRNA	33159022	33159152	.	+	.	ID=XLOC_002297;Name=XLOC_002297
A01	NewlyFind	exon	33159022	33159152	.	+	.	ID=XLOC_002297:exon_1;Parent=XLOC_002297
A01	NewlyFind	CDS	33159022	33159152	.	+	.	ID=XLOC_002297:cds_1;Parent=XLOC_002297
A01	NewlyFind	mRNA	33809831	33811572	.	.	.	ID=XLOC_002298;Name=XLOC_002298
A01	NewlyFind	exon	33809831	33811572	.	.	.	ID=XLOC_002298:exon_1;Parent=XLOC_002298
A01	NewlyFind	CDS	33809831	33811572	.	.	.	ID=XLOC_002298:cds_1;Parent=XLOC_002298
A01	NewlyFind	mRNA	33825600	33826167	.	-	.	ID=XLOC_002301;Name=XLOC_002301
A01	NewlyFind	exon	33825600	33826167	.	-	.	ID=XLOC_002301:exon_1;Parent=XLOC_002301
A01	NewlyFind	CDS	33825600	33826167	.	-	.	ID=XLOC_002301:cds_1;Parent=XLOC_002301
A01	NewlyFind	mRNA	33826927	33828212	.	-	.	ID=XLOC_002302;Name=XLOC_002302
A01	NewlyFind	exon	33826927	33827060	.	-	.	ID=XLOC_002302:exon_1;Parent=XLOC_002302
A01	NewlyFind	CDS	33826927	33827060	.	-	.	ID=XLOC_002302:cds_1;Parent=XLOC_002302
A01	NewlyFind	exon	33827138	33828212	.	-	.	ID=XLOC_002302:exon_2;Parent=XLOC_002302
A01	NewlyFind	CDS	33827138	33828212	.	-	.	ID=XLOC_002302:cds_2;Parent=XLOC_002302
A01	NewlyFind	mRNA	34645778	34648235	.	-	.	ID=XLOC_002304;Name=XLOC_002304
A01	NewlyFind	exon	34645778	34648235	.	-	.	ID=XLOC_002304:exon_1;Parent=XLOC_002304
A01	NewlyFind	CDS	34645778	34648235	.	-	.	ID=XLOC_002304:cds_1;Parent=XLOC_002304
A01	NewlyFind	mRNA	35023084	35023404	.	-	.	ID=XLOC_002306;Name=XLOC_002306
A01	NewlyFind	exon	35023084	35023404	.	-	.	ID=XLOC_002306:exon_1;Parent=XLOC_002306
A01	NewlyFind	CDS	35023084	35023404	.	-	.	ID=XLOC_002306:cds_1;Parent=XLOC_002306
A01	NewlyFind	mRNA	36359771	36360541	.	-	.	ID=XLOC_002307;Name=XLOC_002307
A01	NewlyFind	exon	36359771	36360541	.	-	.	ID=XLOC_002307:exon_1;Parent=XLOC_002307
A01	NewlyFind	CDS	36359771	36360541	.	-	.	ID=XLOC_002307:cds_1;Parent=XLOC_002307
A01	NewlyFind	mRNA	38451894	38452489	.	-	.	ID=XLOC_002308;Name=XLOC_002308
A01	NewlyFind	exon	38451894	38452489	.	-	.	ID=XLOC_002308:exon_1;Parent=XLOC_002308
A01	NewlyFind	CDS	38451894	38452489	.	-	.	ID=XLOC_002308:cds_1;Parent=XLOC_002308
A01	NewlyFind	mRNA	38767978	38768145	.	+	.	ID=XLOC_002309;Name=XLOC_002309
A01	NewlyFind	exon	38767978	38768145	.	+	.	ID=XLOC_002309:exon_1;Parent=XLOC_002309
A01	NewlyFind	CDS	38767978	38768145	.	+	.	ID=XLOC_002309:cds_1;Parent=XLOC_002309
A01	NewlyFind	mRNA	39151427	39152369	.	-	.	ID=XLOC_002311;Name=XLOC_002311
A01	NewlyFind	exon	39151427	39152369	.	-	.	ID=XLOC_002311:exon_1;Parent=XLOC_002311
A01	NewlyFind	CDS	39151427	39152369	.	-	.	ID=XLOC_002311:cds_1;Parent=XLOC_002311
A01	NewlyFind	mRNA	39662415	39662592	.	+	.	ID=XLOC_002312;Name=XLOC_002312
A01	NewlyFind	exon	39662415	39662592	.	+	.	ID=XLOC_002312:exon_1;Parent=XLOC_002312
A01	NewlyFind	CDS	39662415	39662592	.	+	.	ID=XLOC_002312:cds_1;Parent=XLOC_002312
A01	NewlyFind	mRNA	39717283	39718135	.	-	.	ID=XLOC_002313;Name=XLOC_002313
A01	NewlyFind	exon	39717283	39718135	.	-	.	ID=XLOC_002313:exon_1;Parent=XLOC_002313
A01	NewlyFind	CDS	39717283	39718135	.	-	.	ID=XLOC_002313:cds_1;Parent=XLOC_002313
A01	NewlyFind	mRNA	39808414	39810041	.	.	.	ID=XLOC_002314;Name=XLOC_002314
A01	NewlyFind	exon	39808414	39810041	.	.	.	ID=XLOC_002314:exon_1;Parent=XLOC_002314
A01	NewlyFind	CDS	39808414	39810041	.	.	.	ID=XLOC_002314:cds_1;Parent=XLOC_002314
A01	NewlyFind	mRNA	40087771	40093828	.	+	.	ID=XLOC_002315;Name=XLOC_002315
A01	NewlyFind	exon	40087771	40093828	.	+	.	ID=XLOC_002315:exon_1;Parent=XLOC_002315
A01	NewlyFind	CDS	40087771	40093828	.	+	.	ID=XLOC_002315:cds_1;Parent=XLOC_002315
A01	NewlyFind	mRNA	40795292	40796502	.	+	.	ID=XLOC_002317;Name=XLOC_002317
A01	NewlyFind	exon	40795292	40796502	.	+	.	ID=XLOC_002317:exon_1;Parent=XLOC_002317
A01	NewlyFind	CDS	40795292	40796502	.	+	.	ID=XLOC_002317:cds_1;Parent=XLOC_002317
A01	NewlyFind	mRNA	41000013	41001756	.	-	.	ID=XLOC_002318;Name=XLOC_002318
A01	NewlyFind	exon	41000013	41001756	.	-	.	ID=XLOC_002318:exon_1;Parent=XLOC_002318
A01	NewlyFind	CDS	41000013	41001756	.	-	.	ID=XLOC_002318:cds_1;Parent=XLOC_002318
A01	NewlyFind	mRNA	41120862	41120997	.	+	.	ID=XLOC_002319;Name=XLOC_002319
A01	NewlyFind	exon	41120862	41120997	.	+	.	ID=XLOC_002319:exon_1;Parent=XLOC_002319
A01	NewlyFind	CDS	41120862	41120997	.	+	.	ID=XLOC_002319:cds_1;Parent=XLOC_002319
A01	NewlyFind	mRNA	41155736	41156147	.	-	.	ID=XLOC_002320;Name=XLOC_002320
A01	NewlyFind	exon	41155736	41156147	.	-	.	ID=XLOC_002320:exon_1;Parent=XLOC_002320
A01	NewlyFind	CDS	41155736	41156147	.	-	.	ID=XLOC_002320:cds_1;Parent=XLOC_002320
A01	NewlyFind	mRNA	41473586	41474018	.	.	.	ID=XLOC_002321;Name=XLOC_002321
A01	NewlyFind	exon	41473586	41474018	.	.	.	ID=XLOC_002321:exon_1;Parent=XLOC_002321
A01	NewlyFind	CDS	41473586	41474018	.	.	.	ID=XLOC_002321:cds_1;Parent=XLOC_002321
A01	NewlyFind	mRNA	42002118	42002588	.	.	.	ID=XLOC_002323;Name=XLOC_002323
A01	NewlyFind	exon	42002118	42002588	.	.	.	ID=XLOC_002323:exon_1;Parent=XLOC_002323
A01	NewlyFind	CDS	42002118	42002588	.	.	.	ID=XLOC_002323:cds_1;Parent=XLOC_002323
A01	NewlyFind	mRNA	42064448	42064604	.	+	.	ID=XLOC_002324;Name=XLOC_002324
A01	NewlyFind	exon	42064448	42064604	.	+	.	ID=XLOC_002324:exon_1;Parent=XLOC_002324
A01	NewlyFind	CDS	42064448	42064604	.	+	.	ID=XLOC_002324:cds_1;Parent=XLOC_002324
A01	NewlyFind	mRNA	42099803	42100435	.	-	.	ID=XLOC_002325;Name=XLOC_002325
A01	NewlyFind	exon	42099803	42100435	.	-	.	ID=XLOC_002325:exon_1;Parent=XLOC_002325
A01	NewlyFind	CDS	42099803	42100435	.	-	.	ID=XLOC_002325:cds_1;Parent=XLOC_002325
A01	NewlyFind	mRNA	42142788	42143103	.	.	.	ID=XLOC_002326;Name=XLOC_002326
A01	NewlyFind	exon	42142788	42143103	.	.	.	ID=XLOC_002326:exon_1;Parent=XLOC_002326
A01	NewlyFind	CDS	42142788	42143103	.	.	.	ID=XLOC_002326:cds_1;Parent=XLOC_002326
A01	NewlyFind	mRNA	42652819	42653392	.	.	.	ID=XLOC_002327;Name=XLOC_002327
A01	NewlyFind	exon	42652819	42653392	.	.	.	ID=XLOC_002327:exon_1;Parent=XLOC_002327
A01	NewlyFind	CDS	42652819	42653392	.	.	.	ID=XLOC_002327:cds_1;Parent=XLOC_002327
A01	NewlyFind	mRNA	42653921	42654404	.	+	.	ID=XLOC_002328;Name=XLOC_002328
A01	NewlyFind	exon	42653921	42654404	.	+	.	ID=XLOC_002328:exon_1;Parent=XLOC_002328
A01	NewlyFind	CDS	42653921	42654404	.	+	.	ID=XLOC_002328:cds_1;Parent=XLOC_002328
A01	NewlyFind	mRNA	42668804	42669002	.	-	.	ID=XLOC_002329;Name=XLOC_002329
A01	NewlyFind	exon	42668804	42669002	.	-	.	ID=XLOC_002329:exon_1;Parent=XLOC_002329
A01	NewlyFind	CDS	42668804	42669002	.	-	.	ID=XLOC_002329:cds_1;Parent=XLOC_002329
A01	NewlyFind	mRNA	45294744	45295464	.	-	.	ID=XLOC_002330;Name=XLOC_002330
A01	NewlyFind	exon	45294744	45295464	.	-	.	ID=XLOC_002330:exon_1;Parent=XLOC_002330
A01	NewlyFind	CDS	45294744	45295464	.	-	.	ID=XLOC_002330:cds_1;Parent=XLOC_002330
A01	NewlyFind	mRNA	45537616	45538480	.	-	.	ID=XLOC_002334;Name=XLOC_002334
A01	NewlyFind	exon	45537616	45538480	.	-	.	ID=XLOC_002334:exon_1;Parent=XLOC_002334
A01	NewlyFind	CDS	45537616	45538480	.	-	.	ID=XLOC_002334:cds_1;Parent=XLOC_002334
A01	NewlyFind	mRNA	45538785	45539685	.	-	.	ID=XLOC_002335;Name=XLOC_002335
A01	NewlyFind	exon	45538785	45539685	.	-	.	ID=XLOC_002335:exon_1;Parent=XLOC_002335
A01	NewlyFind	CDS	45538785	45539685	.	-	.	ID=XLOC_002335:cds_1;Parent=XLOC_002335
A01	NewlyFind	mRNA	45565477	45567394	.	-	.	ID=XLOC_002336;Name=XLOC_002336
A01	NewlyFind	exon	45565477	45567394	.	-	.	ID=XLOC_002336:exon_1;Parent=XLOC_002336
A01	NewlyFind	CDS	45565477	45567394	.	-	.	ID=XLOC_002336:cds_1;Parent=XLOC_002336
A01	NewlyFind	mRNA	45567469	45568116	.	-	.	ID=XLOC_002337;Name=XLOC_002337
A01	NewlyFind	exon	45567469	45568116	.	-	.	ID=XLOC_002337:exon_1;Parent=XLOC_002337
A01	NewlyFind	CDS	45567469	45568116	.	-	.	ID=XLOC_002337:cds_1;Parent=XLOC_002337
A01	NewlyFind	mRNA	45569940	45571153	.	-	.	ID=XLOC_002338;Name=XLOC_002338
A01	NewlyFind	exon	45569940	45571153	.	-	.	ID=XLOC_002338:exon_1;Parent=XLOC_002338
A01	NewlyFind	CDS	45569940	45571153	.	-	.	ID=XLOC_002338:cds_1;Parent=XLOC_002338
A01	NewlyFind	mRNA	45900211	45901261	.	+	.	ID=XLOC_002339;Name=XLOC_002339
A01	NewlyFind	exon	45900211	45901261	.	+	.	ID=XLOC_002339:exon_1;Parent=XLOC_002339
A01	NewlyFind	CDS	45900211	45901261	.	+	.	ID=XLOC_002339:cds_1;Parent=XLOC_002339
A01	NewlyFind	mRNA	45961953	45962306	.	-	.	ID=XLOC_002340;Name=XLOC_002340
A01	NewlyFind	exon	45961953	45962306	.	-	.	ID=XLOC_002340:exon_1;Parent=XLOC_002340
A01	NewlyFind	CDS	45961953	45962306	.	-	.	ID=XLOC_002340:cds_1;Parent=XLOC_002340
A01	NewlyFind	mRNA	45999185	45999348	.	+	.	ID=XLOC_002341;Name=XLOC_002341
A01	NewlyFind	exon	45999185	45999348	.	+	.	ID=XLOC_002341:exon_1;Parent=XLOC_002341
A01	NewlyFind	CDS	45999185	45999348	.	+	.	ID=XLOC_002341:cds_1;Parent=XLOC_002341
A01	NewlyFind	mRNA	46208448	46210300	.	-	.	ID=XLOC_002342;Name=XLOC_002342
A01	NewlyFind	exon	46208448	46210300	.	-	.	ID=XLOC_002342:exon_1;Parent=XLOC_002342
A01	NewlyFind	CDS	46208448	46210300	.	-	.	ID=XLOC_002342:cds_1;Parent=XLOC_002342
A01	NewlyFind	mRNA	46430785	46433258	.	+	.	ID=XLOC_002343;Name=XLOC_002343
A01	NewlyFind	exon	46430785	46433258	.	+	.	ID=XLOC_002343:exon_1;Parent=XLOC_002343
A01	NewlyFind	CDS	46430785	46433258	.	+	.	ID=XLOC_002343:cds_1;Parent=XLOC_002343
A01	NewlyFind	mRNA	46819865	46821874	.	.	.	ID=XLOC_002344;Name=XLOC_002344
A01	NewlyFind	exon	46819865	46821874	.	.	.	ID=XLOC_002344:exon_1;Parent=XLOC_002344
A01	NewlyFind	CDS	46819865	46821874	.	.	.	ID=XLOC_002344:cds_1;Parent=XLOC_002344
A01	NewlyFind	mRNA	48175509	48177251	.	.	.	ID=XLOC_002345;Name=XLOC_002345
A01	NewlyFind	exon	48175509	48177251	.	.	.	ID=XLOC_002345:exon_1;Parent=XLOC_002345
A01	NewlyFind	CDS	48175509	48177251	.	.	.	ID=XLOC_002345:cds_1;Parent=XLOC_002345
A01	NewlyFind	mRNA	48211020	48212809	.	-	.	ID=XLOC_002346;Name=XLOC_002346
A01	NewlyFind	exon	48211020	48212809	.	-	.	ID=XLOC_002346:exon_1;Parent=XLOC_002346
A01	NewlyFind	CDS	48211020	48212809	.	-	.	ID=XLOC_002346:cds_1;Parent=XLOC_002346
A01	NewlyFind	mRNA	48213033	48215000	.	-	.	ID=XLOC_002347;Name=XLOC_002347
A01	NewlyFind	exon	48213033	48215000	.	-	.	ID=XLOC_002347:exon_1;Parent=XLOC_002347
A01	NewlyFind	CDS	48213033	48215000	.	-	.	ID=XLOC_002347:cds_1;Parent=XLOC_002347
A01	NewlyFind	mRNA	49936882	49941597	.	-	.	ID=XLOC_002348;Name=XLOC_002348
A01	NewlyFind	exon	49936882	49941597	.	-	.	ID=XLOC_002348:exon_1;Parent=XLOC_002348
A01	NewlyFind	CDS	49936882	49941597	.	-	.	ID=XLOC_002348:cds_1;Parent=XLOC_002348
A01	NewlyFind	mRNA	49980061	49980370	.	-	.	ID=XLOC_002349;Name=XLOC_002349
A01	NewlyFind	exon	49980061	49980370	.	-	.	ID=XLOC_002349:exon_1;Parent=XLOC_002349
A01	NewlyFind	CDS	49980061	49980370	.	-	.	ID=XLOC_002349:cds_1;Parent=XLOC_002349
A01	NewlyFind	mRNA	49981080	49981220	.	+	.	ID=XLOC_002350;Name=XLOC_002350
A01	NewlyFind	exon	49981080	49981220	.	+	.	ID=XLOC_002350:exon_1;Parent=XLOC_002350
A01	NewlyFind	CDS	49981080	49981220	.	+	.	ID=XLOC_002350:cds_1;Parent=XLOC_002350
A01	NewlyFind	mRNA	51506938	51507248	.	+	.	ID=XLOC_002352;Name=XLOC_002352
A01	NewlyFind	exon	51506938	51507248	.	+	.	ID=XLOC_002352:exon_1;Parent=XLOC_002352
A01	NewlyFind	CDS	51506938	51507248	.	+	.	ID=XLOC_002352:cds_1;Parent=XLOC_002352
A01	NewlyFind	mRNA	51608828	51612227	.	+	.	ID=XLOC_002353;Name=XLOC_002353
A01	NewlyFind	exon	51608828	51612227	.	+	.	ID=XLOC_002353:exon_1;Parent=XLOC_002353
A01	NewlyFind	CDS	51608828	51612227	.	+	.	ID=XLOC_002353:cds_1;Parent=XLOC_002353
A01	NewlyFind	mRNA	52948013	52948263	.	+	.	ID=XLOC_002354;Name=XLOC_002354
A01	NewlyFind	exon	52948013	52948263	.	+	.	ID=XLOC_002354:exon_1;Parent=XLOC_002354
A01	NewlyFind	CDS	52948013	52948263	.	+	.	ID=XLOC_002354:cds_1;Parent=XLOC_002354
A01	NewlyFind	mRNA	52948875	52949424	.	+	.	ID=XLOC_002355;Name=XLOC_002355
A01	NewlyFind	exon	52948875	52949424	.	+	.	ID=XLOC_002355:exon_1;Parent=XLOC_002355
A01	NewlyFind	CDS	52948875	52949424	.	+	.	ID=XLOC_002355:cds_1;Parent=XLOC_002355
A01	NewlyFind	mRNA	53341405	53342734	.	+	.	ID=XLOC_002356;Name=XLOC_002356
A01	NewlyFind	exon	53341405	53342734	.	+	.	ID=XLOC_002356:exon_1;Parent=XLOC_002356
A01	NewlyFind	CDS	53341405	53342734	.	+	.	ID=XLOC_002356:cds_1;Parent=XLOC_002356
A01	NewlyFind	mRNA	53355872	53356872	.	-	.	ID=XLOC_002357;Name=XLOC_002357
A01	NewlyFind	exon	53355872	53356872	.	-	.	ID=XLOC_002357:exon_1;Parent=XLOC_002357
A01	NewlyFind	CDS	53355872	53356872	.	-	.	ID=XLOC_002357:cds_1;Parent=XLOC_002357
A01	NewlyFind	mRNA	53357154	53357868	.	.	.	ID=XLOC_002358;Name=XLOC_002358
A01	NewlyFind	exon	53357154	53357868	.	.	.	ID=XLOC_002358:exon_1;Parent=XLOC_002358
A01	NewlyFind	CDS	53357154	53357868	.	.	.	ID=XLOC_002358:cds_1;Parent=XLOC_002358
A01	NewlyFind	mRNA	53454369	53454571	.	+	.	ID=XLOC_002359;Name=XLOC_002359
A01	NewlyFind	exon	53454369	53454571	.	+	.	ID=XLOC_002359:exon_1;Parent=XLOC_002359
A01	NewlyFind	CDS	53454369	53454571	.	+	.	ID=XLOC_002359:cds_1;Parent=XLOC_002359
A01	NewlyFind	mRNA	54250935	54251510	.	-	.	ID=XLOC_002362;Name=XLOC_002362
A01	NewlyFind	exon	54250935	54251510	.	-	.	ID=XLOC_002362:exon_1;Parent=XLOC_002362
A01	NewlyFind	CDS	54250935	54251510	.	-	.	ID=XLOC_002362:cds_1;Parent=XLOC_002362
A01	NewlyFind	mRNA	54251750	54255846	.	+	.	ID=XLOC_002363;Name=XLOC_002363
A01	NewlyFind	exon	54251750	54255846	.	+	.	ID=XLOC_002363:exon_1;Parent=XLOC_002363
A01	NewlyFind	CDS	54251750	54255846	.	+	.	ID=XLOC_002363:cds_1;Parent=XLOC_002363
A01	NewlyFind	mRNA	55483280	55484378	.	-	.	ID=XLOC_002365;Name=XLOC_002365
A01	NewlyFind	exon	55483280	55484378	.	-	.	ID=XLOC_002365:exon_1;Parent=XLOC_002365
A01	NewlyFind	CDS	55483280	55484378	.	-	.	ID=XLOC_002365:cds_1;Parent=XLOC_002365
A01	NewlyFind	mRNA	56876217	56878113	.	+	.	ID=XLOC_002366;Name=XLOC_002366
A01	NewlyFind	exon	56876217	56878113	.	+	.	ID=XLOC_002366:exon_1;Parent=XLOC_002366
A01	NewlyFind	CDS	56876217	56878113	.	+	.	ID=XLOC_002366:cds_1;Parent=XLOC_002366
A01	NewlyFind	mRNA	57717927	57719008	.	-	.	ID=XLOC_002367;Name=XLOC_002367
A01	NewlyFind	exon	57717927	57719008	.	-	.	ID=XLOC_002367:exon_1;Parent=XLOC_002367
A01	NewlyFind	CDS	57717927	57719008	.	-	.	ID=XLOC_002367:cds_1;Parent=XLOC_002367
A01	NewlyFind	mRNA	60340712	60343418	.	+	.	ID=XLOC_002369;Name=XLOC_002369
A01	NewlyFind	exon	60340712	60343418	.	+	.	ID=XLOC_002369:exon_1;Parent=XLOC_002369
A01	NewlyFind	CDS	60340712	60343418	.	+	.	ID=XLOC_002369:cds_1;Parent=XLOC_002369
A01	NewlyFind	mRNA	61165981	61170341	.	+	.	ID=XLOC_002370;Name=XLOC_002370
A01	NewlyFind	exon	61165981	61170341	.	+	.	ID=XLOC_002370:exon_1;Parent=XLOC_002370
A01	NewlyFind	CDS	61165981	61170341	.	+	.	ID=XLOC_002370:cds_1;Parent=XLOC_002370
A01	NewlyFind	mRNA	61198825	61199034	.	+	.	ID=XLOC_002371;Name=XLOC_002371
A01	NewlyFind	exon	61198825	61199034	.	+	.	ID=XLOC_002371:exon_1;Parent=XLOC_002371
A01	NewlyFind	CDS	61198825	61199034	.	+	.	ID=XLOC_002371:cds_1;Parent=XLOC_002371
A01	NewlyFind	mRNA	63641095	63641423	.	-	.	ID=XLOC_002374;Name=XLOC_002374
A01	NewlyFind	exon	63641095	63641423	.	-	.	ID=XLOC_002374:exon_1;Parent=XLOC_002374
A01	NewlyFind	CDS	63641095	63641423	.	-	.	ID=XLOC_002374:cds_1;Parent=XLOC_002374
A01	NewlyFind	mRNA	64139513	64140802	.	-	.	ID=XLOC_002375;Name=XLOC_002375
A01	NewlyFind	exon	64139513	64140802	.	-	.	ID=XLOC_002375:exon_1;Parent=XLOC_002375
A01	NewlyFind	CDS	64139513	64140802	.	-	.	ID=XLOC_002375:cds_1;Parent=XLOC_002375
A01	NewlyFind	mRNA	64528515	64528846	.	+	.	ID=XLOC_002376;Name=XLOC_002376
A01	NewlyFind	exon	64528515	64528846	.	+	.	ID=XLOC_002376:exon_1;Parent=XLOC_002376
A01	NewlyFind	CDS	64528515	64528846	.	+	.	ID=XLOC_002376:cds_1;Parent=XLOC_002376
A01	NewlyFind	mRNA	64703324	64703831	.	-	.	ID=XLOC_002378;Name=XLOC_002378
A01	NewlyFind	exon	64703324	64703831	.	-	.	ID=XLOC_002378:exon_1;Parent=XLOC_002378
A01	NewlyFind	CDS	64703324	64703831	.	-	.	ID=XLOC_002378:cds_1;Parent=XLOC_002378
A01	NewlyFind	mRNA	64704927	64705639	.	+	.	ID=XLOC_002379;Name=XLOC_002379
A01	NewlyFind	exon	64704927	64705639	.	+	.	ID=XLOC_002379:exon_1;Parent=XLOC_002379
A01	NewlyFind	CDS	64704927	64705639	.	+	.	ID=XLOC_002379:cds_1;Parent=XLOC_002379
A01	NewlyFind	mRNA	66476085	66476621	.	.	.	ID=XLOC_002381;Name=XLOC_002381
A01	NewlyFind	exon	66476085	66476621	.	.	.	ID=XLOC_002381:exon_1;Parent=XLOC_002381
A01	NewlyFind	CDS	66476085	66476621	.	.	.	ID=XLOC_002381:cds_1;Parent=XLOC_002381
A01	NewlyFind	mRNA	66476850	66477425	.	+	.	ID=XLOC_002382;Name=XLOC_002382
A01	NewlyFind	exon	66476850	66477425	.	+	.	ID=XLOC_002382:exon_1;Parent=XLOC_002382
A01	NewlyFind	CDS	66476850	66477425	.	+	.	ID=XLOC_002382:cds_1;Parent=XLOC_002382
A01	NewlyFind	mRNA	68010341	68011814	.	-	.	ID=XLOC_002383;Name=XLOC_002383
A01	NewlyFind	exon	68010341	68011814	.	-	.	ID=XLOC_002383:exon_1;Parent=XLOC_002383
A01	NewlyFind	CDS	68010341	68011814	.	-	.	ID=XLOC_002383:cds_1;Parent=XLOC_002383
A01	NewlyFind	mRNA	68011898	68017018	.	-	.	ID=XLOC_002384;Name=XLOC_002384
A01	NewlyFind	exon	68011898	68017018	.	-	.	ID=XLOC_002384:exon_1;Parent=XLOC_002384
A01	NewlyFind	CDS	68011898	68017018	.	-	.	ID=XLOC_002384:cds_1;Parent=XLOC_002384
A01	NewlyFind	mRNA	68670568	68671853	.	-	.	ID=XLOC_002385;Name=XLOC_002385
A01	NewlyFind	exon	68670568	68671228	.	-	.	ID=XLOC_002385:exon_1;Parent=XLOC_002385
A01	NewlyFind	CDS	68670568	68671228	.	-	.	ID=XLOC_002385:cds_1;Parent=XLOC_002385
A01	NewlyFind	exon	68671285	68671853	.	-	.	ID=XLOC_002385:exon_2;Parent=XLOC_002385
A01	NewlyFind	CDS	68671285	68671853	.	-	.	ID=XLOC_002385:cds_2;Parent=XLOC_002385
A01	NewlyFind	mRNA	68884133	68889975	.	-	.	ID=XLOC_002387;Name=XLOC_002387
A01	NewlyFind	exon	68884133	68889975	.	-	.	ID=XLOC_002387:exon_1;Parent=XLOC_002387
A01	NewlyFind	CDS	68884133	68889975	.	-	.	ID=XLOC_002387:cds_1;Parent=XLOC_002387
A01	NewlyFind	mRNA	68902282	68903480	.	.	.	ID=XLOC_002388;Name=XLOC_002388
A01	NewlyFind	exon	68902282	68903480	.	.	.	ID=XLOC_002388:exon_1;Parent=XLOC_002388
A01	NewlyFind	CDS	68902282	68903480	.	.	.	ID=XLOC_002388:cds_1;Parent=XLOC_002388
A01	NewlyFind	mRNA	69727666	69728381	.	+	.	ID=XLOC_002389;Name=XLOC_002389
A01	NewlyFind	exon	69727666	69728381	.	+	.	ID=XLOC_002389:exon_1;Parent=XLOC_002389
A01	NewlyFind	CDS	69727666	69728381	.	+	.	ID=XLOC_002389:cds_1;Parent=XLOC_002389
A01	NewlyFind	mRNA	71608704	71610097	.	+	.	ID=XLOC_002390;Name=XLOC_002390
A01	NewlyFind	exon	71608704	71610097	.	+	.	ID=XLOC_002390:exon_1;Parent=XLOC_002390
A01	NewlyFind	CDS	71608704	71610097	.	+	.	ID=XLOC_002390:cds_1;Parent=XLOC_002390
A01	NewlyFind	mRNA	72705801	72706921	.	+	.	ID=XLOC_002392;Name=XLOC_002392
A01	NewlyFind	exon	72705801	72706921	.	+	.	ID=XLOC_002392:exon_1;Parent=XLOC_002392
A01	NewlyFind	CDS	72705801	72706921	.	+	.	ID=XLOC_002392:cds_1;Parent=XLOC_002392
A01	NewlyFind	mRNA	72714308	72716581	.	-	.	ID=XLOC_002395;Name=XLOC_002395
A01	NewlyFind	exon	72714308	72716581	.	-	.	ID=XLOC_002395:exon_1;Parent=XLOC_002395
A01	NewlyFind	CDS	72714308	72716581	.	-	.	ID=XLOC_002395:cds_1;Parent=XLOC_002395
A01	NewlyFind	mRNA	72989810	72990405	.	+	.	ID=XLOC_002396;Name=XLOC_002396
A01	NewlyFind	exon	72989810	72990405	.	+	.	ID=XLOC_002396:exon_1;Parent=XLOC_002396
A01	NewlyFind	CDS	72989810	72990405	.	+	.	ID=XLOC_002396:cds_1;Parent=XLOC_002396
A01	NewlyFind	mRNA	75064042	75065230	.	+	.	ID=XLOC_002397;Name=XLOC_002397
A01	NewlyFind	exon	75064042	75065230	.	+	.	ID=XLOC_002397:exon_1;Parent=XLOC_002397
A01	NewlyFind	CDS	75064042	75065230	.	+	.	ID=XLOC_002397:cds_1;Parent=XLOC_002397
A01	NewlyFind	mRNA	75787712	75789002	.	+	.	ID=XLOC_002400;Name=XLOC_002400
A01	NewlyFind	exon	75787712	75789002	.	+	.	ID=XLOC_002400:exon_1;Parent=XLOC_002400
A01	NewlyFind	CDS	75787712	75789002	.	+	.	ID=XLOC_002400:cds_1;Parent=XLOC_002400
A01	NewlyFind	mRNA	77394585	77396225	.	.	.	ID=XLOC_002401;Name=XLOC_002401
A01	NewlyFind	exon	77394585	77396225	.	.	.	ID=XLOC_002401:exon_1;Parent=XLOC_002401
A01	NewlyFind	CDS	77394585	77396225	.	.	.	ID=XLOC_002401:cds_1;Parent=XLOC_002401
A01	NewlyFind	mRNA	78400628	78405022	.	-	.	ID=XLOC_002402;Name=XLOC_002402
A01	NewlyFind	exon	78400628	78404751	.	-	.	ID=XLOC_002402:exon_1;Parent=XLOC_002402
A01	NewlyFind	CDS	78400628	78404751	.	-	.	ID=XLOC_002402:cds_1;Parent=XLOC_002402
A01	NewlyFind	exon	78404886	78405022	.	-	.	ID=XLOC_002402:exon_2;Parent=XLOC_002402
A01	NewlyFind	CDS	78404886	78405022	.	-	.	ID=XLOC_002402:cds_2;Parent=XLOC_002402
A01	NewlyFind	mRNA	78721681	78724073	.	-	.	ID=XLOC_002405;Name=XLOC_002405
A01	NewlyFind	exon	78721681	78724073	.	-	.	ID=XLOC_002405:exon_1;Parent=XLOC_002405
A01	NewlyFind	CDS	78721681	78724073	.	-	.	ID=XLOC_002405:cds_1;Parent=XLOC_002405
A01	NewlyFind	mRNA	78724200	78725242	.	-	.	ID=XLOC_002406;Name=XLOC_002406
A01	NewlyFind	exon	78724200	78725242	.	-	.	ID=XLOC_002406:exon_1;Parent=XLOC_002406
A01	NewlyFind	CDS	78724200	78725242	.	-	.	ID=XLOC_002406:cds_1;Parent=XLOC_002406
A01	NewlyFind	mRNA	78725437	78726093	.	-	.	ID=XLOC_002407;Name=XLOC_002407
A01	NewlyFind	exon	78725437	78726093	.	-	.	ID=XLOC_002407:exon_1;Parent=XLOC_002407
A01	NewlyFind	CDS	78725437	78726093	.	-	.	ID=XLOC_002407:cds_1;Parent=XLOC_002407
A01	NewlyFind	mRNA	78726405	78727368	.	-	.	ID=XLOC_002408;Name=XLOC_002408
A01	NewlyFind	exon	78726405	78727368	.	-	.	ID=XLOC_002408:exon_1;Parent=XLOC_002408
A01	NewlyFind	CDS	78726405	78727368	.	-	.	ID=XLOC_002408:cds_1;Parent=XLOC_002408
A01	NewlyFind	mRNA	78792652	78793891	.	.	.	ID=XLOC_002409;Name=XLOC_002409
A01	NewlyFind	exon	78792652	78793891	.	.	.	ID=XLOC_002409:exon_1;Parent=XLOC_002409
A01	NewlyFind	CDS	78792652	78793891	.	.	.	ID=XLOC_002409:cds_1;Parent=XLOC_002409
A01	NewlyFind	mRNA	78794081	78794423	.	+	.	ID=XLOC_002410;Name=XLOC_002410
A01	NewlyFind	exon	78794081	78794423	.	+	.	ID=XLOC_002410:exon_1;Parent=XLOC_002410
A01	NewlyFind	CDS	78794081	78794423	.	+	.	ID=XLOC_002410:cds_1;Parent=XLOC_002410
A01	NewlyFind	mRNA	78796592	78798004	.	+	.	ID=XLOC_002411;Name=XLOC_002411
A01	NewlyFind	exon	78796592	78798004	.	+	.	ID=XLOC_002411:exon_1;Parent=XLOC_002411
A01	NewlyFind	CDS	78796592	78798004	.	+	.	ID=XLOC_002411:cds_1;Parent=XLOC_002411
A01	NewlyFind	mRNA	78809819	78817966	.	+	.	ID=XLOC_002412;Name=XLOC_002412
A01	NewlyFind	exon	78809819	78817966	.	+	.	ID=XLOC_002412:exon_1;Parent=XLOC_002412
A01	NewlyFind	CDS	78809819	78817966	.	+	.	ID=XLOC_002412:cds_1;Parent=XLOC_002412
A01	NewlyFind	mRNA	78818514	78821304	.	+	.	ID=XLOC_002413;Name=XLOC_002413
A01	NewlyFind	exon	78818514	78821304	.	+	.	ID=XLOC_002413:exon_1;Parent=XLOC_002413
A01	NewlyFind	CDS	78818514	78821304	.	+	.	ID=XLOC_002413:cds_1;Parent=XLOC_002413
A01	NewlyFind	mRNA	81610678	81611752	.	-	.	ID=XLOC_002416;Name=XLOC_002416
A01	NewlyFind	exon	81610678	81611752	.	-	.	ID=XLOC_002416:exon_1;Parent=XLOC_002416
A01	NewlyFind	CDS	81610678	81611752	.	-	.	ID=XLOC_002416:cds_1;Parent=XLOC_002416
A01	NewlyFind	mRNA	81838609	81840878	.	+	.	ID=XLOC_002417;Name=XLOC_002417
A01	NewlyFind	exon	81838609	81840878	.	+	.	ID=XLOC_002417:exon_1;Parent=XLOC_002417
A01	NewlyFind	CDS	81838609	81840878	.	+	.	ID=XLOC_002417:cds_1;Parent=XLOC_002417
A01	NewlyFind	mRNA	82269894	82271275	.	-	.	ID=XLOC_002418;Name=XLOC_002418
A01	NewlyFind	exon	82269894	82271275	.	-	.	ID=XLOC_002418:exon_1;Parent=XLOC_002418
A01	NewlyFind	CDS	82269894	82271275	.	-	.	ID=XLOC_002418:cds_1;Parent=XLOC_002418
A01	NewlyFind	mRNA	82364974	82365861	.	+	.	ID=XLOC_002419;Name=XLOC_002419
A01	NewlyFind	exon	82364974	82365861	.	+	.	ID=XLOC_002419:exon_1;Parent=XLOC_002419
A01	NewlyFind	CDS	82364974	82365861	.	+	.	ID=XLOC_002419:cds_1;Parent=XLOC_002419
A01	NewlyFind	mRNA	83255892	83255973	.	+	.	ID=XLOC_002420;Name=XLOC_002420
A01	NewlyFind	exon	83255892	83255973	.	+	.	ID=XLOC_002420:exon_1;Parent=XLOC_002420
A01	NewlyFind	CDS	83255892	83255973	.	+	.	ID=XLOC_002420:cds_1;Parent=XLOC_002420
A01	NewlyFind	mRNA	83558553	83559833	.	-	.	ID=XLOC_002423;Name=XLOC_002423
A01	NewlyFind	exon	83558553	83559833	.	-	.	ID=XLOC_002423:exon_1;Parent=XLOC_002423
A01	NewlyFind	CDS	83558553	83559833	.	-	.	ID=XLOC_002423:cds_1;Parent=XLOC_002423
A01	NewlyFind	mRNA	83560584	83561047	.	-	.	ID=XLOC_002424;Name=XLOC_002424
A01	NewlyFind	exon	83560584	83561047	.	-	.	ID=XLOC_002424:exon_1;Parent=XLOC_002424
A01	NewlyFind	CDS	83560584	83561047	.	-	.	ID=XLOC_002424:cds_1;Parent=XLOC_002424
A01	NewlyFind	mRNA	83561370	83562464	.	-	.	ID=XLOC_002425;Name=XLOC_002425
A01	NewlyFind	exon	83561370	83562464	.	-	.	ID=XLOC_002425:exon_1;Parent=XLOC_002425
A01	NewlyFind	CDS	83561370	83562464	.	-	.	ID=XLOC_002425:cds_1;Parent=XLOC_002425
A01	NewlyFind	mRNA	83562667	83562962	.	+	.	ID=XLOC_002426;Name=XLOC_002426
A01	NewlyFind	exon	83562667	83562962	.	+	.	ID=XLOC_002426:exon_1;Parent=XLOC_002426
A01	NewlyFind	CDS	83562667	83562962	.	+	.	ID=XLOC_002426:cds_1;Parent=XLOC_002426
A01	NewlyFind	mRNA	83799753	83800612	.	.	.	ID=XLOC_002427;Name=XLOC_002427
A01	NewlyFind	exon	83799753	83800612	.	.	.	ID=XLOC_002427:exon_1;Parent=XLOC_002427
A01	NewlyFind	CDS	83799753	83800612	.	.	.	ID=XLOC_002427:cds_1;Parent=XLOC_002427
A01	NewlyFind	mRNA	84391007	84392351	.	-	.	ID=XLOC_002428;Name=XLOC_002428
A01	NewlyFind	exon	84391007	84392351	.	-	.	ID=XLOC_002428:exon_1;Parent=XLOC_002428
A01	NewlyFind	CDS	84391007	84392351	.	-	.	ID=XLOC_002428:cds_1;Parent=XLOC_002428
A01	NewlyFind	mRNA	84392795	84393609	.	-	.	ID=XLOC_002429;Name=XLOC_002429
A01	NewlyFind	exon	84392795	84393609	.	-	.	ID=XLOC_002429:exon_1;Parent=XLOC_002429
A01	NewlyFind	CDS	84392795	84393609	.	-	.	ID=XLOC_002429:cds_1;Parent=XLOC_002429
A01	NewlyFind	mRNA	84395011	84396365	.	-	.	ID=XLOC_002430;Name=XLOC_002430
A01	NewlyFind	exon	84395011	84396365	.	-	.	ID=XLOC_002430:exon_1;Parent=XLOC_002430
A01	NewlyFind	CDS	84395011	84396365	.	-	.	ID=XLOC_002430:cds_1;Parent=XLOC_002430
A01	NewlyFind	mRNA	85520807	85521204	.	-	.	ID=XLOC_002431;Name=XLOC_002431
A01	NewlyFind	exon	85520807	85521204	.	-	.	ID=XLOC_002431:exon_1;Parent=XLOC_002431
A01	NewlyFind	CDS	85520807	85521204	.	-	.	ID=XLOC_002431:cds_1;Parent=XLOC_002431
A01	NewlyFind	mRNA	85978121	85978681	.	-	.	ID=XLOC_002432;Name=XLOC_002432
A01	NewlyFind	exon	85978121	85978681	.	-	.	ID=XLOC_002432:exon_1;Parent=XLOC_002432
A01	NewlyFind	CDS	85978121	85978681	.	-	.	ID=XLOC_002432:cds_1;Parent=XLOC_002432
A01	NewlyFind	mRNA	86048173	86048700	.	-	.	ID=XLOC_002433;Name=XLOC_002433
A01	NewlyFind	exon	86048173	86048373	.	-	.	ID=XLOC_002433:exon_1;Parent=XLOC_002433
A01	NewlyFind	CDS	86048173	86048373	.	-	.	ID=XLOC_002433:cds_1;Parent=XLOC_002433
A01	NewlyFind	exon	86048491	86048700	.	-	.	ID=XLOC_002433:exon_2;Parent=XLOC_002433
A01	NewlyFind	CDS	86048491	86048700	.	-	.	ID=XLOC_002433:cds_2;Parent=XLOC_002433
A01	NewlyFind	mRNA	86161659	86162347	.	+	.	ID=XLOC_002435;Name=XLOC_002435
A01	NewlyFind	exon	86161659	86161795	.	+	.	ID=XLOC_002435:exon_1;Parent=XLOC_002435
A01	NewlyFind	CDS	86161659	86161795	.	+	.	ID=XLOC_002435:cds_1;Parent=XLOC_002435
A01	NewlyFind	exon	86162099	86162347	.	+	.	ID=XLOC_002435:exon_2;Parent=XLOC_002435
A01	NewlyFind	CDS	86162099	86162347	.	+	.	ID=XLOC_002435:cds_2;Parent=XLOC_002435
A01	NewlyFind	mRNA	86204482	86206021	.	+	.	ID=XLOC_002437;Name=XLOC_002437
A01	NewlyFind	exon	86204482	86206021	.	+	.	ID=XLOC_002437:exon_1;Parent=XLOC_002437
A01	NewlyFind	CDS	86204482	86206021	.	+	.	ID=XLOC_002437:cds_1;Parent=XLOC_002437
A01	NewlyFind	mRNA	86207002	86207841	.	+	.	ID=XLOC_002438;Name=XLOC_002438
A01	NewlyFind	exon	86207002	86207841	.	+	.	ID=XLOC_002438:exon_1;Parent=XLOC_002438
A01	NewlyFind	CDS	86207002	86207841	.	+	.	ID=XLOC_002438:cds_1;Parent=XLOC_002438
A01	NewlyFind	mRNA	86602636	86603505	.	+	.	ID=XLOC_002439;Name=XLOC_002439
A01	NewlyFind	exon	86602636	86603505	.	+	.	ID=XLOC_002439:exon_1;Parent=XLOC_002439
A01	NewlyFind	CDS	86602636	86603505	.	+	.	ID=XLOC_002439:cds_1;Parent=XLOC_002439
A01	NewlyFind	mRNA	86627637	86628598	.	+	.	ID=XLOC_002440;Name=XLOC_002440
A01	NewlyFind	exon	86627637	86628598	.	+	.	ID=XLOC_002440:exon_1;Parent=XLOC_002440
A01	NewlyFind	CDS	86627637	86628598	.	+	.	ID=XLOC_002440:cds_1;Parent=XLOC_002440
A01	NewlyFind	mRNA	87010121	87011260	.	+	.	ID=XLOC_002441;Name=XLOC_002441
A01	NewlyFind	exon	87010121	87011260	.	+	.	ID=XLOC_002441:exon_1;Parent=XLOC_002441
A01	NewlyFind	CDS	87010121	87011260	.	+	.	ID=XLOC_002441:cds_1;Parent=XLOC_002441
A01	NewlyFind	mRNA	87328968	87330589	.	-	.	ID=XLOC_002442;Name=XLOC_002442
A01	NewlyFind	exon	87328968	87330589	.	-	.	ID=XLOC_002442:exon_1;Parent=XLOC_002442
A01	NewlyFind	CDS	87328968	87330589	.	-	.	ID=XLOC_002442:cds_1;Parent=XLOC_002442
A01	NewlyFind	mRNA	87332911	87336145	.	-	.	ID=XLOC_002443;Name=XLOC_002443
A01	NewlyFind	exon	87332911	87336145	.	-	.	ID=XLOC_002443:exon_1;Parent=XLOC_002443
A01	NewlyFind	CDS	87332911	87336145	.	-	.	ID=XLOC_002443:cds_1;Parent=XLOC_002443
A01	NewlyFind	mRNA	87363429	87363759	.	+	.	ID=XLOC_002444;Name=XLOC_002444
A01	NewlyFind	exon	87363429	87363759	.	+	.	ID=XLOC_002444:exon_1;Parent=XLOC_002444
A01	NewlyFind	CDS	87363429	87363759	.	+	.	ID=XLOC_002444:cds_1;Parent=XLOC_002444
A01	NewlyFind	mRNA	88452940	88453214	.	+	.	ID=XLOC_002445;Name=XLOC_002445
A01	NewlyFind	exon	88452940	88453214	.	+	.	ID=XLOC_002445:exon_1;Parent=XLOC_002445
A01	NewlyFind	CDS	88452940	88453214	.	+	.	ID=XLOC_002445:cds_1;Parent=XLOC_002445
A01	NewlyFind	mRNA	88463284	88463990	.	+	.	ID=XLOC_002446;Name=XLOC_002446
A01	NewlyFind	exon	88463284	88463990	.	+	.	ID=XLOC_002446:exon_1;Parent=XLOC_002446
A01	NewlyFind	CDS	88463284	88463990	.	+	.	ID=XLOC_002446:cds_1;Parent=XLOC_002446
A01	NewlyFind	mRNA	88516675	88517071	.	.	.	ID=XLOC_002447;Name=XLOC_002447
A01	NewlyFind	exon	88516675	88517071	.	.	.	ID=XLOC_002447:exon_1;Parent=XLOC_002447
A01	NewlyFind	CDS	88516675	88517071	.	.	.	ID=XLOC_002447:cds_1;Parent=XLOC_002447
A01	NewlyFind	mRNA	88823828	88824558	.	+	.	ID=XLOC_002448;Name=XLOC_002448
A01	NewlyFind	exon	88823828	88824558	.	+	.	ID=XLOC_002448:exon_1;Parent=XLOC_002448
A01	NewlyFind	CDS	88823828	88824558	.	+	.	ID=XLOC_002448:cds_1;Parent=XLOC_002448
A01	NewlyFind	mRNA	88833625	88833869	.	-	.	ID=XLOC_002449;Name=XLOC_002449
A01	NewlyFind	exon	88833625	88833869	.	-	.	ID=XLOC_002449:exon_1;Parent=XLOC_002449
A01	NewlyFind	CDS	88833625	88833869	.	-	.	ID=XLOC_002449:cds_1;Parent=XLOC_002449
A01	NewlyFind	mRNA	88834135	88834918	.	.	.	ID=XLOC_002450;Name=XLOC_002450
A01	NewlyFind	exon	88834135	88834918	.	.	.	ID=XLOC_002450:exon_1;Parent=XLOC_002450
A01	NewlyFind	CDS	88834135	88834918	.	.	.	ID=XLOC_002450:cds_1;Parent=XLOC_002450
A01	NewlyFind	mRNA	88908547	88908991	.	+	.	ID=XLOC_002451;Name=XLOC_002451
A01	NewlyFind	exon	88908547	88908991	.	+	.	ID=XLOC_002451:exon_1;Parent=XLOC_002451
A01	NewlyFind	CDS	88908547	88908991	.	+	.	ID=XLOC_002451:cds_1;Parent=XLOC_002451
A01	NewlyFind	mRNA	89577981	89581106	.	+	.	ID=XLOC_002452;Name=XLOC_002452
A01	NewlyFind	exon	89577981	89581106	.	+	.	ID=XLOC_002452:exon_1;Parent=XLOC_002452
A01	NewlyFind	CDS	89577981	89581106	.	+	.	ID=XLOC_002452:cds_1;Parent=XLOC_002452
A01	NewlyFind	mRNA	89581201	89582154	.	+	.	ID=XLOC_002453;Name=XLOC_002453
A01	NewlyFind	exon	89581201	89582154	.	+	.	ID=XLOC_002453:exon_1;Parent=XLOC_002453
A01	NewlyFind	CDS	89581201	89582154	.	+	.	ID=XLOC_002453:cds_1;Parent=XLOC_002453
A01	NewlyFind	mRNA	89711962	89712529	.	.	.	ID=XLOC_002454;Name=XLOC_002454
A01	NewlyFind	exon	89711962	89712529	.	.	.	ID=XLOC_002454:exon_1;Parent=XLOC_002454
A01	NewlyFind	CDS	89711962	89712529	.	.	.	ID=XLOC_002454:cds_1;Parent=XLOC_002454
A01	NewlyFind	mRNA	89847165	89847649	.	+	.	ID=XLOC_002455;Name=XLOC_002455
A01	NewlyFind	exon	89847165	89847649	.	+	.	ID=XLOC_002455:exon_1;Parent=XLOC_002455
A01	NewlyFind	CDS	89847165	89847649	.	+	.	ID=XLOC_002455:cds_1;Parent=XLOC_002455
A01	NewlyFind	mRNA	89882426	89883725	.	+	.	ID=XLOC_002456;Name=XLOC_002456
A01	NewlyFind	exon	89882426	89883725	.	+	.	ID=XLOC_002456:exon_1;Parent=XLOC_002456
A01	NewlyFind	CDS	89882426	89883725	.	+	.	ID=XLOC_002456:cds_1;Parent=XLOC_002456
A01	NewlyFind	mRNA	90287374	90287506	.	+	.	ID=XLOC_002458;Name=XLOC_002458
A01	NewlyFind	exon	90287374	90287506	.	+	.	ID=XLOC_002458:exon_1;Parent=XLOC_002458
A01	NewlyFind	CDS	90287374	90287506	.	+	.	ID=XLOC_002458:cds_1;Parent=XLOC_002458
A01	NewlyFind	mRNA	90334880	90335147	.	-	.	ID=XLOC_002459;Name=XLOC_002459
A01	NewlyFind	exon	90334880	90335147	.	-	.	ID=XLOC_002459:exon_1;Parent=XLOC_002459
A01	NewlyFind	CDS	90334880	90335147	.	-	.	ID=XLOC_002459:cds_1;Parent=XLOC_002459
A01	NewlyFind	mRNA	90351117	90352052	.	-	.	ID=XLOC_002460;Name=XLOC_002460
A01	NewlyFind	exon	90351117	90352052	.	-	.	ID=XLOC_002460:exon_1;Parent=XLOC_002460
A01	NewlyFind	CDS	90351117	90352052	.	-	.	ID=XLOC_002460:cds_1;Parent=XLOC_002460
A01	NewlyFind	mRNA	90356581	90357595	.	+	.	ID=XLOC_002461;Name=XLOC_002461
A01	NewlyFind	exon	90356581	90357595	.	+	.	ID=XLOC_002461:exon_1;Parent=XLOC_002461
A01	NewlyFind	CDS	90356581	90357595	.	+	.	ID=XLOC_002461:cds_1;Parent=XLOC_002461
A01	NewlyFind	mRNA	90423269	90423658	.	+	.	ID=XLOC_002462;Name=XLOC_002462
A01	NewlyFind	exon	90423269	90423658	.	+	.	ID=XLOC_002462:exon_1;Parent=XLOC_002462
A01	NewlyFind	CDS	90423269	90423658	.	+	.	ID=XLOC_002462:cds_1;Parent=XLOC_002462
A01	NewlyFind	mRNA	90464250	90465620	.	+	.	ID=XLOC_002463;Name=XLOC_002463
A01	NewlyFind	exon	90464250	90465620	.	+	.	ID=XLOC_002463:exon_1;Parent=XLOC_002463
A01	NewlyFind	CDS	90464250	90465620	.	+	.	ID=XLOC_002463:cds_1;Parent=XLOC_002463
A01	NewlyFind	mRNA	90587943	90588730	.	+	.	ID=XLOC_002464;Name=XLOC_002464
A01	NewlyFind	exon	90587943	90588730	.	+	.	ID=XLOC_002464:exon_1;Parent=XLOC_002464
A01	NewlyFind	CDS	90587943	90588730	.	+	.	ID=XLOC_002464:cds_1;Parent=XLOC_002464
A01	NewlyFind	mRNA	90778783	90779554	.	+	.	ID=XLOC_002465;Name=XLOC_002465
A01	NewlyFind	exon	90778783	90779554	.	+	.	ID=XLOC_002465:exon_1;Parent=XLOC_002465
A01	NewlyFind	CDS	90778783	90779554	.	+	.	ID=XLOC_002465:cds_1;Parent=XLOC_002465
A01	NewlyFind	mRNA	90867807	90868311	.	+	.	ID=XLOC_002467;Name=XLOC_002467
A01	NewlyFind	exon	90867807	90868311	.	+	.	ID=XLOC_002467:exon_1;Parent=XLOC_002467
A01	NewlyFind	CDS	90867807	90868311	.	+	.	ID=XLOC_002467:cds_1;Parent=XLOC_002467
A01	NewlyFind	mRNA	90929995	90931314	.	.	.	ID=XLOC_002470;Name=XLOC_002470
A01	NewlyFind	exon	90929995	90931314	.	.	.	ID=XLOC_002470:exon_1;Parent=XLOC_002470
A01	NewlyFind	CDS	90929995	90931314	.	.	.	ID=XLOC_002470:cds_1;Parent=XLOC_002470
A01	NewlyFind	mRNA	90940402	90956121	.	-	.	ID=XLOC_002471;Name=XLOC_002471
A01	NewlyFind	exon	90940402	90956121	.	-	.	ID=XLOC_002471:exon_1;Parent=XLOC_002471
A01	NewlyFind	CDS	90940402	90956121	.	-	.	ID=XLOC_002471:cds_1;Parent=XLOC_002471
A01	NewlyFind	mRNA	90956929	90957702	.	+	.	ID=XLOC_002472;Name=XLOC_002472
A01	NewlyFind	exon	90956929	90957702	.	+	.	ID=XLOC_002472:exon_1;Parent=XLOC_002472
A01	NewlyFind	CDS	90956929	90957702	.	+	.	ID=XLOC_002472:cds_1;Parent=XLOC_002472
A01	NewlyFind	mRNA	90964225	90966574	.	+	.	ID=XLOC_002473;Name=XLOC_002473
A01	NewlyFind	exon	90964225	90966574	.	+	.	ID=XLOC_002473:exon_1;Parent=XLOC_002473
A01	NewlyFind	CDS	90964225	90966574	.	+	.	ID=XLOC_002473:cds_1;Parent=XLOC_002473
A01	NewlyFind	mRNA	91456752	91458317	.	-	.	ID=XLOC_002474;Name=XLOC_002474
A01	NewlyFind	exon	91456752	91458317	.	-	.	ID=XLOC_002474:exon_1;Parent=XLOC_002474
A01	NewlyFind	CDS	91456752	91458317	.	-	.	ID=XLOC_002474:cds_1;Parent=XLOC_002474
A01	NewlyFind	mRNA	91645595	91646735	.	-	.	ID=XLOC_002475;Name=XLOC_002475
A01	NewlyFind	exon	91645595	91646735	.	-	.	ID=XLOC_002475:exon_1;Parent=XLOC_002475
A01	NewlyFind	CDS	91645595	91646735	.	-	.	ID=XLOC_002475:cds_1;Parent=XLOC_002475
A01	NewlyFind	mRNA	91904996	91905942	.	-	.	ID=XLOC_002477;Name=XLOC_002477
A01	NewlyFind	exon	91904996	91905942	.	-	.	ID=XLOC_002477:exon_1;Parent=XLOC_002477
A01	NewlyFind	CDS	91904996	91905942	.	-	.	ID=XLOC_002477:cds_1;Parent=XLOC_002477
A01	NewlyFind	mRNA	92012370	92013587	.	+	.	ID=XLOC_002478;Name=XLOC_002478
A01	NewlyFind	exon	92012370	92013587	.	+	.	ID=XLOC_002478:exon_1;Parent=XLOC_002478
A01	NewlyFind	CDS	92012370	92013587	.	+	.	ID=XLOC_002478:cds_1;Parent=XLOC_002478
A01	NewlyFind	mRNA	92013640	92014354	.	+	.	ID=XLOC_002479;Name=XLOC_002479
A01	NewlyFind	exon	92013640	92014354	.	+	.	ID=XLOC_002479:exon_1;Parent=XLOC_002479
A01	NewlyFind	CDS	92013640	92014354	.	+	.	ID=XLOC_002479:cds_1;Parent=XLOC_002479
A01	NewlyFind	mRNA	92014770	92015375	.	+	.	ID=XLOC_002480;Name=XLOC_002480
A01	NewlyFind	exon	92014770	92015375	.	+	.	ID=XLOC_002480:exon_1;Parent=XLOC_002480
A01	NewlyFind	CDS	92014770	92015375	.	+	.	ID=XLOC_002480:cds_1;Parent=XLOC_002480
A01	NewlyFind	mRNA	92015782	92016359	.	+	.	ID=XLOC_002481;Name=XLOC_002481
A01	NewlyFind	exon	92015782	92016359	.	+	.	ID=XLOC_002481:exon_1;Parent=XLOC_002481
A01	NewlyFind	CDS	92015782	92016359	.	+	.	ID=XLOC_002481:cds_1;Parent=XLOC_002481
A01	NewlyFind	mRNA	92016547	92016735	.	+	.	ID=XLOC_002482;Name=XLOC_002482
A01	NewlyFind	exon	92016547	92016735	.	+	.	ID=XLOC_002482:exon_1;Parent=XLOC_002482
A01	NewlyFind	CDS	92016547	92016735	.	+	.	ID=XLOC_002482:cds_1;Parent=XLOC_002482
A01	NewlyFind	mRNA	92199660	92200916	.	.	.	ID=XLOC_002486;Name=XLOC_002486
A01	NewlyFind	exon	92199660	92200916	.	.	.	ID=XLOC_002486:exon_1;Parent=XLOC_002486
A01	NewlyFind	CDS	92199660	92200916	.	.	.	ID=XLOC_002486:cds_1;Parent=XLOC_002486
A01	NewlyFind	mRNA	92260746	92263692	.	-	.	ID=XLOC_002487;Name=XLOC_002487
A01	NewlyFind	exon	92260746	92263692	.	-	.	ID=XLOC_002487:exon_1;Parent=XLOC_002487
A01	NewlyFind	CDS	92260746	92263692	.	-	.	ID=XLOC_002487:cds_1;Parent=XLOC_002487
A01	NewlyFind	mRNA	92409208	92409759	.	.	.	ID=XLOC_002489;Name=XLOC_002489
A01	NewlyFind	exon	92409208	92409759	.	.	.	ID=XLOC_002489:exon_1;Parent=XLOC_002489
A01	NewlyFind	CDS	92409208	92409759	.	.	.	ID=XLOC_002489:cds_1;Parent=XLOC_002489
A01	NewlyFind	mRNA	92494202	92495503	.	-	.	ID=XLOC_002490;Name=XLOC_002490
A01	NewlyFind	exon	92494202	92495503	.	-	.	ID=XLOC_002490:exon_1;Parent=XLOC_002490
A01	NewlyFind	CDS	92494202	92495503	.	-	.	ID=XLOC_002490:cds_1;Parent=XLOC_002490
A01	NewlyFind	mRNA	92556064	92556718	.	-	.	ID=XLOC_002491;Name=XLOC_002491
A01	NewlyFind	exon	92556064	92556718	.	-	.	ID=XLOC_002491:exon_1;Parent=XLOC_002491
A01	NewlyFind	CDS	92556064	92556718	.	-	.	ID=XLOC_002491:cds_1;Parent=XLOC_002491
A01	NewlyFind	mRNA	92556774	92557745	.	-	.	ID=XLOC_002492;Name=XLOC_002492
A01	NewlyFind	exon	92556774	92557745	.	-	.	ID=XLOC_002492:exon_1;Parent=XLOC_002492
A01	NewlyFind	CDS	92556774	92557745	.	-	.	ID=XLOC_002492:cds_1;Parent=XLOC_002492
A01	NewlyFind	mRNA	92766714	92767587	.	.	.	ID=XLOC_002493;Name=XLOC_002493
A01	NewlyFind	exon	92766714	92767587	.	.	.	ID=XLOC_002493:exon_1;Parent=XLOC_002493
A01	NewlyFind	CDS	92766714	92767587	.	.	.	ID=XLOC_002493:cds_1;Parent=XLOC_002493
A01	NewlyFind	mRNA	92862420	92863171	.	.	.	ID=XLOC_002494;Name=XLOC_002494
A01	NewlyFind	exon	92862420	92863171	.	.	.	ID=XLOC_002494:exon_1;Parent=XLOC_002494
A01	NewlyFind	CDS	92862420	92863171	.	.	.	ID=XLOC_002494:cds_1;Parent=XLOC_002494
A01	NewlyFind	mRNA	92892668	92895345	.	+	.	ID=XLOC_002495;Name=XLOC_002495
A01	NewlyFind	exon	92892668	92895345	.	+	.	ID=XLOC_002495:exon_1;Parent=XLOC_002495
A01	NewlyFind	CDS	92892668	92895345	.	+	.	ID=XLOC_002495:cds_1;Parent=XLOC_002495
A01	NewlyFind	mRNA	92895549	92897242	.	+	.	ID=XLOC_002496;Name=XLOC_002496
A01	NewlyFind	exon	92895549	92897242	.	+	.	ID=XLOC_002496:exon_1;Parent=XLOC_002496
A01	NewlyFind	CDS	92895549	92897242	.	+	.	ID=XLOC_002496:cds_1;Parent=XLOC_002496
A01	NewlyFind	mRNA	92897294	92898241	.	+	.	ID=XLOC_002497;Name=XLOC_002497
A01	NewlyFind	exon	92897294	92898241	.	+	.	ID=XLOC_002497:exon_1;Parent=XLOC_002497
A01	NewlyFind	CDS	92897294	92898241	.	+	.	ID=XLOC_002497:cds_1;Parent=XLOC_002497
A01	NewlyFind	mRNA	92948506	92949310	.	+	.	ID=XLOC_002498;Name=XLOC_002498
A01	NewlyFind	exon	92948506	92949310	.	+	.	ID=XLOC_002498:exon_1;Parent=XLOC_002498
A01	NewlyFind	CDS	92948506	92949310	.	+	.	ID=XLOC_002498:cds_1;Parent=XLOC_002498
A01	NewlyFind	mRNA	92970197	92970791	.	-	.	ID=XLOC_002499;Name=XLOC_002499
A01	NewlyFind	exon	92970197	92970791	.	-	.	ID=XLOC_002499:exon_1;Parent=XLOC_002499
A01	NewlyFind	CDS	92970197	92970791	.	-	.	ID=XLOC_002499:cds_1;Parent=XLOC_002499
A01	NewlyFind	mRNA	92972234	92973620	.	-	.	ID=XLOC_002500;Name=XLOC_002500
A01	NewlyFind	exon	92972234	92973620	.	-	.	ID=XLOC_002500:exon_1;Parent=XLOC_002500
A01	NewlyFind	CDS	92972234	92973620	.	-	.	ID=XLOC_002500:cds_1;Parent=XLOC_002500
A01	NewlyFind	mRNA	93011099	93012667	.	+	.	ID=XLOC_002501;Name=XLOC_002501
A01	NewlyFind	exon	93011099	93012667	.	+	.	ID=XLOC_002501:exon_1;Parent=XLOC_002501
A01	NewlyFind	CDS	93011099	93012667	.	+	.	ID=XLOC_002501:cds_1;Parent=XLOC_002501
A01	NewlyFind	mRNA	93045001	93045814	.	.	.	ID=XLOC_002502;Name=XLOC_002502
A01	NewlyFind	exon	93045001	93045814	.	.	.	ID=XLOC_002502:exon_1;Parent=XLOC_002502
A01	NewlyFind	CDS	93045001	93045814	.	.	.	ID=XLOC_002502:cds_1;Parent=XLOC_002502
A01	NewlyFind	mRNA	93085622	93086312	.	-	.	ID=XLOC_002503;Name=XLOC_002503
A01	NewlyFind	exon	93085622	93086312	.	-	.	ID=XLOC_002503:exon_1;Parent=XLOC_002503
A01	NewlyFind	CDS	93085622	93086312	.	-	.	ID=XLOC_002503:cds_1;Parent=XLOC_002503
A01	NewlyFind	mRNA	93111948	93116258	.	-	.	ID=XLOC_002504;Name=XLOC_002504
A01	NewlyFind	exon	93111948	93116258	.	-	.	ID=XLOC_002504:exon_1;Parent=XLOC_002504
A01	NewlyFind	CDS	93111948	93116258	.	-	.	ID=XLOC_002504:cds_1;Parent=XLOC_002504
A01	NewlyFind	mRNA	93117747	93118249	.	.	.	ID=XLOC_002505;Name=XLOC_002505
A01	NewlyFind	exon	93117747	93118249	.	.	.	ID=XLOC_002505:exon_1;Parent=XLOC_002505
A01	NewlyFind	CDS	93117747	93118249	.	.	.	ID=XLOC_002505:cds_1;Parent=XLOC_002505
A01	NewlyFind	mRNA	93118966	93120881	.	+	.	ID=XLOC_002506;Name=XLOC_002506
A01	NewlyFind	exon	93118966	93120881	.	+	.	ID=XLOC_002506:exon_1;Parent=XLOC_002506
A01	NewlyFind	CDS	93118966	93120881	.	+	.	ID=XLOC_002506:cds_1;Parent=XLOC_002506
A01	NewlyFind	mRNA	93240625	93242034	.	-	.	ID=XLOC_002507;Name=XLOC_002507
A01	NewlyFind	exon	93240625	93242034	.	-	.	ID=XLOC_002507:exon_1;Parent=XLOC_002507
A01	NewlyFind	CDS	93240625	93242034	.	-	.	ID=XLOC_002507:cds_1;Parent=XLOC_002507
A01	NewlyFind	mRNA	93256066	93256523	.	+	.	ID=XLOC_002508;Name=XLOC_002508
A01	NewlyFind	exon	93256066	93256523	.	+	.	ID=XLOC_002508:exon_1;Parent=XLOC_002508
A01	NewlyFind	CDS	93256066	93256523	.	+	.	ID=XLOC_002508:cds_1;Parent=XLOC_002508
A01	NewlyFind	mRNA	93262269	93263606	.	+	.	ID=XLOC_002509;Name=XLOC_002509
A01	NewlyFind	exon	93262269	93263606	.	+	.	ID=XLOC_002509:exon_1;Parent=XLOC_002509
A01	NewlyFind	CDS	93262269	93263606	.	+	.	ID=XLOC_002509:cds_1;Parent=XLOC_002509
A01	NewlyFind	mRNA	93687806	93688892	.	+	.	ID=XLOC_002510;Name=XLOC_002510
A01	NewlyFind	exon	93687806	93688892	.	+	.	ID=XLOC_002510:exon_1;Parent=XLOC_002510
A01	NewlyFind	CDS	93687806	93688892	.	+	.	ID=XLOC_002510:cds_1;Parent=XLOC_002510
A01	NewlyFind	mRNA	93768007	93768953	.	-	.	ID=XLOC_002512;Name=XLOC_002512
A01	NewlyFind	exon	93768007	93768953	.	-	.	ID=XLOC_002512:exon_1;Parent=XLOC_002512
A01	NewlyFind	CDS	93768007	93768953	.	-	.	ID=XLOC_002512:cds_1;Parent=XLOC_002512
A01	NewlyFind	mRNA	93827062	93828285	.	-	.	ID=XLOC_002513;Name=XLOC_002513
A01	NewlyFind	exon	93827062	93828285	.	-	.	ID=XLOC_002513:exon_1;Parent=XLOC_002513
A01	NewlyFind	CDS	93827062	93828285	.	-	.	ID=XLOC_002513:cds_1;Parent=XLOC_002513
A01	NewlyFind	mRNA	93852539	93853533	.	.	.	ID=XLOC_002514;Name=XLOC_002514
A01	NewlyFind	exon	93852539	93853533	.	.	.	ID=XLOC_002514:exon_1;Parent=XLOC_002514
A01	NewlyFind	CDS	93852539	93853533	.	.	.	ID=XLOC_002514:cds_1;Parent=XLOC_002514
A01	NewlyFind	mRNA	94011433	94013662	.	-	.	ID=XLOC_002515;Name=XLOC_002515
A01	NewlyFind	exon	94011433	94013662	.	-	.	ID=XLOC_002515:exon_1;Parent=XLOC_002515
A01	NewlyFind	CDS	94011433	94013662	.	-	.	ID=XLOC_002515:cds_1;Parent=XLOC_002515
A01	NewlyFind	mRNA	94076664	94078055	.	-	.	ID=XLOC_002516;Name=XLOC_002516
A01	NewlyFind	exon	94076664	94078055	.	-	.	ID=XLOC_002516:exon_1;Parent=XLOC_002516
A01	NewlyFind	CDS	94076664	94078055	.	-	.	ID=XLOC_002516:cds_1;Parent=XLOC_002516
A01	NewlyFind	mRNA	94089732	94090086	.	-	.	ID=XLOC_002517;Name=XLOC_002517
A01	NewlyFind	exon	94089732	94090086	.	-	.	ID=XLOC_002517:exon_1;Parent=XLOC_002517
A01	NewlyFind	CDS	94089732	94090086	.	-	.	ID=XLOC_002517:cds_1;Parent=XLOC_002517
A01	NewlyFind	mRNA	94217841	94218716	.	-	.	ID=XLOC_002518;Name=XLOC_002518
A01	NewlyFind	exon	94217841	94218716	.	-	.	ID=XLOC_002518:exon_1;Parent=XLOC_002518
A01	NewlyFind	CDS	94217841	94218716	.	-	.	ID=XLOC_002518:cds_1;Parent=XLOC_002518
A01	NewlyFind	mRNA	94368997	94370870	.	-	.	ID=XLOC_002519;Name=XLOC_002519
A01	NewlyFind	exon	94368997	94370870	.	-	.	ID=XLOC_002519:exon_1;Parent=XLOC_002519
A01	NewlyFind	CDS	94368997	94370870	.	-	.	ID=XLOC_002519:cds_1;Parent=XLOC_002519
A01	NewlyFind	mRNA	94371253	94372026	.	-	.	ID=XLOC_002520;Name=XLOC_002520
A01	NewlyFind	exon	94371253	94372026	.	-	.	ID=XLOC_002520:exon_1;Parent=XLOC_002520
A01	NewlyFind	CDS	94371253	94372026	.	-	.	ID=XLOC_002520:cds_1;Parent=XLOC_002520
A01	NewlyFind	mRNA	94372928	94374038	.	-	.	ID=XLOC_002521;Name=XLOC_002521
A01	NewlyFind	exon	94372928	94374038	.	-	.	ID=XLOC_002521:exon_1;Parent=XLOC_002521
A01	NewlyFind	CDS	94372928	94374038	.	-	.	ID=XLOC_002521:cds_1;Parent=XLOC_002521
A01	NewlyFind	mRNA	94466683	94468174	.	+	.	ID=XLOC_002522;Name=XLOC_002522
A01	NewlyFind	exon	94466683	94468174	.	+	.	ID=XLOC_002522:exon_1;Parent=XLOC_002522
A01	NewlyFind	CDS	94466683	94468174	.	+	.	ID=XLOC_002522:cds_1;Parent=XLOC_002522
A01	NewlyFind	mRNA	94469370	94472283	.	-	.	ID=XLOC_002523;Name=XLOC_002523
A01	NewlyFind	exon	94469370	94472283	.	-	.	ID=XLOC_002523:exon_1;Parent=XLOC_002523
A01	NewlyFind	CDS	94469370	94472283	.	-	.	ID=XLOC_002523:cds_1;Parent=XLOC_002523
A01	NewlyFind	mRNA	94496077	94496841	.	+	.	ID=XLOC_002524;Name=XLOC_002524
A01	NewlyFind	exon	94496077	94496841	.	+	.	ID=XLOC_002524:exon_1;Parent=XLOC_002524
A01	NewlyFind	CDS	94496077	94496841	.	+	.	ID=XLOC_002524:cds_1;Parent=XLOC_002524
A01	NewlyFind	mRNA	94828906	94829718	.	+	.	ID=XLOC_002525;Name=XLOC_002525
A01	NewlyFind	exon	94828906	94829718	.	+	.	ID=XLOC_002525:exon_1;Parent=XLOC_002525
A01	NewlyFind	CDS	94828906	94829718	.	+	.	ID=XLOC_002525:cds_1;Parent=XLOC_002525
A01	NewlyFind	mRNA	94846407	94848914	.	-	.	ID=XLOC_002526;Name=XLOC_002526
A01	NewlyFind	exon	94846407	94848914	.	-	.	ID=XLOC_002526:exon_1;Parent=XLOC_002526
A01	NewlyFind	CDS	94846407	94848914	.	-	.	ID=XLOC_002526:cds_1;Parent=XLOC_002526
A01	NewlyFind	mRNA	94884513	94884855	.	+	.	ID=XLOC_002527;Name=XLOC_002527
A01	NewlyFind	exon	94884513	94884855	.	+	.	ID=XLOC_002527:exon_1;Parent=XLOC_002527
A01	NewlyFind	CDS	94884513	94884855	.	+	.	ID=XLOC_002527:cds_1;Parent=XLOC_002527
A01	NewlyFind	mRNA	94960457	94961274	.	-	.	ID=XLOC_002528;Name=XLOC_002528
A01	NewlyFind	exon	94960457	94961274	.	-	.	ID=XLOC_002528:exon_1;Parent=XLOC_002528
A01	NewlyFind	CDS	94960457	94961274	.	-	.	ID=XLOC_002528:cds_1;Parent=XLOC_002528
A01	NewlyFind	mRNA	94981625	94982795	.	+	.	ID=XLOC_002529;Name=XLOC_002529
A01	NewlyFind	exon	94981625	94982795	.	+	.	ID=XLOC_002529:exon_1;Parent=XLOC_002529
A01	NewlyFind	CDS	94981625	94982795	.	+	.	ID=XLOC_002529:cds_1;Parent=XLOC_002529
A01	NewlyFind	mRNA	95189672	95191181	.	+	.	ID=XLOC_002530;Name=XLOC_002530
A01	NewlyFind	exon	95189672	95191181	.	+	.	ID=XLOC_002530:exon_1;Parent=XLOC_002530
A01	NewlyFind	CDS	95189672	95191181	.	+	.	ID=XLOC_002530:cds_1;Parent=XLOC_002530
A01	NewlyFind	mRNA	95268257	95271018	.	+	.	ID=XLOC_002531;Name=XLOC_002531
A01	NewlyFind	exon	95268257	95271018	.	+	.	ID=XLOC_002531:exon_1;Parent=XLOC_002531
A01	NewlyFind	CDS	95268257	95271018	.	+	.	ID=XLOC_002531:cds_1;Parent=XLOC_002531
A01	NewlyFind	mRNA	95369149	95370585	.	+	.	ID=XLOC_002532;Name=XLOC_002532
A01	NewlyFind	exon	95369149	95370585	.	+	.	ID=XLOC_002532:exon_1;Parent=XLOC_002532
A01	NewlyFind	CDS	95369149	95370585	.	+	.	ID=XLOC_002532:cds_1;Parent=XLOC_002532
A01	NewlyFind	mRNA	95688684	95690613	.	.	.	ID=XLOC_002533;Name=XLOC_002533
A01	NewlyFind	exon	95688684	95690613	.	.	.	ID=XLOC_002533:exon_1;Parent=XLOC_002533
A01	NewlyFind	CDS	95688684	95690613	.	.	.	ID=XLOC_002533:cds_1;Parent=XLOC_002533
A01	NewlyFind	mRNA	95697113	95703525	.	+	.	ID=XLOC_002534;Name=XLOC_002534
A01	NewlyFind	exon	95697113	95703525	.	+	.	ID=XLOC_002534:exon_1;Parent=XLOC_002534
A01	NewlyFind	CDS	95697113	95703525	.	+	.	ID=XLOC_002534:cds_1;Parent=XLOC_002534
A01	NewlyFind	mRNA	95722242	95723069	.	.	.	ID=XLOC_002535;Name=XLOC_002535
A01	NewlyFind	exon	95722242	95723069	.	.	.	ID=XLOC_002535:exon_1;Parent=XLOC_002535
A01	NewlyFind	CDS	95722242	95723069	.	.	.	ID=XLOC_002535:cds_1;Parent=XLOC_002535
A01	NewlyFind	mRNA	95727653	95728078	.	-	.	ID=XLOC_002536;Name=XLOC_002536
A01	NewlyFind	exon	95727653	95728078	.	-	.	ID=XLOC_002536:exon_1;Parent=XLOC_002536
A01	NewlyFind	CDS	95727653	95728078	.	-	.	ID=XLOC_002536:cds_1;Parent=XLOC_002536
A01	NewlyFind	mRNA	95782242	95783601	.	+	.	ID=XLOC_002537;Name=XLOC_002537
A01	NewlyFind	exon	95782242	95783601	.	+	.	ID=XLOC_002537:exon_1;Parent=XLOC_002537
A01	NewlyFind	CDS	95782242	95783601	.	+	.	ID=XLOC_002537:cds_1;Parent=XLOC_002537
A01	NewlyFind	mRNA	95979357	95979721	.	-	.	ID=XLOC_002538;Name=XLOC_002538
A01	NewlyFind	exon	95979357	95979721	.	-	.	ID=XLOC_002538:exon_1;Parent=XLOC_002538
A01	NewlyFind	CDS	95979357	95979721	.	-	.	ID=XLOC_002538:cds_1;Parent=XLOC_002538
A01	NewlyFind	mRNA	96048866	96049666	.	-	.	ID=XLOC_002539;Name=XLOC_002539
A01	NewlyFind	exon	96048866	96049666	.	-	.	ID=XLOC_002539:exon_1;Parent=XLOC_002539
A01	NewlyFind	CDS	96048866	96049666	.	-	.	ID=XLOC_002539:cds_1;Parent=XLOC_002539
A01	NewlyFind	mRNA	96089545	96090209	.	+	.	ID=XLOC_002540;Name=XLOC_002540
A01	NewlyFind	exon	96089545	96090209	.	+	.	ID=XLOC_002540:exon_1;Parent=XLOC_002540
A01	NewlyFind	CDS	96089545	96090209	.	+	.	ID=XLOC_002540:cds_1;Parent=XLOC_002540
A01	NewlyFind	mRNA	96191193	96192311	.	-	.	ID=XLOC_002541;Name=XLOC_002541
A01	NewlyFind	exon	96191193	96192311	.	-	.	ID=XLOC_002541:exon_1;Parent=XLOC_002541
A01	NewlyFind	CDS	96191193	96192311	.	-	.	ID=XLOC_002541:cds_1;Parent=XLOC_002541
A01	NewlyFind	mRNA	96192428	96193388	.	+	.	ID=XLOC_002542;Name=XLOC_002542
A01	NewlyFind	exon	96192428	96193388	.	+	.	ID=XLOC_002542:exon_1;Parent=XLOC_002542
A01	NewlyFind	CDS	96192428	96193388	.	+	.	ID=XLOC_002542:cds_1;Parent=XLOC_002542
A01	NewlyFind	mRNA	96278036	96278976	.	-	.	ID=XLOC_002543;Name=XLOC_002543
A01	NewlyFind	exon	96278036	96278976	.	-	.	ID=XLOC_002543:exon_1;Parent=XLOC_002543
A01	NewlyFind	CDS	96278036	96278976	.	-	.	ID=XLOC_002543:cds_1;Parent=XLOC_002543
A01	NewlyFind	mRNA	96368067	96368727	.	+	.	ID=XLOC_002544;Name=XLOC_002544
A01	NewlyFind	exon	96368067	96368727	.	+	.	ID=XLOC_002544:exon_1;Parent=XLOC_002544
A01	NewlyFind	CDS	96368067	96368727	.	+	.	ID=XLOC_002544:cds_1;Parent=XLOC_002544
A01	NewlyFind	mRNA	96368778	96371124	.	+	.	ID=XLOC_002545;Name=XLOC_002545
A01	NewlyFind	exon	96368778	96371124	.	+	.	ID=XLOC_002545:exon_1;Parent=XLOC_002545
A01	NewlyFind	CDS	96368778	96371124	.	+	.	ID=XLOC_002545:cds_1;Parent=XLOC_002545
A01	NewlyFind	mRNA	96371271	96372515	.	+	.	ID=XLOC_002546;Name=XLOC_002546
A01	NewlyFind	exon	96371271	96372515	.	+	.	ID=XLOC_002546:exon_1;Parent=XLOC_002546
A01	NewlyFind	CDS	96371271	96372515	.	+	.	ID=XLOC_002546:cds_1;Parent=XLOC_002546
A01	NewlyFind	mRNA	96407049	96408003	.	+	.	ID=XLOC_002549;Name=XLOC_002549
A01	NewlyFind	exon	96407049	96408003	.	+	.	ID=XLOC_002549:exon_1;Parent=XLOC_002549
A01	NewlyFind	CDS	96407049	96408003	.	+	.	ID=XLOC_002549:cds_1;Parent=XLOC_002549
A01	NewlyFind	mRNA	96488145	96489052	.	-	.	ID=XLOC_002550;Name=XLOC_002550
A01	NewlyFind	exon	96488145	96489052	.	-	.	ID=XLOC_002550:exon_1;Parent=XLOC_002550
A01	NewlyFind	CDS	96488145	96489052	.	-	.	ID=XLOC_002550:cds_1;Parent=XLOC_002550
A01	NewlyFind	mRNA	96641149	96642702	.	.	.	ID=XLOC_002551;Name=XLOC_002551
A01	NewlyFind	exon	96641149	96642702	.	.	.	ID=XLOC_002551:exon_1;Parent=XLOC_002551
A01	NewlyFind	CDS	96641149	96642702	.	.	.	ID=XLOC_002551:cds_1;Parent=XLOC_002551
A01	NewlyFind	mRNA	96718240	96718592	.	-	.	ID=XLOC_002552;Name=XLOC_002552
A01	NewlyFind	exon	96718240	96718592	.	-	.	ID=XLOC_002552:exon_1;Parent=XLOC_002552
A01	NewlyFind	CDS	96718240	96718592	.	-	.	ID=XLOC_002552:cds_1;Parent=XLOC_002552
A01	NewlyFind	mRNA	96794949	96795421	.	.	.	ID=XLOC_002553;Name=XLOC_002553
A01	NewlyFind	exon	96794949	96795421	.	.	.	ID=XLOC_002553:exon_1;Parent=XLOC_002553
A01	NewlyFind	CDS	96794949	96795421	.	.	.	ID=XLOC_002553:cds_1;Parent=XLOC_002553
A01	NewlyFind	mRNA	96989098	96990136	.	+	.	ID=XLOC_002554;Name=XLOC_002554
A01	NewlyFind	exon	96989098	96990136	.	+	.	ID=XLOC_002554:exon_1;Parent=XLOC_002554
A01	NewlyFind	CDS	96989098	96990136	.	+	.	ID=XLOC_002554:cds_1;Parent=XLOC_002554
A01	NewlyFind	mRNA	97066670	97067220	.	+	.	ID=XLOC_002555;Name=XLOC_002555
A01	NewlyFind	exon	97066670	97067220	.	+	.	ID=XLOC_002555:exon_1;Parent=XLOC_002555
A01	NewlyFind	CDS	97066670	97067220	.	+	.	ID=XLOC_002555:cds_1;Parent=XLOC_002555
A01	NewlyFind	mRNA	97199345	97199830	.	-	.	ID=XLOC_002558;Name=XLOC_002558
A01	NewlyFind	exon	97199345	97199830	.	-	.	ID=XLOC_002558:exon_1;Parent=XLOC_002558
A01	NewlyFind	CDS	97199345	97199830	.	-	.	ID=XLOC_002558:cds_1;Parent=XLOC_002558
A01	NewlyFind	mRNA	97201690	97202496	.	.	.	ID=XLOC_002559;Name=XLOC_002559
A01	NewlyFind	exon	97201690	97202496	.	.	.	ID=XLOC_002559:exon_1;Parent=XLOC_002559
A01	NewlyFind	CDS	97201690	97202496	.	.	.	ID=XLOC_002559:cds_1;Parent=XLOC_002559
A01	NewlyFind	mRNA	97268218	97269115	.	-	.	ID=XLOC_002562;Name=XLOC_002562
A01	NewlyFind	exon	97268218	97269115	.	-	.	ID=XLOC_002562:exon_1;Parent=XLOC_002562
A01	NewlyFind	CDS	97268218	97269115	.	-	.	ID=XLOC_002562:cds_1;Parent=XLOC_002562
A01	NewlyFind	mRNA	97288731	97289365	.	+	.	ID=XLOC_002563;Name=XLOC_002563
A01	NewlyFind	exon	97288731	97289365	.	+	.	ID=XLOC_002563:exon_1;Parent=XLOC_002563
A01	NewlyFind	CDS	97288731	97289365	.	+	.	ID=XLOC_002563:cds_1;Parent=XLOC_002563
A01	NewlyFind	mRNA	97421106	97422562	.	-	.	ID=XLOC_002564;Name=XLOC_002564
A01	NewlyFind	exon	97421106	97422562	.	-	.	ID=XLOC_002564:exon_1;Parent=XLOC_002564
A01	NewlyFind	CDS	97421106	97422562	.	-	.	ID=XLOC_002564:cds_1;Parent=XLOC_002564
A01	NewlyFind	mRNA	97422625	97423009	.	+	.	ID=XLOC_002565;Name=XLOC_002565
A01	NewlyFind	exon	97422625	97423009	.	+	.	ID=XLOC_002565:exon_1;Parent=XLOC_002565
A01	NewlyFind	CDS	97422625	97423009	.	+	.	ID=XLOC_002565:cds_1;Parent=XLOC_002565
A01	NewlyFind	mRNA	97445490	97446030	.	+	.	ID=XLOC_002566;Name=XLOC_002566
A01	NewlyFind	exon	97445490	97446030	.	+	.	ID=XLOC_002566:exon_1;Parent=XLOC_002566
A01	NewlyFind	CDS	97445490	97446030	.	+	.	ID=XLOC_002566:cds_1;Parent=XLOC_002566
A01	NewlyFind	mRNA	97451623	97451983	.	+	.	ID=XLOC_002567;Name=XLOC_002567
A01	NewlyFind	exon	97451623	97451983	.	+	.	ID=XLOC_002567:exon_1;Parent=XLOC_002567
A01	NewlyFind	CDS	97451623	97451983	.	+	.	ID=XLOC_002567:cds_1;Parent=XLOC_002567
A01	NewlyFind	mRNA	97452077	97456575	.	+	.	ID=XLOC_002568;Name=XLOC_002568
A01	NewlyFind	exon	97452077	97456575	.	+	.	ID=XLOC_002568:exon_1;Parent=XLOC_002568
A01	NewlyFind	CDS	97452077	97456575	.	+	.	ID=XLOC_002568:cds_1;Parent=XLOC_002568
A01	NewlyFind	mRNA	97457049	97458729	.	-	.	ID=XLOC_002569;Name=XLOC_002569
A01	NewlyFind	exon	97457049	97458729	.	-	.	ID=XLOC_002569:exon_1;Parent=XLOC_002569
A01	NewlyFind	CDS	97457049	97458729	.	-	.	ID=XLOC_002569:cds_1;Parent=XLOC_002569
A01	NewlyFind	mRNA	97804451	97805195	.	+	.	ID=XLOC_002571;Name=XLOC_002571
A01	NewlyFind	exon	97804451	97805195	.	+	.	ID=XLOC_002571:exon_1;Parent=XLOC_002571
A01	NewlyFind	CDS	97804451	97805195	.	+	.	ID=XLOC_002571:cds_1;Parent=XLOC_002571
A01	NewlyFind	mRNA	97875627	97876004	.	-	.	ID=XLOC_002572;Name=XLOC_002572
A01	NewlyFind	exon	97875627	97876004	.	-	.	ID=XLOC_002572:exon_1;Parent=XLOC_002572
A01	NewlyFind	CDS	97875627	97876004	.	-	.	ID=XLOC_002572:cds_1;Parent=XLOC_002572
A01	NewlyFind	mRNA	97926586	97927048	.	-	.	ID=XLOC_002573;Name=XLOC_002573
A01	NewlyFind	exon	97926586	97927048	.	-	.	ID=XLOC_002573:exon_1;Parent=XLOC_002573
A01	NewlyFind	CDS	97926586	97927048	.	-	.	ID=XLOC_002573:cds_1;Parent=XLOC_002573
A01	NewlyFind	mRNA	97928615	97928842	.	-	.	ID=XLOC_002574;Name=XLOC_002574
A01	NewlyFind	exon	97928615	97928842	.	-	.	ID=XLOC_002574:exon_1;Parent=XLOC_002574
A01	NewlyFind	CDS	97928615	97928842	.	-	.	ID=XLOC_002574:cds_1;Parent=XLOC_002574
A01	NewlyFind	mRNA	97956845	97957116	.	.	.	ID=XLOC_002575;Name=XLOC_002575
A01	NewlyFind	exon	97956845	97957116	.	.	.	ID=XLOC_002575:exon_1;Parent=XLOC_002575
A01	NewlyFind	CDS	97956845	97957116	.	.	.	ID=XLOC_002575:cds_1;Parent=XLOC_002575
A01	NewlyFind	mRNA	98017762	98018554	.	.	.	ID=XLOC_002576;Name=XLOC_002576
A01	NewlyFind	exon	98017762	98018554	.	.	.	ID=XLOC_002576:exon_1;Parent=XLOC_002576
A01	NewlyFind	CDS	98017762	98018554	.	.	.	ID=XLOC_002576:cds_1;Parent=XLOC_002576
A01	NewlyFind	mRNA	98040997	98041988	.	+	.	ID=XLOC_002577;Name=XLOC_002577
A01	NewlyFind	exon	98040997	98041988	.	+	.	ID=XLOC_002577:exon_1;Parent=XLOC_002577
A01	NewlyFind	CDS	98040997	98041988	.	+	.	ID=XLOC_002577:cds_1;Parent=XLOC_002577
A01	NewlyFind	mRNA	98215515	98217081	.	-	.	ID=XLOC_002580;Name=XLOC_002580
A01	NewlyFind	exon	98215515	98217081	.	-	.	ID=XLOC_002580:exon_1;Parent=XLOC_002580
A01	NewlyFind	CDS	98215515	98217081	.	-	.	ID=XLOC_002580:cds_1;Parent=XLOC_002580
A01	NewlyFind	mRNA	98261367	98262001	.	-	.	ID=XLOC_002581;Name=XLOC_002581
A01	NewlyFind	exon	98261367	98262001	.	-	.	ID=XLOC_002581:exon_1;Parent=XLOC_002581
A01	NewlyFind	CDS	98261367	98262001	.	-	.	ID=XLOC_002581:cds_1;Parent=XLOC_002581
A01	NewlyFind	mRNA	98288500	98288845	.	-	.	ID=XLOC_002582;Name=XLOC_002582
A01	NewlyFind	exon	98288500	98288845	.	-	.	ID=XLOC_002582:exon_1;Parent=XLOC_002582
A01	NewlyFind	CDS	98288500	98288845	.	-	.	ID=XLOC_002582:cds_1;Parent=XLOC_002582
A01	NewlyFind	mRNA	98415323	98416070	.	-	.	ID=XLOC_002583;Name=XLOC_002583
A01	NewlyFind	exon	98415323	98416070	.	-	.	ID=XLOC_002583:exon_1;Parent=XLOC_002583
A01	NewlyFind	CDS	98415323	98416070	.	-	.	ID=XLOC_002583:cds_1;Parent=XLOC_002583
A01	NewlyFind	mRNA	98465350	98465829	.	-	.	ID=XLOC_002584;Name=XLOC_002584
A01	NewlyFind	exon	98465350	98465829	.	-	.	ID=XLOC_002584:exon_1;Parent=XLOC_002584
A01	NewlyFind	CDS	98465350	98465829	.	-	.	ID=XLOC_002584:cds_1;Parent=XLOC_002584
A01	NewlyFind	mRNA	98474956	98475114	.	-	.	ID=XLOC_002585;Name=XLOC_002585
A01	NewlyFind	exon	98474956	98475114	.	-	.	ID=XLOC_002585:exon_1;Parent=XLOC_002585
A01	NewlyFind	CDS	98474956	98475114	.	-	.	ID=XLOC_002585:cds_1;Parent=XLOC_002585
A01	NewlyFind	mRNA	98482892	98483245	.	.	.	ID=XLOC_002586;Name=XLOC_002586
A01	NewlyFind	exon	98482892	98483245	.	.	.	ID=XLOC_002586:exon_1;Parent=XLOC_002586
A01	NewlyFind	CDS	98482892	98483245	.	.	.	ID=XLOC_002586:cds_1;Parent=XLOC_002586
A01	NewlyFind	mRNA	98524592	98524741	.	+	.	ID=XLOC_002587;Name=XLOC_002587
A01	NewlyFind	exon	98524592	98524741	.	+	.	ID=XLOC_002587:exon_1;Parent=XLOC_002587
A01	NewlyFind	CDS	98524592	98524741	.	+	.	ID=XLOC_002587:cds_1;Parent=XLOC_002587
A01	NewlyFind	mRNA	98738257	98738350	.	-	.	ID=XLOC_002588;Name=XLOC_002588
A01	NewlyFind	exon	98738257	98738350	.	-	.	ID=XLOC_002588:exon_1;Parent=XLOC_002588
A01	NewlyFind	CDS	98738257	98738350	.	-	.	ID=XLOC_002588:cds_1;Parent=XLOC_002588
A01	NewlyFind	mRNA	98939960	98940808	.	-	.	ID=XLOC_002589;Name=XLOC_002589
A01	NewlyFind	exon	98939960	98940808	.	-	.	ID=XLOC_002589:exon_1;Parent=XLOC_002589
A01	NewlyFind	CDS	98939960	98940808	.	-	.	ID=XLOC_002589:cds_1;Parent=XLOC_002589
A01	NewlyFind	mRNA	99029898	99030291	.	-	.	ID=XLOC_002590;Name=XLOC_002590
A01	NewlyFind	exon	99029898	99030291	.	-	.	ID=XLOC_002590:exon_1;Parent=XLOC_002590
A01	NewlyFind	CDS	99029898	99030291	.	-	.	ID=XLOC_002590:cds_1;Parent=XLOC_002590
A01	NewlyFind	mRNA	99136488	99136970	.	-	.	ID=XLOC_002591;Name=XLOC_002591
A01	NewlyFind	exon	99136488	99136970	.	-	.	ID=XLOC_002591:exon_1;Parent=XLOC_002591
A01	NewlyFind	CDS	99136488	99136970	.	-	.	ID=XLOC_002591:cds_1;Parent=XLOC_002591
A01	NewlyFind	mRNA	99342043	99342292	.	-	.	ID=XLOC_002592;Name=XLOC_002592
A01	NewlyFind	exon	99342043	99342292	.	-	.	ID=XLOC_002592:exon_1;Parent=XLOC_002592
A01	NewlyFind	CDS	99342043	99342292	.	-	.	ID=XLOC_002592:cds_1;Parent=XLOC_002592
A01	NewlyFind	mRNA	99361318	99361625	.	.	.	ID=XLOC_002593;Name=XLOC_002593
A01	NewlyFind	exon	99361318	99361625	.	.	.	ID=XLOC_002593:exon_1;Parent=XLOC_002593
A01	NewlyFind	CDS	99361318	99361625	.	.	.	ID=XLOC_002593:cds_1;Parent=XLOC_002593
A01	NewlyFind	mRNA	99520938	99521791	.	+	.	ID=XLOC_002594;Name=XLOC_002594
A01	NewlyFind	exon	99520938	99521791	.	+	.	ID=XLOC_002594:exon_1;Parent=XLOC_002594
A01	NewlyFind	CDS	99520938	99521791	.	+	.	ID=XLOC_002594:cds_1;Parent=XLOC_002594
A01	NewlyFind	mRNA	99541785	99541918	.	+	.	ID=XLOC_002595;Name=XLOC_002595
A01	NewlyFind	exon	99541785	99541918	.	+	.	ID=XLOC_002595:exon_1;Parent=XLOC_002595
A01	NewlyFind	CDS	99541785	99541918	.	+	.	ID=XLOC_002595:cds_1;Parent=XLOC_002595
A01	NewlyFind	mRNA	99609286	99609930	.	-	.	ID=XLOC_002596;Name=XLOC_002596
A01	NewlyFind	exon	99609286	99609930	.	-	.	ID=XLOC_002596:exon_1;Parent=XLOC_002596
A01	NewlyFind	CDS	99609286	99609930	.	-	.	ID=XLOC_002596:cds_1;Parent=XLOC_002596
A01	NewlyFind	mRNA	99659351	99660088	.	+	.	ID=XLOC_002597;Name=XLOC_002597
A01	NewlyFind	exon	99659351	99660088	.	+	.	ID=XLOC_002597:exon_1;Parent=XLOC_002597
A01	NewlyFind	CDS	99659351	99660088	.	+	.	ID=XLOC_002597:cds_1;Parent=XLOC_002597
A01	NewlyFind	mRNA	99681499	99682939	.	-	.	ID=XLOC_002599;Name=XLOC_002599
A01	NewlyFind	exon	99681499	99682490	.	-	.	ID=XLOC_002599:exon_1;Parent=XLOC_002599
A01	NewlyFind	CDS	99681499	99682490	.	-	.	ID=XLOC_002599:cds_1;Parent=XLOC_002599
A01	NewlyFind	exon	99682591	99682939	.	-	.	ID=XLOC_002599:exon_2;Parent=XLOC_002599
A01	NewlyFind	CDS	99682591	99682939	.	-	.	ID=XLOC_002599:cds_2;Parent=XLOC_002599
A01	NewlyFind	mRNA	99851665	99853202	.	+	.	ID=XLOC_002601;Name=XLOC_002601
A01	NewlyFind	exon	99851665	99853202	.	+	.	ID=XLOC_002601:exon_1;Parent=XLOC_002601
A01	NewlyFind	CDS	99851665	99853202	.	+	.	ID=XLOC_002601:cds_1;Parent=XLOC_002601
A02	NewlyFind	mRNA	25	4215	.	-	.	ID=XLOC_004307;Name=XLOC_004307
A02	NewlyFind	exon	25	4215	.	-	.	ID=XLOC_004307:exon_1;Parent=XLOC_004307
A02	NewlyFind	CDS	25	4215	.	-	.	ID=XLOC_004307:cds_1;Parent=XLOC_004307
A02	NewlyFind	mRNA	5476	5864	.	-	.	ID=XLOC_004308;Name=XLOC_004308
A02	NewlyFind	exon	5476	5864	.	-	.	ID=XLOC_004308:exon_1;Parent=XLOC_004308
A02	NewlyFind	CDS	5476	5864	.	-	.	ID=XLOC_004308:cds_1;Parent=XLOC_004308
A02	NewlyFind	mRNA	7568	9635	.	-	.	ID=XLOC_004309;Name=XLOC_004309
A02	NewlyFind	exon	7568	9635	.	-	.	ID=XLOC_004309:exon_1;Parent=XLOC_004309
A02	NewlyFind	CDS	7568	9635	.	-	.	ID=XLOC_004309:cds_1;Parent=XLOC_004309
A02	NewlyFind	mRNA	10589	11370	.	-	.	ID=XLOC_004310;Name=XLOC_004310
A02	NewlyFind	exon	10589	11370	.	-	.	ID=XLOC_004310:exon_1;Parent=XLOC_004310
A02	NewlyFind	CDS	10589	11370	.	-	.	ID=XLOC_004310:cds_1;Parent=XLOC_004310
A02	NewlyFind	mRNA	12322	14597	.	+	.	ID=XLOC_004311;Name=XLOC_004311
A02	NewlyFind	exon	12322	13009	.	+	.	ID=XLOC_004311:exon_1;Parent=XLOC_004311
A02	NewlyFind	CDS	12322	13009	.	+	.	ID=XLOC_004311:cds_1;Parent=XLOC_004311
A02	NewlyFind	exon	13081	13595	.	+	.	ID=XLOC_004311:exon_2;Parent=XLOC_004311
A02	NewlyFind	CDS	13081	13595	.	+	.	ID=XLOC_004311:cds_2;Parent=XLOC_004311
A02	NewlyFind	exon	13710	14174	.	+	.	ID=XLOC_004311:exon_3;Parent=XLOC_004311
A02	NewlyFind	CDS	13710	14174	.	+	.	ID=XLOC_004311:cds_3;Parent=XLOC_004311
A02	NewlyFind	exon	14263	14597	.	+	.	ID=XLOC_004311:exon_4;Parent=XLOC_004311
A02	NewlyFind	CDS	14263	14597	.	+	.	ID=XLOC_004311:cds_4;Parent=XLOC_004311
A02	NewlyFind	mRNA	15227	16179	.	-	.	ID=XLOC_004315;Name=XLOC_004315
A02	NewlyFind	exon	15227	16179	.	-	.	ID=XLOC_004315:exon_1;Parent=XLOC_004315
A02	NewlyFind	CDS	15227	16179	.	-	.	ID=XLOC_004315:cds_1;Parent=XLOC_004315
A02	NewlyFind	mRNA	74235	74711	.	+	.	ID=XLOC_004316;Name=XLOC_004316
A02	NewlyFind	exon	74235	74711	.	+	.	ID=XLOC_004316:exon_1;Parent=XLOC_004316
A02	NewlyFind	CDS	74235	74711	.	+	.	ID=XLOC_004316:cds_1;Parent=XLOC_004316
A02	NewlyFind	mRNA	102794	103305	.	+	.	ID=XLOC_002612;Name=XLOC_002612
A02	NewlyFind	exon	102794	103305	.	+	.	ID=XLOC_002612:exon_1;Parent=XLOC_002612
A02	NewlyFind	CDS	102794	103305	.	+	.	ID=XLOC_002612:cds_1;Parent=XLOC_002612
A02	NewlyFind	mRNA	167027	167953	.	+	.	ID=XLOC_004317;Name=XLOC_004317
A02	NewlyFind	exon	167027	167320	.	+	.	ID=XLOC_004317:exon_1;Parent=XLOC_004317
A02	NewlyFind	CDS	167027	167320	.	+	.	ID=XLOC_004317:cds_1;Parent=XLOC_004317
A02	NewlyFind	exon	167603	167953	.	+	.	ID=XLOC_004317:exon_2;Parent=XLOC_004317
A02	NewlyFind	CDS	167603	167953	.	+	.	ID=XLOC_004317:cds_2;Parent=XLOC_004317
A02	NewlyFind	mRNA	335173	336407	.	-	.	ID=XLOC_004319;Name=XLOC_004319
A02	NewlyFind	exon	335173	336407	.	-	.	ID=XLOC_004319:exon_1;Parent=XLOC_004319
A02	NewlyFind	CDS	335173	336407	.	-	.	ID=XLOC_004319:cds_1;Parent=XLOC_004319
A02	NewlyFind	mRNA	435465	436064	.	+	.	ID=XLOC_004320;Name=XLOC_004320
A02	NewlyFind	exon	435465	436064	.	+	.	ID=XLOC_004320:exon_1;Parent=XLOC_004320
A02	NewlyFind	CDS	435465	436064	.	+	.	ID=XLOC_004320:cds_1;Parent=XLOC_004320
A02	NewlyFind	mRNA	442471	443602	.	+	.	ID=XLOC_004321;Name=XLOC_004321
A02	NewlyFind	exon	442471	443602	.	+	.	ID=XLOC_004321:exon_1;Parent=XLOC_004321
A02	NewlyFind	CDS	442471	443602	.	+	.	ID=XLOC_004321:cds_1;Parent=XLOC_004321
A02	NewlyFind	mRNA	443849	447114	.	+	.	ID=XLOC_004322;Name=XLOC_004322
A02	NewlyFind	exon	443849	444997	.	+	.	ID=XLOC_004322:exon_1;Parent=XLOC_004322
A02	NewlyFind	CDS	443849	444997	.	+	.	ID=XLOC_004322:cds_1;Parent=XLOC_004322
A02	NewlyFind	exon	445385	447114	.	+	.	ID=XLOC_004322:exon_2;Parent=XLOC_004322
A02	NewlyFind	CDS	445385	447114	.	+	.	ID=XLOC_004322:cds_2;Parent=XLOC_004322
A02	NewlyFind	mRNA	517541	517939	.	-	.	ID=XLOC_004324;Name=XLOC_004324
A02	NewlyFind	exon	517541	517939	.	-	.	ID=XLOC_004324:exon_1;Parent=XLOC_004324
A02	NewlyFind	CDS	517541	517939	.	-	.	ID=XLOC_004324:cds_1;Parent=XLOC_004324
A02	NewlyFind	mRNA	534133	534280	.	-	.	ID=XLOC_004325;Name=XLOC_004325
A02	NewlyFind	exon	534133	534280	.	-	.	ID=XLOC_004325:exon_1;Parent=XLOC_004325
A02	NewlyFind	CDS	534133	534280	.	-	.	ID=XLOC_004325:cds_1;Parent=XLOC_004325
A02	NewlyFind	mRNA	551356	552770	.	-	.	ID=XLOC_004326;Name=XLOC_004326
A02	NewlyFind	exon	551356	552770	.	-	.	ID=XLOC_004326:exon_1;Parent=XLOC_004326
A02	NewlyFind	CDS	551356	552770	.	-	.	ID=XLOC_004326:cds_1;Parent=XLOC_004326
A02	NewlyFind	mRNA	614668	615498	.	-	.	ID=XLOC_004327;Name=XLOC_004327
A02	NewlyFind	exon	614668	615498	.	-	.	ID=XLOC_004327:exon_1;Parent=XLOC_004327
A02	NewlyFind	CDS	614668	615498	.	-	.	ID=XLOC_004327:cds_1;Parent=XLOC_004327
A02	NewlyFind	mRNA	617217	618922	.	-	.	ID=XLOC_004328;Name=XLOC_004328
A02	NewlyFind	exon	617217	618922	.	-	.	ID=XLOC_004328:exon_1;Parent=XLOC_004328
A02	NewlyFind	CDS	617217	618922	.	-	.	ID=XLOC_004328:cds_1;Parent=XLOC_004328
A02	NewlyFind	mRNA	708540	710081	.	-	.	ID=XLOC_004329;Name=XLOC_004329
A02	NewlyFind	exon	708540	710081	.	-	.	ID=XLOC_004329:exon_1;Parent=XLOC_004329
A02	NewlyFind	CDS	708540	710081	.	-	.	ID=XLOC_004329:cds_1;Parent=XLOC_004329
A02	NewlyFind	mRNA	710183	712182	.	-	.	ID=XLOC_004330;Name=XLOC_004330
A02	NewlyFind	exon	710183	712182	.	-	.	ID=XLOC_004330:exon_1;Parent=XLOC_004330
A02	NewlyFind	CDS	710183	712182	.	-	.	ID=XLOC_004330:cds_1;Parent=XLOC_004330
A02	NewlyFind	mRNA	843664	844850	.	+	.	ID=XLOC_004331;Name=XLOC_004331
A02	NewlyFind	exon	843664	844850	.	+	.	ID=XLOC_004331:exon_1;Parent=XLOC_004331
A02	NewlyFind	CDS	843664	844850	.	+	.	ID=XLOC_004331:cds_1;Parent=XLOC_004331
A02	NewlyFind	mRNA	1013842	1014353	.	+	.	ID=XLOC_004332;Name=XLOC_004332
A02	NewlyFind	exon	1013842	1014353	.	+	.	ID=XLOC_004332:exon_1;Parent=XLOC_004332
A02	NewlyFind	CDS	1013842	1014353	.	+	.	ID=XLOC_004332:cds_1;Parent=XLOC_004332
A02	NewlyFind	mRNA	1044522	1045040	.	-	.	ID=XLOC_004333;Name=XLOC_004333
A02	NewlyFind	exon	1044522	1045040	.	-	.	ID=XLOC_004333:exon_1;Parent=XLOC_004333
A02	NewlyFind	CDS	1044522	1045040	.	-	.	ID=XLOC_004333:cds_1;Parent=XLOC_004333
A02	NewlyFind	mRNA	1099618	1100178	.	-	.	ID=XLOC_004334;Name=XLOC_004334
A02	NewlyFind	exon	1099618	1100178	.	-	.	ID=XLOC_004334:exon_1;Parent=XLOC_004334
A02	NewlyFind	CDS	1099618	1100178	.	-	.	ID=XLOC_004334:cds_1;Parent=XLOC_004334
A02	NewlyFind	mRNA	1102328	1102686	.	.	.	ID=XLOC_004335;Name=XLOC_004335
A02	NewlyFind	exon	1102328	1102686	.	.	.	ID=XLOC_004335:exon_1;Parent=XLOC_004335
A02	NewlyFind	CDS	1102328	1102686	.	.	.	ID=XLOC_004335:cds_1;Parent=XLOC_004335
A02	NewlyFind	mRNA	1152230	1153378	.	-	.	ID=XLOC_004336;Name=XLOC_004336
A02	NewlyFind	exon	1152230	1153378	.	-	.	ID=XLOC_004336:exon_1;Parent=XLOC_004336
A02	NewlyFind	CDS	1152230	1153378	.	-	.	ID=XLOC_004336:cds_1;Parent=XLOC_004336
A02	NewlyFind	mRNA	1347965	1349458	.	+	.	ID=XLOC_004339;Name=XLOC_004339
A02	NewlyFind	exon	1347965	1349458	.	+	.	ID=XLOC_004339:exon_1;Parent=XLOC_004339
A02	NewlyFind	CDS	1347965	1349458	.	+	.	ID=XLOC_004339:cds_1;Parent=XLOC_004339
A02	NewlyFind	mRNA	1362084	1362327	.	-	.	ID=XLOC_004340;Name=XLOC_004340
A02	NewlyFind	exon	1362084	1362327	.	-	.	ID=XLOC_004340:exon_1;Parent=XLOC_004340
A02	NewlyFind	CDS	1362084	1362327	.	-	.	ID=XLOC_004340:cds_1;Parent=XLOC_004340
A02	NewlyFind	mRNA	1466672	1466915	.	-	.	ID=XLOC_004341;Name=XLOC_004341
A02	NewlyFind	exon	1466672	1466915	.	-	.	ID=XLOC_004341:exon_1;Parent=XLOC_004341
A02	NewlyFind	CDS	1466672	1466915	.	-	.	ID=XLOC_004341:cds_1;Parent=XLOC_004341
A02	NewlyFind	mRNA	1467506	1468036	.	.	.	ID=XLOC_004342;Name=XLOC_004342
A02	NewlyFind	exon	1467506	1468036	.	.	.	ID=XLOC_004342:exon_1;Parent=XLOC_004342
A02	NewlyFind	CDS	1467506	1468036	.	.	.	ID=XLOC_004342:cds_1;Parent=XLOC_004342
A02	NewlyFind	mRNA	1527494	1527895	.	+	.	ID=XLOC_004343;Name=XLOC_004343
A02	NewlyFind	exon	1527494	1527895	.	+	.	ID=XLOC_004343:exon_1;Parent=XLOC_004343
A02	NewlyFind	CDS	1527494	1527895	.	+	.	ID=XLOC_004343:cds_1;Parent=XLOC_004343
A02	NewlyFind	mRNA	1608951	1609437	.	-	.	ID=XLOC_004344;Name=XLOC_004344
A02	NewlyFind	exon	1608951	1609437	.	-	.	ID=XLOC_004344:exon_1;Parent=XLOC_004344
A02	NewlyFind	CDS	1608951	1609437	.	-	.	ID=XLOC_004344:cds_1;Parent=XLOC_004344
A02	NewlyFind	mRNA	1758784	1759401	.	-	.	ID=XLOC_004346;Name=XLOC_004346
A02	NewlyFind	exon	1758784	1759401	.	-	.	ID=XLOC_004346:exon_1;Parent=XLOC_004346
A02	NewlyFind	CDS	1758784	1759401	.	-	.	ID=XLOC_004346:cds_1;Parent=XLOC_004346
A02	NewlyFind	mRNA	1936116	1937038	.	-	.	ID=XLOC_004347;Name=XLOC_004347
A02	NewlyFind	exon	1936116	1937038	.	-	.	ID=XLOC_004347:exon_1;Parent=XLOC_004347
A02	NewlyFind	CDS	1936116	1937038	.	-	.	ID=XLOC_004347:cds_1;Parent=XLOC_004347
A02	NewlyFind	mRNA	1939710	1939859	.	-	.	ID=XLOC_004348;Name=XLOC_004348
A02	NewlyFind	exon	1939710	1939859	.	-	.	ID=XLOC_004348:exon_1;Parent=XLOC_004348
A02	NewlyFind	CDS	1939710	1939859	.	-	.	ID=XLOC_004348:cds_1;Parent=XLOC_004348
A02	NewlyFind	mRNA	1939965	1940548	.	.	.	ID=XLOC_004349;Name=XLOC_004349
A02	NewlyFind	exon	1939965	1940548	.	.	.	ID=XLOC_004349:exon_1;Parent=XLOC_004349
A02	NewlyFind	CDS	1939965	1940548	.	.	.	ID=XLOC_004349:cds_1;Parent=XLOC_004349
A02	NewlyFind	mRNA	2006240	2007404	.	+	.	ID=XLOC_004350;Name=XLOC_004350
A02	NewlyFind	exon	2006240	2007404	.	+	.	ID=XLOC_004350:exon_1;Parent=XLOC_004350
A02	NewlyFind	CDS	2006240	2007404	.	+	.	ID=XLOC_004350:cds_1;Parent=XLOC_004350
A02	NewlyFind	mRNA	2066715	2067491	.	-	.	ID=XLOC_004351;Name=XLOC_004351
A02	NewlyFind	exon	2066715	2067491	.	-	.	ID=XLOC_004351:exon_1;Parent=XLOC_004351
A02	NewlyFind	CDS	2066715	2067491	.	-	.	ID=XLOC_004351:cds_1;Parent=XLOC_004351
A02	NewlyFind	mRNA	2095563	2095683	.	+	.	ID=XLOC_004352;Name=XLOC_004352
A02	NewlyFind	exon	2095563	2095683	.	+	.	ID=XLOC_004352:exon_1;Parent=XLOC_004352
A02	NewlyFind	CDS	2095563	2095683	.	+	.	ID=XLOC_004352:cds_1;Parent=XLOC_004352
A02	NewlyFind	mRNA	2166318	2166651	.	-	.	ID=XLOC_004354;Name=XLOC_004354
A02	NewlyFind	exon	2166318	2166651	.	-	.	ID=XLOC_004354:exon_1;Parent=XLOC_004354
A02	NewlyFind	CDS	2166318	2166651	.	-	.	ID=XLOC_004354:cds_1;Parent=XLOC_004354
A02	NewlyFind	mRNA	2335111	2336242	.	+	.	ID=XLOC_004355;Name=XLOC_004355
A02	NewlyFind	exon	2335111	2336242	.	+	.	ID=XLOC_004355:exon_1;Parent=XLOC_004355
A02	NewlyFind	CDS	2335111	2336242	.	+	.	ID=XLOC_004355:cds_1;Parent=XLOC_004355
A02	NewlyFind	mRNA	2670076	2671653	.	+	.	ID=XLOC_004356;Name=XLOC_004356
A02	NewlyFind	exon	2670076	2671653	.	+	.	ID=XLOC_004356:exon_1;Parent=XLOC_004356
A02	NewlyFind	CDS	2670076	2671653	.	+	.	ID=XLOC_004356:cds_1;Parent=XLOC_004356
A02	NewlyFind	mRNA	2908172	2908739	.	-	.	ID=XLOC_004361;Name=XLOC_004361
A02	NewlyFind	exon	2908172	2908739	.	-	.	ID=XLOC_004361:exon_1;Parent=XLOC_004361
A02	NewlyFind	CDS	2908172	2908739	.	-	.	ID=XLOC_004361:cds_1;Parent=XLOC_004361
A02	NewlyFind	mRNA	2917282	2917847	.	+	.	ID=XLOC_004362;Name=XLOC_004362
A02	NewlyFind	exon	2917282	2917847	.	+	.	ID=XLOC_004362:exon_1;Parent=XLOC_004362
A02	NewlyFind	CDS	2917282	2917847	.	+	.	ID=XLOC_004362:cds_1;Parent=XLOC_004362
A02	NewlyFind	mRNA	2939798	2940967	.	.	.	ID=XLOC_004363;Name=XLOC_004363
A02	NewlyFind	exon	2939798	2940967	.	.	.	ID=XLOC_004363:exon_1;Parent=XLOC_004363
A02	NewlyFind	CDS	2939798	2940967	.	.	.	ID=XLOC_004363:cds_1;Parent=XLOC_004363
A02	NewlyFind	mRNA	3008353	3008715	.	-	.	ID=XLOC_004364;Name=XLOC_004364
A02	NewlyFind	exon	3008353	3008715	.	-	.	ID=XLOC_004364:exon_1;Parent=XLOC_004364
A02	NewlyFind	CDS	3008353	3008715	.	-	.	ID=XLOC_004364:cds_1;Parent=XLOC_004364
A02	NewlyFind	mRNA	3068157	3069440	.	-	.	ID=XLOC_004365;Name=XLOC_004365
A02	NewlyFind	exon	3068157	3069440	.	-	.	ID=XLOC_004365:exon_1;Parent=XLOC_004365
A02	NewlyFind	CDS	3068157	3069440	.	-	.	ID=XLOC_004365:cds_1;Parent=XLOC_004365
A02	NewlyFind	mRNA	3082868	3083271	.	-	.	ID=XLOC_004366;Name=XLOC_004366
A02	NewlyFind	exon	3082868	3083271	.	-	.	ID=XLOC_004366:exon_1;Parent=XLOC_004366
A02	NewlyFind	CDS	3082868	3083271	.	-	.	ID=XLOC_004366:cds_1;Parent=XLOC_004366
A02	NewlyFind	mRNA	3093714	3095597	.	+	.	ID=XLOC_004367;Name=XLOC_004367
A02	NewlyFind	exon	3093714	3095597	.	+	.	ID=XLOC_004367:exon_1;Parent=XLOC_004367
A02	NewlyFind	CDS	3093714	3095597	.	+	.	ID=XLOC_004367:cds_1;Parent=XLOC_004367
A02	NewlyFind	mRNA	3096876	3097669	.	+	.	ID=XLOC_004368;Name=XLOC_004368
A02	NewlyFind	exon	3096876	3097669	.	+	.	ID=XLOC_004368:exon_1;Parent=XLOC_004368
A02	NewlyFind	CDS	3096876	3097669	.	+	.	ID=XLOC_004368:cds_1;Parent=XLOC_004368
A02	NewlyFind	mRNA	3254047	3254850	.	.	.	ID=XLOC_004369;Name=XLOC_004369
A02	NewlyFind	exon	3254047	3254850	.	.	.	ID=XLOC_004369:exon_1;Parent=XLOC_004369
A02	NewlyFind	CDS	3254047	3254850	.	.	.	ID=XLOC_004369:cds_1;Parent=XLOC_004369
A02	NewlyFind	mRNA	4065793	4066756	.	-	.	ID=XLOC_004372;Name=XLOC_004372
A02	NewlyFind	exon	4065793	4066756	.	-	.	ID=XLOC_004372:exon_1;Parent=XLOC_004372
A02	NewlyFind	CDS	4065793	4066756	.	-	.	ID=XLOC_004372:cds_1;Parent=XLOC_004372
A02	NewlyFind	mRNA	4108131	4109176	.	-	.	ID=XLOC_004373;Name=XLOC_004373
A02	NewlyFind	exon	4108131	4109176	.	-	.	ID=XLOC_004373:exon_1;Parent=XLOC_004373
A02	NewlyFind	CDS	4108131	4109176	.	-	.	ID=XLOC_004373:cds_1;Parent=XLOC_004373
A02	NewlyFind	mRNA	4217474	4218498	.	.	.	ID=XLOC_004374;Name=XLOC_004374
A02	NewlyFind	exon	4217474	4218498	.	.	.	ID=XLOC_004374:exon_1;Parent=XLOC_004374
A02	NewlyFind	CDS	4217474	4218498	.	.	.	ID=XLOC_004374:cds_1;Parent=XLOC_004374
A02	NewlyFind	mRNA	4304504	4304943	.	-	.	ID=XLOC_004375;Name=XLOC_004375
A02	NewlyFind	exon	4304504	4304943	.	-	.	ID=XLOC_004375:exon_1;Parent=XLOC_004375
A02	NewlyFind	CDS	4304504	4304943	.	-	.	ID=XLOC_004375:cds_1;Parent=XLOC_004375
A02	NewlyFind	mRNA	4357198	4358231	.	+	.	ID=XLOC_004376;Name=XLOC_004376
A02	NewlyFind	exon	4357198	4358231	.	+	.	ID=XLOC_004376:exon_1;Parent=XLOC_004376
A02	NewlyFind	CDS	4357198	4358231	.	+	.	ID=XLOC_004376:cds_1;Parent=XLOC_004376
A02	NewlyFind	mRNA	4591381	4592854	.	+	.	ID=XLOC_004377;Name=XLOC_004377
A02	NewlyFind	exon	4591381	4592854	.	+	.	ID=XLOC_004377:exon_1;Parent=XLOC_004377
A02	NewlyFind	CDS	4591381	4592854	.	+	.	ID=XLOC_004377:cds_1;Parent=XLOC_004377
A02	NewlyFind	mRNA	4603106	4604588	.	+	.	ID=XLOC_004378;Name=XLOC_004378
A02	NewlyFind	exon	4603106	4604588	.	+	.	ID=XLOC_004378:exon_1;Parent=XLOC_004378
A02	NewlyFind	CDS	4603106	4604588	.	+	.	ID=XLOC_004378:cds_1;Parent=XLOC_004378
A02	NewlyFind	mRNA	4605102	4605587	.	+	.	ID=XLOC_004379;Name=XLOC_004379
A02	NewlyFind	exon	4605102	4605587	.	+	.	ID=XLOC_004379:exon_1;Parent=XLOC_004379
A02	NewlyFind	CDS	4605102	4605587	.	+	.	ID=XLOC_004379:cds_1;Parent=XLOC_004379
A02	NewlyFind	mRNA	4662329	4662659	.	.	.	ID=XLOC_004380;Name=XLOC_004380
A02	NewlyFind	exon	4662329	4662659	.	.	.	ID=XLOC_004380:exon_1;Parent=XLOC_004380
A02	NewlyFind	CDS	4662329	4662659	.	.	.	ID=XLOC_004380:cds_1;Parent=XLOC_004380
A02	NewlyFind	mRNA	4761251	4762644	.	+	.	ID=XLOC_004381;Name=XLOC_004381
A02	NewlyFind	exon	4761251	4762644	.	+	.	ID=XLOC_004381:exon_1;Parent=XLOC_004381
A02	NewlyFind	CDS	4761251	4762644	.	+	.	ID=XLOC_004381:cds_1;Parent=XLOC_004381
A02	NewlyFind	mRNA	4763202	4763797	.	+	.	ID=XLOC_004382;Name=XLOC_004382
A02	NewlyFind	exon	4763202	4763797	.	+	.	ID=XLOC_004382:exon_1;Parent=XLOC_004382
A02	NewlyFind	CDS	4763202	4763797	.	+	.	ID=XLOC_004382:cds_1;Parent=XLOC_004382
A02	NewlyFind	mRNA	4776403	4776879	.	.	.	ID=XLOC_004383;Name=XLOC_004383
A02	NewlyFind	exon	4776403	4776879	.	.	.	ID=XLOC_004383:exon_1;Parent=XLOC_004383
A02	NewlyFind	CDS	4776403	4776879	.	.	.	ID=XLOC_004383:cds_1;Parent=XLOC_004383
A02	NewlyFind	mRNA	4822725	4823716	.	.	.	ID=XLOC_004384;Name=XLOC_004384
A02	NewlyFind	exon	4822725	4823716	.	.	.	ID=XLOC_004384:exon_1;Parent=XLOC_004384
A02	NewlyFind	CDS	4822725	4823716	.	.	.	ID=XLOC_004384:cds_1;Parent=XLOC_004384
A02	NewlyFind	mRNA	4891933	4892758	.	-	.	ID=XLOC_004385;Name=XLOC_004385
A02	NewlyFind	exon	4891933	4892758	.	-	.	ID=XLOC_004385:exon_1;Parent=XLOC_004385
A02	NewlyFind	CDS	4891933	4892758	.	-	.	ID=XLOC_004385:cds_1;Parent=XLOC_004385
A02	NewlyFind	mRNA	4973265	4973473	.	-	.	ID=XLOC_004386;Name=XLOC_004386
A02	NewlyFind	exon	4973265	4973473	.	-	.	ID=XLOC_004386:exon_1;Parent=XLOC_004386
A02	NewlyFind	CDS	4973265	4973473	.	-	.	ID=XLOC_004386:cds_1;Parent=XLOC_004386
A02	NewlyFind	mRNA	4999558	5000343	.	-	.	ID=XLOC_004387;Name=XLOC_004387
A02	NewlyFind	exon	4999558	5000343	.	-	.	ID=XLOC_004387:exon_1;Parent=XLOC_004387
A02	NewlyFind	CDS	4999558	5000343	.	-	.	ID=XLOC_004387:cds_1;Parent=XLOC_004387
A02	NewlyFind	mRNA	5228891	5229127	.	-	.	ID=XLOC_004388;Name=XLOC_004388
A02	NewlyFind	exon	5228891	5229127	.	-	.	ID=XLOC_004388:exon_1;Parent=XLOC_004388
A02	NewlyFind	CDS	5228891	5229127	.	-	.	ID=XLOC_004388:cds_1;Parent=XLOC_004388
A02	NewlyFind	mRNA	5354912	5355720	.	-	.	ID=XLOC_004389;Name=XLOC_004389
A02	NewlyFind	exon	5354912	5355720	.	-	.	ID=XLOC_004389:exon_1;Parent=XLOC_004389
A02	NewlyFind	CDS	5354912	5355720	.	-	.	ID=XLOC_004389:cds_1;Parent=XLOC_004389
A02	NewlyFind	mRNA	5405498	5405694	.	+	.	ID=XLOC_004390;Name=XLOC_004390
A02	NewlyFind	exon	5405498	5405694	.	+	.	ID=XLOC_004390:exon_1;Parent=XLOC_004390
A02	NewlyFind	CDS	5405498	5405694	.	+	.	ID=XLOC_004390:cds_1;Parent=XLOC_004390
A02	NewlyFind	mRNA	5903260	5908839	.	-	.	ID=XLOC_004391;Name=XLOC_004391
A02	NewlyFind	exon	5903260	5908839	.	-	.	ID=XLOC_004391:exon_1;Parent=XLOC_004391
A02	NewlyFind	CDS	5903260	5908839	.	-	.	ID=XLOC_004391:cds_1;Parent=XLOC_004391
A02	NewlyFind	mRNA	5916175	5917051	.	.	.	ID=XLOC_004392;Name=XLOC_004392
A02	NewlyFind	exon	5916175	5917051	.	.	.	ID=XLOC_004392:exon_1;Parent=XLOC_004392
A02	NewlyFind	CDS	5916175	5917051	.	.	.	ID=XLOC_004392:cds_1;Parent=XLOC_004392
A02	NewlyFind	mRNA	5917509	5918495	.	-	.	ID=XLOC_004393;Name=XLOC_004393
A02	NewlyFind	exon	5917509	5918495	.	-	.	ID=XLOC_004393:exon_1;Parent=XLOC_004393
A02	NewlyFind	CDS	5917509	5918495	.	-	.	ID=XLOC_004393:cds_1;Parent=XLOC_004393
A02	NewlyFind	mRNA	6126079	6126976	.	-	.	ID=XLOC_004394;Name=XLOC_004394
A02	NewlyFind	exon	6126079	6126976	.	-	.	ID=XLOC_004394:exon_1;Parent=XLOC_004394
A02	NewlyFind	CDS	6126079	6126976	.	-	.	ID=XLOC_004394:cds_1;Parent=XLOC_004394
A02	NewlyFind	mRNA	6146554	6147042	.	-	.	ID=XLOC_004395;Name=XLOC_004395
A02	NewlyFind	exon	6146554	6147042	.	-	.	ID=XLOC_004395:exon_1;Parent=XLOC_004395
A02	NewlyFind	CDS	6146554	6147042	.	-	.	ID=XLOC_004395:cds_1;Parent=XLOC_004395
A02	NewlyFind	mRNA	6147123	6147434	.	+	.	ID=XLOC_004396;Name=XLOC_004396
A02	NewlyFind	exon	6147123	6147434	.	+	.	ID=XLOC_004396:exon_1;Parent=XLOC_004396
A02	NewlyFind	CDS	6147123	6147434	.	+	.	ID=XLOC_004396:cds_1;Parent=XLOC_004396
A02	NewlyFind	mRNA	6228738	6229658	.	+	.	ID=XLOC_004400;Name=XLOC_004400
A02	NewlyFind	exon	6228738	6229658	.	+	.	ID=XLOC_004400:exon_1;Parent=XLOC_004400
A02	NewlyFind	CDS	6228738	6229658	.	+	.	ID=XLOC_004400:cds_1;Parent=XLOC_004400
A02	NewlyFind	mRNA	6276578	6276751	.	+	.	ID=XLOC_004401;Name=XLOC_004401
A02	NewlyFind	exon	6276578	6276751	.	+	.	ID=XLOC_004401:exon_1;Parent=XLOC_004401
A02	NewlyFind	CDS	6276578	6276751	.	+	.	ID=XLOC_004401:cds_1;Parent=XLOC_004401
A02	NewlyFind	mRNA	6690302	6690460	.	-	.	ID=XLOC_004402;Name=XLOC_004402
A02	NewlyFind	exon	6690302	6690460	.	-	.	ID=XLOC_004402:exon_1;Parent=XLOC_004402
A02	NewlyFind	CDS	6690302	6690460	.	-	.	ID=XLOC_004402:cds_1;Parent=XLOC_004402
A02	NewlyFind	mRNA	7106218	7107000	.	-	.	ID=XLOC_004404;Name=XLOC_004404
A02	NewlyFind	exon	7106218	7107000	.	-	.	ID=XLOC_004404:exon_1;Parent=XLOC_004404
A02	NewlyFind	CDS	7106218	7107000	.	-	.	ID=XLOC_004404:cds_1;Parent=XLOC_004404
A02	NewlyFind	mRNA	7204916	7206308	.	+	.	ID=XLOC_004405;Name=XLOC_004405
A02	NewlyFind	exon	7204916	7206308	.	+	.	ID=XLOC_004405:exon_1;Parent=XLOC_004405
A02	NewlyFind	CDS	7204916	7206308	.	+	.	ID=XLOC_004405:cds_1;Parent=XLOC_004405
A02	NewlyFind	mRNA	7231275	7232253	.	-	.	ID=XLOC_004406;Name=XLOC_004406
A02	NewlyFind	exon	7231275	7232253	.	-	.	ID=XLOC_004406:exon_1;Parent=XLOC_004406
A02	NewlyFind	CDS	7231275	7232253	.	-	.	ID=XLOC_004406:cds_1;Parent=XLOC_004406
A02	NewlyFind	mRNA	7232324	7233472	.	+	.	ID=XLOC_004407;Name=XLOC_004407
A02	NewlyFind	exon	7232324	7233472	.	+	.	ID=XLOC_004407:exon_1;Parent=XLOC_004407
A02	NewlyFind	CDS	7232324	7233472	.	+	.	ID=XLOC_004407:cds_1;Parent=XLOC_004407
A02	NewlyFind	mRNA	7292011	7292303	.	-	.	ID=XLOC_004408;Name=XLOC_004408
A02	NewlyFind	exon	7292011	7292303	.	-	.	ID=XLOC_004408:exon_1;Parent=XLOC_004408
A02	NewlyFind	CDS	7292011	7292303	.	-	.	ID=XLOC_004408:cds_1;Parent=XLOC_004408
A02	NewlyFind	mRNA	7366111	7366806	.	.	.	ID=XLOC_004409;Name=XLOC_004409
A02	NewlyFind	exon	7366111	7366806	.	.	.	ID=XLOC_004409:exon_1;Parent=XLOC_004409
A02	NewlyFind	CDS	7366111	7366806	.	.	.	ID=XLOC_004409:cds_1;Parent=XLOC_004409
A02	NewlyFind	mRNA	7387594	7388189	.	+	.	ID=XLOC_004410;Name=XLOC_004410
A02	NewlyFind	exon	7387594	7388189	.	+	.	ID=XLOC_004410:exon_1;Parent=XLOC_004410
A02	NewlyFind	CDS	7387594	7388189	.	+	.	ID=XLOC_004410:cds_1;Parent=XLOC_004410
A02	NewlyFind	mRNA	7826899	7827085	.	+	.	ID=XLOC_004412;Name=XLOC_004412
A02	NewlyFind	exon	7826899	7827085	.	+	.	ID=XLOC_004412:exon_1;Parent=XLOC_004412
A02	NewlyFind	CDS	7826899	7827085	.	+	.	ID=XLOC_004412:cds_1;Parent=XLOC_004412
A02	NewlyFind	mRNA	8033828	8034723	.	-	.	ID=XLOC_004414;Name=XLOC_004414
A02	NewlyFind	exon	8033828	8034723	.	-	.	ID=XLOC_004414:exon_1;Parent=XLOC_004414
A02	NewlyFind	CDS	8033828	8034723	.	-	.	ID=XLOC_004414:cds_1;Parent=XLOC_004414
A02	NewlyFind	mRNA	8035352	8035791	.	-	.	ID=XLOC_004415;Name=XLOC_004415
A02	NewlyFind	exon	8035352	8035791	.	-	.	ID=XLOC_004415:exon_1;Parent=XLOC_004415
A02	NewlyFind	CDS	8035352	8035791	.	-	.	ID=XLOC_004415:cds_1;Parent=XLOC_004415
A02	NewlyFind	mRNA	8037387	8038762	.	.	.	ID=XLOC_004416;Name=XLOC_004416
A02	NewlyFind	exon	8037387	8038762	.	.	.	ID=XLOC_004416:exon_1;Parent=XLOC_004416
A02	NewlyFind	CDS	8037387	8038762	.	.	.	ID=XLOC_004416:cds_1;Parent=XLOC_004416
A02	NewlyFind	mRNA	8488105	8491074	.	+	.	ID=XLOC_004418;Name=XLOC_004418
A02	NewlyFind	exon	8488105	8491074	.	+	.	ID=XLOC_004418:exon_1;Parent=XLOC_004418
A02	NewlyFind	CDS	8488105	8491074	.	+	.	ID=XLOC_004418:cds_1;Parent=XLOC_004418
A02	NewlyFind	mRNA	8493339	8494629	.	-	.	ID=XLOC_004419;Name=XLOC_004419
A02	NewlyFind	exon	8493339	8494629	.	-	.	ID=XLOC_004419:exon_1;Parent=XLOC_004419
A02	NewlyFind	CDS	8493339	8494629	.	-	.	ID=XLOC_004419:cds_1;Parent=XLOC_004419
A02	NewlyFind	mRNA	8494854	8498290	.	-	.	ID=XLOC_004420;Name=XLOC_004420
A02	NewlyFind	exon	8494854	8498290	.	-	.	ID=XLOC_004420:exon_1;Parent=XLOC_004420
A02	NewlyFind	CDS	8494854	8498290	.	-	.	ID=XLOC_004420:cds_1;Parent=XLOC_004420
A02	NewlyFind	mRNA	8535253	8538177	.	+	.	ID=XLOC_004421;Name=XLOC_004421
A02	NewlyFind	exon	8535253	8538177	.	+	.	ID=XLOC_004421:exon_1;Parent=XLOC_004421
A02	NewlyFind	CDS	8535253	8538177	.	+	.	ID=XLOC_004421:cds_1;Parent=XLOC_004421
A02	NewlyFind	mRNA	8690487	8691043	.	.	.	ID=XLOC_004422;Name=XLOC_004422
A02	NewlyFind	exon	8690487	8691043	.	.	.	ID=XLOC_004422:exon_1;Parent=XLOC_004422
A02	NewlyFind	CDS	8690487	8691043	.	.	.	ID=XLOC_004422:cds_1;Parent=XLOC_004422
A02	NewlyFind	mRNA	8756457	8756902	.	-	.	ID=XLOC_004423;Name=XLOC_004423
A02	NewlyFind	exon	8756457	8756902	.	-	.	ID=XLOC_004423:exon_1;Parent=XLOC_004423
A02	NewlyFind	CDS	8756457	8756902	.	-	.	ID=XLOC_004423:cds_1;Parent=XLOC_004423
A02	NewlyFind	mRNA	8756987	8757957	.	-	.	ID=XLOC_004424;Name=XLOC_004424
A02	NewlyFind	exon	8756987	8757957	.	-	.	ID=XLOC_004424:exon_1;Parent=XLOC_004424
A02	NewlyFind	CDS	8756987	8757957	.	-	.	ID=XLOC_004424:cds_1;Parent=XLOC_004424
A02	NewlyFind	mRNA	9239976	9243224	.	-	.	ID=XLOC_004425;Name=XLOC_004425
A02	NewlyFind	exon	9239976	9243224	.	-	.	ID=XLOC_004425:exon_1;Parent=XLOC_004425
A02	NewlyFind	CDS	9239976	9243224	.	-	.	ID=XLOC_004425:cds_1;Parent=XLOC_004425
A02	NewlyFind	mRNA	9263779	9266177	.	-	.	ID=XLOC_004426;Name=XLOC_004426
A02	NewlyFind	exon	9263779	9266177	.	-	.	ID=XLOC_004426:exon_1;Parent=XLOC_004426
A02	NewlyFind	CDS	9263779	9266177	.	-	.	ID=XLOC_004426:cds_1;Parent=XLOC_004426
A02	NewlyFind	mRNA	9466401	9467159	.	-	.	ID=XLOC_004427;Name=XLOC_004427
A02	NewlyFind	exon	9466401	9467159	.	-	.	ID=XLOC_004427:exon_1;Parent=XLOC_004427
A02	NewlyFind	CDS	9466401	9467159	.	-	.	ID=XLOC_004427:cds_1;Parent=XLOC_004427
A02	NewlyFind	mRNA	9467863	9468545	.	.	.	ID=XLOC_004428;Name=XLOC_004428
A02	NewlyFind	exon	9467863	9468545	.	.	.	ID=XLOC_004428:exon_1;Parent=XLOC_004428
A02	NewlyFind	CDS	9467863	9468545	.	.	.	ID=XLOC_004428:cds_1;Parent=XLOC_004428
A02	NewlyFind	mRNA	9765952	9767256	.	+	.	ID=XLOC_004429;Name=XLOC_004429
A02	NewlyFind	exon	9765952	9767256	.	+	.	ID=XLOC_004429:exon_1;Parent=XLOC_004429
A02	NewlyFind	CDS	9765952	9767256	.	+	.	ID=XLOC_004429:cds_1;Parent=XLOC_004429
A02	NewlyFind	mRNA	9863932	9866084	.	.	.	ID=XLOC_004430;Name=XLOC_004430
A02	NewlyFind	exon	9863932	9866084	.	.	.	ID=XLOC_004430:exon_1;Parent=XLOC_004430
A02	NewlyFind	CDS	9863932	9866084	.	.	.	ID=XLOC_004430:cds_1;Parent=XLOC_004430
A02	NewlyFind	mRNA	9895699	9896175	.	+	.	ID=XLOC_004433;Name=XLOC_004433
A02	NewlyFind	exon	9895699	9896175	.	+	.	ID=XLOC_004433:exon_1;Parent=XLOC_004433
A02	NewlyFind	CDS	9895699	9896175	.	+	.	ID=XLOC_004433:cds_1;Parent=XLOC_004433
A02	NewlyFind	mRNA	9896776	9897204	.	+	.	ID=XLOC_004434;Name=XLOC_004434
A02	NewlyFind	exon	9896776	9897204	.	+	.	ID=XLOC_004434:exon_1;Parent=XLOC_004434
A02	NewlyFind	CDS	9896776	9897204	.	+	.	ID=XLOC_004434:cds_1;Parent=XLOC_004434
A02	NewlyFind	mRNA	9956190	9957255	.	+	.	ID=XLOC_004435;Name=XLOC_004435
A02	NewlyFind	exon	9956190	9957255	.	+	.	ID=XLOC_004435:exon_1;Parent=XLOC_004435
A02	NewlyFind	CDS	9956190	9957255	.	+	.	ID=XLOC_004435:cds_1;Parent=XLOC_004435
A02	NewlyFind	mRNA	10149302	10150684	.	+	.	ID=XLOC_004436;Name=XLOC_004436
A02	NewlyFind	exon	10149302	10150684	.	+	.	ID=XLOC_004436:exon_1;Parent=XLOC_004436
A02	NewlyFind	CDS	10149302	10150684	.	+	.	ID=XLOC_004436:cds_1;Parent=XLOC_004436
A02	NewlyFind	mRNA	10269053	10269252	.	-	.	ID=XLOC_004437;Name=XLOC_004437
A02	NewlyFind	exon	10269053	10269252	.	-	.	ID=XLOC_004437:exon_1;Parent=XLOC_004437
A02	NewlyFind	CDS	10269053	10269252	.	-	.	ID=XLOC_004437:cds_1;Parent=XLOC_004437
A02	NewlyFind	mRNA	10382668	10383108	.	.	.	ID=XLOC_004438;Name=XLOC_004438
A02	NewlyFind	exon	10382668	10383108	.	.	.	ID=XLOC_004438:exon_1;Parent=XLOC_004438
A02	NewlyFind	CDS	10382668	10383108	.	.	.	ID=XLOC_004438:cds_1;Parent=XLOC_004438
A02	NewlyFind	mRNA	10557421	10557900	.	-	.	ID=XLOC_004439;Name=XLOC_004439
A02	NewlyFind	exon	10557421	10557900	.	-	.	ID=XLOC_004439:exon_1;Parent=XLOC_004439
A02	NewlyFind	CDS	10557421	10557900	.	-	.	ID=XLOC_004439:cds_1;Parent=XLOC_004439
A02	NewlyFind	mRNA	10700750	10701018	.	.	.	ID=XLOC_004440;Name=XLOC_004440
A02	NewlyFind	exon	10700750	10701018	.	.	.	ID=XLOC_004440:exon_1;Parent=XLOC_004440
A02	NewlyFind	CDS	10700750	10701018	.	.	.	ID=XLOC_004440:cds_1;Parent=XLOC_004440
A02	NewlyFind	mRNA	10731032	10734345	.	-	.	ID=XLOC_004447;Name=XLOC_004447
A02	NewlyFind	exon	10731032	10734345	.	-	.	ID=XLOC_004447:exon_1;Parent=XLOC_004447
A02	NewlyFind	CDS	10731032	10734345	.	-	.	ID=XLOC_004447:cds_1;Parent=XLOC_004447
A02	NewlyFind	mRNA	10734451	10735795	.	-	.	ID=XLOC_004448;Name=XLOC_004448
A02	NewlyFind	exon	10734451	10735795	.	-	.	ID=XLOC_004448:exon_1;Parent=XLOC_004448
A02	NewlyFind	CDS	10734451	10735795	.	-	.	ID=XLOC_004448:cds_1;Parent=XLOC_004448
A02	NewlyFind	mRNA	10761347	10761998	.	+	.	ID=XLOC_004449;Name=XLOC_004449
A02	NewlyFind	exon	10761347	10761998	.	+	.	ID=XLOC_004449:exon_1;Parent=XLOC_004449
A02	NewlyFind	CDS	10761347	10761998	.	+	.	ID=XLOC_004449:cds_1;Parent=XLOC_004449
A02	NewlyFind	mRNA	10762102	10762356	.	+	.	ID=XLOC_004450;Name=XLOC_004450
A02	NewlyFind	exon	10762102	10762356	.	+	.	ID=XLOC_004450:exon_1;Parent=XLOC_004450
A02	NewlyFind	CDS	10762102	10762356	.	+	.	ID=XLOC_004450:cds_1;Parent=XLOC_004450
A02	NewlyFind	mRNA	10779279	10780115	.	-	.	ID=XLOC_004451;Name=XLOC_004451
A02	NewlyFind	exon	10779279	10780115	.	-	.	ID=XLOC_004451:exon_1;Parent=XLOC_004451
A02	NewlyFind	CDS	10779279	10780115	.	-	.	ID=XLOC_004451:cds_1;Parent=XLOC_004451
A02	NewlyFind	mRNA	10780292	10780492	.	+	.	ID=XLOC_004452;Name=XLOC_004452
A02	NewlyFind	exon	10780292	10780492	.	+	.	ID=XLOC_004452:exon_1;Parent=XLOC_004452
A02	NewlyFind	CDS	10780292	10780492	.	+	.	ID=XLOC_004452:cds_1;Parent=XLOC_004452
A02	NewlyFind	mRNA	10899427	10900205	.	.	.	ID=XLOC_004453;Name=XLOC_004453
A02	NewlyFind	exon	10899427	10900205	.	.	.	ID=XLOC_004453:exon_1;Parent=XLOC_004453
A02	NewlyFind	CDS	10899427	10900205	.	.	.	ID=XLOC_004453:cds_1;Parent=XLOC_004453
A02	NewlyFind	mRNA	10915754	10916602	.	-	.	ID=XLOC_004454;Name=XLOC_004454
A02	NewlyFind	exon	10915754	10916602	.	-	.	ID=XLOC_004454:exon_1;Parent=XLOC_004454
A02	NewlyFind	CDS	10915754	10916602	.	-	.	ID=XLOC_004454:cds_1;Parent=XLOC_004454
A02	NewlyFind	mRNA	11005478	11006530	.	.	.	ID=XLOC_004455;Name=XLOC_004455
A02	NewlyFind	exon	11005478	11006530	.	.	.	ID=XLOC_004455:exon_1;Parent=XLOC_004455
A02	NewlyFind	CDS	11005478	11006530	.	.	.	ID=XLOC_004455:cds_1;Parent=XLOC_004455
A02	NewlyFind	mRNA	11014228	11014880	.	-	.	ID=XLOC_004456;Name=XLOC_004456
A02	NewlyFind	exon	11014228	11014880	.	-	.	ID=XLOC_004456:exon_1;Parent=XLOC_004456
A02	NewlyFind	CDS	11014228	11014880	.	-	.	ID=XLOC_004456:cds_1;Parent=XLOC_004456
A02	NewlyFind	mRNA	11015401	11015879	.	+	.	ID=XLOC_004457;Name=XLOC_004457
A02	NewlyFind	exon	11015401	11015879	.	+	.	ID=XLOC_004457:exon_1;Parent=XLOC_004457
A02	NewlyFind	CDS	11015401	11015879	.	+	.	ID=XLOC_004457:cds_1;Parent=XLOC_004457
A02	NewlyFind	mRNA	11207297	11209572	.	-	.	ID=XLOC_004458;Name=XLOC_004458
A02	NewlyFind	exon	11207297	11209572	.	-	.	ID=XLOC_004458:exon_1;Parent=XLOC_004458
A02	NewlyFind	CDS	11207297	11209572	.	-	.	ID=XLOC_004458:cds_1;Parent=XLOC_004458
A02	NewlyFind	mRNA	11210230	11213751	.	-	.	ID=XLOC_004459;Name=XLOC_004459
A02	NewlyFind	exon	11210230	11213751	.	-	.	ID=XLOC_004459:exon_1;Parent=XLOC_004459
A02	NewlyFind	CDS	11210230	11213751	.	-	.	ID=XLOC_004459:cds_1;Parent=XLOC_004459
A02	NewlyFind	mRNA	11292658	11293355	.	-	.	ID=XLOC_004460;Name=XLOC_004460
A02	NewlyFind	exon	11292658	11293355	.	-	.	ID=XLOC_004460:exon_1;Parent=XLOC_004460
A02	NewlyFind	CDS	11292658	11293355	.	-	.	ID=XLOC_004460:cds_1;Parent=XLOC_004460
A02	NewlyFind	mRNA	11293740	11294597	.	-	.	ID=XLOC_004461;Name=XLOC_004461
A02	NewlyFind	exon	11293740	11294597	.	-	.	ID=XLOC_004461:exon_1;Parent=XLOC_004461
A02	NewlyFind	CDS	11293740	11294597	.	-	.	ID=XLOC_004461:cds_1;Parent=XLOC_004461
A02	NewlyFind	mRNA	11295098	11295781	.	-	.	ID=XLOC_004462;Name=XLOC_004462
A02	NewlyFind	exon	11295098	11295781	.	-	.	ID=XLOC_004462:exon_1;Parent=XLOC_004462
A02	NewlyFind	CDS	11295098	11295781	.	-	.	ID=XLOC_004462:cds_1;Parent=XLOC_004462
A02	NewlyFind	mRNA	11311418	11311793	.	.	.	ID=XLOC_004463;Name=XLOC_004463
A02	NewlyFind	exon	11311418	11311793	.	.	.	ID=XLOC_004463:exon_1;Parent=XLOC_004463
A02	NewlyFind	CDS	11311418	11311793	.	.	.	ID=XLOC_004463:cds_1;Parent=XLOC_004463
A02	NewlyFind	mRNA	11387407	11388438	.	.	.	ID=XLOC_004464;Name=XLOC_004464
A02	NewlyFind	exon	11387407	11388438	.	.	.	ID=XLOC_004464:exon_1;Parent=XLOC_004464
A02	NewlyFind	CDS	11387407	11388438	.	.	.	ID=XLOC_004464:cds_1;Parent=XLOC_004464
A02	NewlyFind	mRNA	11390915	11391991	.	+	.	ID=XLOC_004465;Name=XLOC_004465
A02	NewlyFind	exon	11390915	11391991	.	+	.	ID=XLOC_004465:exon_1;Parent=XLOC_004465
A02	NewlyFind	CDS	11390915	11391991	.	+	.	ID=XLOC_004465:cds_1;Parent=XLOC_004465
A02	NewlyFind	mRNA	11393094	11397134	.	-	.	ID=XLOC_004466;Name=XLOC_004466
A02	NewlyFind	exon	11393094	11397134	.	-	.	ID=XLOC_004466:exon_1;Parent=XLOC_004466
A02	NewlyFind	CDS	11393094	11397134	.	-	.	ID=XLOC_004466:cds_1;Parent=XLOC_004466
A02	NewlyFind	mRNA	11398259	11399091	.	-	.	ID=XLOC_004467;Name=XLOC_004467
A02	NewlyFind	exon	11398259	11399091	.	-	.	ID=XLOC_004467:exon_1;Parent=XLOC_004467
A02	NewlyFind	CDS	11398259	11399091	.	-	.	ID=XLOC_004467:cds_1;Parent=XLOC_004467
A02	NewlyFind	mRNA	11417373	11418447	.	-	.	ID=XLOC_004468;Name=XLOC_004468
A02	NewlyFind	exon	11417373	11418447	.	-	.	ID=XLOC_004468:exon_1;Parent=XLOC_004468
A02	NewlyFind	CDS	11417373	11418447	.	-	.	ID=XLOC_004468:cds_1;Parent=XLOC_004468
A02	NewlyFind	mRNA	11418907	11420818	.	-	.	ID=XLOC_004469;Name=XLOC_004469
A02	NewlyFind	exon	11418907	11420818	.	-	.	ID=XLOC_004469:exon_1;Parent=XLOC_004469
A02	NewlyFind	CDS	11418907	11420818	.	-	.	ID=XLOC_004469:cds_1;Parent=XLOC_004469
A02	NewlyFind	mRNA	11582439	11582819	.	+	.	ID=XLOC_004470;Name=XLOC_004470
A02	NewlyFind	exon	11582439	11582819	.	+	.	ID=XLOC_004470:exon_1;Parent=XLOC_004470
A02	NewlyFind	CDS	11582439	11582819	.	+	.	ID=XLOC_004470:cds_1;Parent=XLOC_004470
A02	NewlyFind	mRNA	11682245	11683813	.	-	.	ID=XLOC_004471;Name=XLOC_004471
A02	NewlyFind	exon	11682245	11683813	.	-	.	ID=XLOC_004471:exon_1;Parent=XLOC_004471
A02	NewlyFind	CDS	11682245	11683813	.	-	.	ID=XLOC_004471:cds_1;Parent=XLOC_004471
A02	NewlyFind	mRNA	11701685	11703116	.	+	.	ID=XLOC_004472;Name=XLOC_004472
A02	NewlyFind	exon	11701685	11703116	.	+	.	ID=XLOC_004472:exon_1;Parent=XLOC_004472
A02	NewlyFind	CDS	11701685	11703116	.	+	.	ID=XLOC_004472:cds_1;Parent=XLOC_004472
A02	NewlyFind	mRNA	11746314	11756219	.	+	.	ID=XLOC_004473;Name=XLOC_004473
A02	NewlyFind	exon	11746314	11756219	.	+	.	ID=XLOC_004473:exon_1;Parent=XLOC_004473
A02	NewlyFind	CDS	11746314	11756219	.	+	.	ID=XLOC_004473:cds_1;Parent=XLOC_004473
A02	NewlyFind	mRNA	11950781	11950929	.	.	.	ID=XLOC_004474;Name=XLOC_004474
A02	NewlyFind	exon	11950781	11950929	.	.	.	ID=XLOC_004474:exon_1;Parent=XLOC_004474
A02	NewlyFind	CDS	11950781	11950929	.	.	.	ID=XLOC_004474:cds_1;Parent=XLOC_004474
A02	NewlyFind	mRNA	12130070	12132996	.	-	.	ID=XLOC_004475;Name=XLOC_004475
A02	NewlyFind	exon	12130070	12132996	.	-	.	ID=XLOC_004475:exon_1;Parent=XLOC_004475
A02	NewlyFind	CDS	12130070	12132996	.	-	.	ID=XLOC_004475:cds_1;Parent=XLOC_004475
A02	NewlyFind	mRNA	12139119	12141048	.	-	.	ID=XLOC_004476;Name=XLOC_004476
A02	NewlyFind	exon	12139119	12141048	.	-	.	ID=XLOC_004476:exon_1;Parent=XLOC_004476
A02	NewlyFind	CDS	12139119	12141048	.	-	.	ID=XLOC_004476:cds_1;Parent=XLOC_004476
A02	NewlyFind	mRNA	12401067	12402154	.	+	.	ID=XLOC_004477;Name=XLOC_004477
A02	NewlyFind	exon	12401067	12402154	.	+	.	ID=XLOC_004477:exon_1;Parent=XLOC_004477
A02	NewlyFind	CDS	12401067	12402154	.	+	.	ID=XLOC_004477:cds_1;Parent=XLOC_004477
A02	NewlyFind	mRNA	12402218	12403787	.	+	.	ID=XLOC_004478;Name=XLOC_004478
A02	NewlyFind	exon	12402218	12403787	.	+	.	ID=XLOC_004478:exon_1;Parent=XLOC_004478
A02	NewlyFind	CDS	12402218	12403787	.	+	.	ID=XLOC_004478:cds_1;Parent=XLOC_004478
A02	NewlyFind	mRNA	12454307	12455267	.	.	.	ID=XLOC_004479;Name=XLOC_004479
A02	NewlyFind	exon	12454307	12455267	.	.	.	ID=XLOC_004479:exon_1;Parent=XLOC_004479
A02	NewlyFind	CDS	12454307	12455267	.	.	.	ID=XLOC_004479:cds_1;Parent=XLOC_004479
A02	NewlyFind	mRNA	12493039	12493521	.	-	.	ID=XLOC_004480;Name=XLOC_004480
A02	NewlyFind	exon	12493039	12493521	.	-	.	ID=XLOC_004480:exon_1;Parent=XLOC_004480
A02	NewlyFind	CDS	12493039	12493521	.	-	.	ID=XLOC_004480:cds_1;Parent=XLOC_004480
A02	NewlyFind	mRNA	12493787	12497618	.	+	.	ID=XLOC_004481;Name=XLOC_004481
A02	NewlyFind	exon	12493787	12497618	.	+	.	ID=XLOC_004481:exon_1;Parent=XLOC_004481
A02	NewlyFind	CDS	12493787	12497618	.	+	.	ID=XLOC_004481:cds_1;Parent=XLOC_004481
A02	NewlyFind	mRNA	12593910	12595370	.	+	.	ID=XLOC_004482;Name=XLOC_004482
[truncated: 36,843 more rows]
